# Supplementary material for: Integration of Proteomics and Metabolomics Into the Design, Build, Test, Learn Cycle to Improve 3-Hydroxypropionic Acid Production in Aspergillus pseudoterreus
Source: Front Bioeng Biotechnol. 2021 Apr 7;9:603832. doi: 10.3389/fbioe.2021.603832 (PMC8058442; doi:10.3389/fbioe.2021.603832)
Supplement: Supplementary file 1 [file Table_1.XLSX]

## Sheet: Metadata
sample #	Strain	genotype	replicate	TimePt	Dry weight (g/L)
5	ABF_002234	cad	1	Day 2	3.6675
6	ABF_002234	cad	2	Day 2	3.29
7	ABF_002234	cad	3	Day 2	3.82
8	ABF_002234	cad	4	Day 2	4.2525
9	ABF_004528_2	cad::3HP+	1	Day 2	3.06
10	ABF_004528_2	cad::3HP+	2	Day 2	3.2425
11	ABF_004528_2	cad::3HP+	3	Day 2	3.91
12	ABF_004528_2	cad::3HP+	4	Day 2	3.3875
17	ABF_004528_6	cad::3HP+, 3HP+	1	Day 2	3.715
18	ABF_004528_6	cad::3HP+, 3HP+	2	Day 2	2.735
19	ABF_004528_6	cad::3HP+, 3HP+	3	Day 2	3.255
20	ABF_004528_6	cad::3HP+, 3HP+	4	Day 2	3.29
25	ABF_002234	cad	1	Day 4	4.925
26	ABF_002234	cad	2	Day 4	4.475
27	ABF_002234	cad	3	Day 4	4.61
28	ABF_002234	cad	4	Day 4	5.0475
29	ABF_004528_2	cad::3HP+	1	Day 4	5.0125
30	ABF_004528_2	cad::3HP+	2	Day 4	4.655
31	ABF_004528_2	cad::3HP+	3	Day 4	5.2475
32	ABF_004528_2	cad::3HP+	4	Day 4	4.62
37	ABF_004528_6	cad::3HP+, 3HP+	1	Day 4	4.6575
38	ABF_004528_6	cad::3HP+, 3HP+	2	Day 4	4.62
39	ABF_004528_6	cad::3HP+, 3HP+	3	Day 4	4.705
40	ABF_004528_6	cad::3HP+, 3HP+	4	Day 4	4.735
45	ABF_002234	cad	1	Day 6	5.15
46	ABF_002234	cad	2	Day 6	4.5175
47	ABF_002234	cad	3	Day 6	5.4425
48	ABF_002234	cad	4	Day 6	4.935
49	ABF_004528_2	cad::3HP+	1	Day 6	4.85
50	ABF_004528_2	cad::3HP+	2	Day 6	4.6125
51	ABF_004528_2	cad::3HP+	3	Day 6	4.455
52	ABF_004528_2	cad::3HP+	4	Day 6	4.9775
57	ABF_004528_6	cad::3HP+, 3HP+	1	Day 6	4.8725
58	ABF_004528_6	cad::3HP+, 3HP+	2	Day 6	5.0625
59	ABF_004528_6	cad::3HP+, 3HP+	3	Day 6	5.19
60	ABF_004528_6	cad::3HP+, 3HP+	4	Day 6	4.8525
65	ABF_002234	cad	1	Day 8	4.8175
66	ABF_002234	cad	2	Day 8	4.8025
67	ABF_002234	cad	3	Day 8	4.605
68	ABF_002234	cad	4	Day 8	4.7575
69	ABF_004528_2	cad::3HP+	1	Day 8	4.835
70	ABF_004528_2	cad::3HP+	2	Day 8	4.93
71	ABF_004528_2	cad::3HP+	3	Day 8	5.245
72	ABF_004528_2	cad::3HP+	4	Day 8	5.1575
77	ABF_004528_6	cad::3HP+, 3HP+	1	Day 8	5.2375
78	ABF_004528_6	cad::3HP+, 3HP+	2	Day 8	5.2275
79	ABF_004528_6	cad::3HP+, 3HP+	3	Day 8	4.885
80	ABF_004528_6	cad::3HP+, 3HP+	4	Day 8	4.6825

## Sheet: Extracellular metabolomics data
Sample	5	6	7	8	9	10	11	12	17	18	19	20	25	26	27	28	29	30	31	32	37	38	39	40	45	46	47	48	49	50	51	52	57	58	59	60	65	66	67	68	69	70	71	72	77	78	79	80
Strain	ABF_002234	ABF_002234	ABF_002234	ABF_002234	ABF_004528_2	ABF_004528_2	ABF_004528_2	ABF_004528_2	ABF_004528_6	ABF_004528_6	ABF_004528_6	ABF_004528_6	ABF_002234	ABF_002234	ABF_002234	ABF_002234	ABF_004528_2	ABF_004528_2	ABF_004528_2	ABF_004528_2	ABF_004528_6	ABF_004528_6	ABF_004528_6	ABF_004528_6	ABF_002234	ABF_002234	ABF_002234	ABF_002234	ABF_004528_2	ABF_004528_2	ABF_004528_2	ABF_004528_2	ABF_004528_6	ABF_004528_6	ABF_004528_6	ABF_004528_6	ABF_002234	ABF_002234	ABF_002234	ABF_002234	ABF_004528_2	ABF_004528_2	ABF_004528_2	ABF_004528_2	ABF_004528_6	ABF_004528_6	ABF_004528_6	ABF_004528_6
Genoype	cad	cad	cad	cad	cad::3HP+	cad::3HP+	cad::3HP+	cad::3HP+	cad::3HP+, 3HP+	cad::3HP+, 3HP+	cad::3HP+, 3HP+	cad::3HP+, 3HP+	cad	cad	cad	cad	cad::3HP+	cad::3HP+	cad::3HP+	cad::3HP+	cad::3HP+, 3HP+	cad::3HP+, 3HP+	cad::3HP+, 3HP+	cad::3HP+, 3HP+	cad	cad	cad	cad	cad::3HP+	cad::3HP+	cad::3HP+	cad::3HP+	cad::3HP+, 3HP+	cad::3HP+, 3HP+	cad::3HP+, 3HP+	cad::3HP+, 3HP+	cad	cad	cad	cad	cad::3HP+	cad::3HP+	cad::3HP+	cad::3HP+	cad::3HP+, 3HP+	cad::3HP+, 3HP+	cad::3HP+, 3HP+	cad::3HP+, 3HP+
Replicate	1	2	3	4	1	2	3	4	1	2	3	4	1	2	3	4	1	2	3	4	1	2	3	4	1	2	3	4	1	2	3	4	1	2	3	4	1	2	3	4	1	2	3	4	1	2	3	4
Day	2	2	2	2	2	2	2	2	2	2	2	2	4	4	4	4	4	4	4	4	4	4	4	4	6	6	6	6	6	6	6	6	6	6	6	6	8	8	8	8	8	8	8	8	8	8	8	8
Glucose (g/L)	96.89	95.93	97.81	96.28	100.71	99.17	102.43	99.22	98.59	98.54	98.81	99.1	68.07	86.1	87.87	72.26	83.56	87.1	89.77	88.29	88.71	88.31	86.35	87.73	76.95	79.99	78	79.78	79.35	79.92	80.74	79.92	77.45	77.61	76.7	77.54	70.57	69.6	70.34	68.61	70	69.48	69.11	69.34	70.41	66.56	68.26	68.88
3HP (g/L)	0	0	0	0	0	0.08	0.13	0.05	0.29	0.25	0.33	0.33	0	0	0	0	0.52	0.43	0.45	0.68	0.71	1.48	0.72	1.18	0	0.01	0	0	0.74	1.1	0.76	0.48	1.65	1.37	1.7	1.55	0	0	0	0	1.03	1.1	0.9	0.92	1.48	1.49	1.21	1.87
Aconitic acid (g/L)	0.05	0.07	0.08	0.07	0.07	0.03	0.05	0.05	0.09	0.09	0.15	0.11	1.93	2.46	2.99	2.43	2.5	2.42	2.43	3.1	2.49	4.39	2.51	3.12	4.93	5.32	4.52	4.56	4.01	5.68	3.81	3.88	5.09	4.51	5.53	4.79	7.83	6.37	5.39	6.16	6.49	6.96	6.15	5.44	6.6	6.68	5.46	7.18
citric acid (g/L)	0	0	0	0	0	0	0	0	0	0	0	0	0.27	0	0.33	0.29	0.21	0.22	0.2	0.25	0.25	0.27	0.24	0.32	0.38	0.47	0.35	0.5	0.39	0.57	0.38	0.38	0.57	0.46	0.61	0.58	0.39	0.42	0.4	0.45	0.69	0.83	0.64	0.4	0.47	0.48	0.45	1.16
Isocitric acid (g/L)	0	0	0	0.03	0	0.01	0.01	0.02	0.03	0.01	0	0.03	0.28	0.35	0.35	0.25	0.25	0.3	0.25	0.31	0.3	0.4	0.3	0.39	0	0.56	0.42	0.47	0.47	0.69	0.43	0.42	0.62	0.5	0.63	0.58	0.72	0.73	0.61	0.68	0.74	0.86	0.7	0.62	0.75	0.76	0.67	0.94
Alpha-ketoglutaric acid (g/L)	0.05	0.05	0.06	0.06	0.05	0.05	0.06	0.06	0.07	0.07	0.09	0.09	0.49	0.6	0.65	0.48	0.54	0.53	0.53	0.73	0.52	0.9	0.5	0.68	0.93	1.35	0.92	1.1	0.92	1.51	0.95	0.86	1.18	0.98	1.27	1.18	2.25	2.04	1.48	1.69	1.52	1.73	1.37	1.35	1.58	1.57	1.46	1.89
Succinic acid (g/L)	0.05	0.03	0.03	0.04	0.04	0.05	0.04	0.04	0.04	0.05	0.09	0.09	0.52	0.63	0.66	0.48	0.34	0.36	0.39	0.58	0.34	0.59	0.32	0.43	0.65	1.33	0.78	1.02	0.67	1.18	0.75	0.59	0.79	0.7	0.88	0.86	1.9	1.34	1.2	1.23	1.02	1.05	0.94	0.89	1.01	0.94	1.03	1.24
Malic acid (g/L)	0.04	0.03	0.04	0.05	0.04	0.04	0.04	0.04	0.05	0.05	0.08	0.07	0.77	0.92	0.94	0.69	0.51	0.54	0.58	0.74	0.5	0.76	0.48	0.63	0.98	1.84	1.14	1.5	0.99	1.57	1.08	0.88	1.12	0.97	1.24	1.25	2.21	2.04	1.72	1.81	1.5	1.51	1.35	1.21	1.37	1.33	1.43	2
Glycerol (g/L)	0.5	0.4	0.4	0.56	0.39	0.4	0.34	0.39	0.37	0.47	0.92	0.8	0.66	0.98	1.18	0.89	0.89	0.94	1.04	1.47	0.9	1.66	0.89	1.24	0.98	1.34	1.01	0.96	0.98	1.66	1.02	0.9	1.22	1.01	1.43	1.1	1.69	1.16	0.99	1.17	1.1	1.33	1.01	1.02	1.51	1.48	1.13	1.26
Erythritol/ threitol (peak area)	820949	797349	943613	1.24265e+06	651706	578594	647059	696273	762297	925445	1.61976e+06	1.33683e+06	4.78623e+06	5.91804e+06	7.08897e+06	5.06292e+06	4.88522e+06	4.91107e+06	4.77437e+06	6.12014e+06	5.00974e+06	8.63552e+06	5.07577e+06	7.14188e+06	8.22762e+06	1.07042e+07	8.05959e+06	8.00964e+06	7.60036e+06	1.13268e+07	7.423e+06	6.79421e+06	9.53538e+06	7.51921e+06	9.82342e+06	8.74818e+06	1.45904e+07	1.10981e+07	1.01205e+07	1.13044e+07	1.1277e+07	1.15332e+07	9.8426e+06	8.52084e+06	1.21133e+07	1.19766e+07	1.02408e+07	1.33566e+07
D-(+) trehalose (peak area)	809444	781577	704693	1.15009e+06	734622	770688	1.37178e+06	714062	1.5132e+06	950302	2.68041e+06	2.3e+06	2.35051e+06	3.522e+06	3.61437e+06	1.93354e+06	3.09181e+06	2.06411e+06	2.41004e+06	4.45245e+06	1.99902e+06	5.32317e+06	1.87184e+06	4.18073e+06	2.38466e+06	6.72027e+06	2.76499e+06	2.8311e+06	3.77525e+06	7.33369e+06	3.57107e+06	2.39877e+06	3.97114e+06	5.019e+06	4.94003e+06	4.493e+06	8.05953e+06	3.91353e+06	5.32555e+06	5.42814e+06	4.80497e+06	6.0924e+06	5.47851e+06	2.32422e+06	4.92382e+06	4.78612e+06	3.57556e+06	4.80227e+06
Xylitol/ribitol (peak area)	185138	206476	207768	186998	204466	176821	173426	179420	177216	194172	152541	109536	403332	501146	526685	397797	464785	455101	429185	410917	411909	535265	430866	600698	563180	682698	564117	582585	578817	777967	575889	529181	652177	522941	654299	595021	767653	605165	634513	655530	690081	753784	625457	493552	715945	728564	627594	820883
Fumaric acid (peak area)	164671	149613	155851	121231	167424	180892	0	121551	26002	178918	188326	256380	395995	480502	544475	391334	289433	367228	436774	485177	363850	381419	324135	383173	473038	768204	516729	656018	319747	543849	364242	523333	386186	367261	436547	389737	859575	607516	604132	589295	405226	421129	284817	333481	310735	339016	342452	402551

## Sheet: Intracellular metabolomics data
Sample	5	6	7	8	9	10	11	12	17	18	19	20	25	26	27	28	29	30	31	32	37	38	39	40	45	46	47	48	49	50	51	52	57	58	59	60	65	66	67	68	69	70	71	72	77	78	79	80
Strain	ABF_002234	ABF_002234	ABF_002234	ABF_002234	ABF_004528_2	ABF_004528_2	ABF_004528_2	ABF_004528_2	ABF_004528_6	ABF_004528_6	ABF_004528_6	ABF_004528_6	ABF_002234	ABF_002234	ABF_002234	ABF_002234	ABF_004528_2	ABF_004528_2	ABF_004528_2	ABF_004528_2	ABF_004528_6	ABF_004528_6	ABF_004528_6	ABF_004528_6	ABF_002234	ABF_002234	ABF_002234	ABF_002234	ABF_004528_2	ABF_004528_2	ABF_004528_2	ABF_004528_2	ABF_004528_6	ABF_004528_6	ABF_004528_6	ABF_004528_6	ABF_002234	ABF_002234	ABF_002234	ABF_002234	ABF_004528_2	ABF_004528_2	ABF_004528_2	ABF_004528_2	ABF_004528_6	ABF_004528_6	ABF_004528_6	ABF_004528_6
Genoype	cad	cad	cad	cad	cad::3HP+	cad::3HP+	cad::3HP+	cad::3HP+	cad::3HP+, 3HP+	cad::3HP+, 3HP+	cad::3HP+, 3HP+	cad::3HP+, 3HP+	cad	cad	cad	cad	cad::3HP+	cad::3HP+	cad::3HP+	cad::3HP+	cad::3HP+, 3HP+	cad::3HP+, 3HP+	cad::3HP+, 3HP+	cad::3HP+, 3HP+	cad	cad	cad	cad	cad::3HP+	cad::3HP+	cad::3HP+	cad::3HP+	cad::3HP+, 3HP+	cad::3HP+, 3HP+	cad::3HP+, 3HP+	cad::3HP+, 3HP+	cad	cad	cad	cad	cad::3HP+	cad::3HP+	cad::3HP+	cad::3HP+	cad::3HP+, 3HP+	cad::3HP+, 3HP+	cad::3HP+, 3HP+	cad::3HP+, 3HP+
Replicate	1	2	3	4	1	2	3	4	1	2	3	4	1	2	3	4	1	2	3	4	1	2	3	4	1	2	3	4	1	2	3	4	1	2	3	4	1	2	3	4	1	2	3	4	1	2	3	4
Day	2	2	2	2	2	2	2	2	2	2	2	2	4	4	4	4	4	4	4	4	4	4	4	4	6	6	6	6	6	6	6	6	6	6	6	6	8	8	8	8	8	8	8	8	8	8	8	8
1,2-ethenediol*	1440229	1.17925e+06	2.38679e+06	4.84755e+06	1.32443e+06	1.75302e+06	5.99214e+06	1.98075e+06	1.39474e+06	2.972e+06	2563352	3.15879e+06	2.4058e+06	3.34127e+06	234771	806242	1.25247e+06	1962370	3.20292e+06	1.90418e+06	1.55839e+06	121580	260428	3.70065e+06	957946	511478	563280	2.08012e+06	853499	1.7745e+06	205286	2.4763e+06	1.70175e+06	669033	718294	130266	1.49793e+06	3.54551e+06	1.85723e+06	5.62016e+06	3.20681e+06	666841	2849811	1.904e+06	2.14266e+06	1.12886e+06	1.55218e+06	0
1,3-diaminopropane	739085	2.52914e+06	2.35809e+06	6458021	1.52468e+06	2.03923e+06	6.67667e+06	5.04564e+06	13591774	4.68637e+06	5.27678e+06	5.51218e+06	1.97113e+07	2.77488e+07	2.16144e+07	3.63365e+07	15070228	2.00911e+07	3.45013e+07	1.93065e+07	1.54981e+07	14346207	2.17779e+07	2.92235e+07	1.95968e+07	2.44113e+07	3.4645e+07	4.27101e+07	1.27756e+07	2.67744e+07	2.37596e+07	24567993	2.90245e+07	1.95859e+07	3.48241e+07	3.57402e+07	1.98494e+07	5.64479e+07	4.99581e+07	6.39871e+07	4.08648e+07	22262429	4.01431e+07	3.82149e+07	2.45716e+07	2.92193e+07	31740739	4.22619e+07
1,3-dihydroxyacetone	249207	1.0904e+06	684500	1.15192e+06	345262	679918	3.69391e+06	691528	589539	304652	708216	701784	1.04302e+06	489292	1.35275e+06	869836	335525	332852	982160	538835	2.99546e+06	859394	685588	1.78725e+06	3.39461e+06	786881	804340	732403	941008	759165	814603	292602	585772	529905	684866	615504	313198	1.15862e+06	673250	1.98702e+06	1.18385e+06	536321	787129	1.4465e+06	606297	628111	726941	1.35273e+06
1-deoxypentitol*	1.00972e+06	5.02318e+06	4.50575e+06	12685907	2.65172e+06	3080986	9.36116e+06	7.8598e+06	1.62378e+07	9.11961e+06	8.94341e+06	1.02782e+07	2.29485e+07	3.9119e+07	3.30829e+07	5.78397e+07	2.32593e+07	3.52559e+07	3.75436e+07	42799434	2.43044e+07	2.0322e+07	3.18757e+07	3.94945e+07	23565809	3.20242e+07	3.65027e+07	5.44299e+07	1.91168e+07	4.56231e+07	4.26524e+07	2.83203e+07	3.21467e+07	2.23437e+07	3.86735e+07	3.29163e+07	2.3665e+07	7.46772e+07	6.07251e+07	6.96474e+07	4.16266e+07	2.25661e+07	4.25134e+07	3.88035e+07	2.63403e+07	2.572e+07	4.19984e+07	47904019
1-monoolein	489240	1.563e+06	1818936	917946	629124	1.66488e+06	1.76375e+06	1.31999e+06	5.5871e+06	1.65306e+06	4.90344e+06	1.60789e+06	2.74083e+06	2.20605e+06	1986257	2.41816e+06	2.58035e+06	1.92215e+06	3.70496e+06	1.77219e+06	2.6705e+06	1.86624e+06	2.18582e+06	2.19752e+06	2.28557e+06	1.42466e+06	2425471	1.10675e+06	1.70707e+06	3063740	1.99587e+06	2.61643e+06	3.13043e+06	2281568	2.92199e+06	3.38327e+06	2.41086e+06	5.33982e+06	5.31916e+06	4.49421e+06	6.37729e+06	4.85397e+06	4.75676e+06	4001282	5714107	5.94202e+06	6.16212e+06	5.677e+06
1-monopalmitin	877652	689504	1.17163e+06	769641	1.12054e+06	1.29327e+06	1.55377e+06	1.27754e+06	2.75348e+06	978515	2.1423e+06	1.13152e+06	1.00252e+06	1.52733e+06	1.36373e+06	2.2677e+06	1.40018e+06	853192	1.76996e+06	1.06284e+06	1.42112e+06	903948	1.23267e+06	1.81041e+06	1.56268e+06	1.80024e+06	958291	1.23604e+06	1.79625e+06	1.7554e+06	1.29726e+06	2.32906e+06	1.56179e+06	1.04532e+06	1.95144e+06	1.03925e+06	1142473	1.65326e+06	2.12292e+06	1.78211e+06	2.47278e+06	1.57091e+06	1473077	1.36511e+06	2.71808e+06	1.71984e+06	2.10802e+06	2.19617e+06
2,3-butanediol*	978676	1.50038e+06	917704	1192779	587681	537353	1.12118e+06	856354	869903	1.06122e+06	1055196	823161	9796672	4.60398e+06	2.54709e+06	6274920	1.22172e+06	3.1252e+06	4.79979e+06	3.68003e+06	2.46513e+06	2.82961e+06	1.64465e+06	805455	3.52212e+06	4.28338e+06	1.20434e+07	5.89534e+06	1011887	4.86607e+06	2.76046e+06	2.49005e+06	6.19802e+06	2.61358e+06	3.70742e+06	2.07971e+06	7.77278e+06	1.06734e+07	6.99812e+06	1.90955e+07	3.93441e+06	3.05663e+06	5.60667e+06	1.72274e+06	1.33376e+06	752232	1.36794e+06	3.98018e+06
2,4-diaminobutyric acid*	308608	778562	289160	547562	3.88122e+07	3.80588e+07	9.75817e+07	7.88725e+07	3.8459e+07	87401973	9.02319e+07	9.45376e+07	1.28649e+06	2.02162e+06	674634	3.20016e+06	5.44188e+07	7.65252e+07	85415421	8.41605e+07	8.03383e+07	67051468	9.2467e+07	1.02045e+08	1.20566e+06	105408	333610	2696242	3.21945e+07	7.2058e+07	6.78064e+07	4.81138e+07	8.16449e+07	56405196	86742198	7.52033e+07	521625	1.43062e+06	2.19174e+06	1.53105e+06	6.37447e+07	3.08438e+07	5.95678e+07	5.99882e+07	5.57061e+07	5.71294e+07	6.78642e+07	8.18277e+07
2,4-dihydroxypentanedioic acid*	667601	1.84398e+06	839465	2.77001e+06	1.00459e+06	1.23704e+06	2.29677e+06	2409328	7.81175e+06	1.99808e+06	1720877	2575225	1.20301e+06	829408	1.32414e+06	2.10316e+06	675963	1.20245e+06	5193213	1.20832e+06	860860	972472	1.09026e+06	1.17658e+06	1.08796e+06	1693552	2.19914e+06	2.74209e+06	836923	5.00298e+06	1.8536e+06	1.63824e+06	2.06925e+06	964547	2.76306e+06	1.58229e+06	1.05076e+06	3200724	2.55443e+06	3.86199e+06	3.09629e+06	2.43501e+06	3.39848e+06	2.7742e+06	1.99361e+06	2.12615e+06	2.32757e+06	3.25895e+06
2-deoxyerythro-pentitol*	5.07922e+06	1.85588e+07	1.4973e+07	3.87256e+07	1.93237e+07	1.37383e+07	4.75375e+07	4.52723e+07	5.65006e+07	37134713	3.5462e+07	4.08604e+07	1.18282e+08	1.42286e+08	1.34847e+08	159144519	8.17942e+07	1.0236e+08	104952914	1.09155e+08	7.9887e+07	6.31543e+07	9.51833e+07	1.04021e+08	123712694	136682516	1.34763e+08	1.51136e+08	6.86581e+07	1.19761e+08	1.10452e+08	8.25155e+07	9.4301e+07	7.18391e+07	1.02824e+08	8.93615e+07	1.13946e+08	1.68971e+08	1.48237e+08	1.55031e+08	1.15472e+08	8.13504e+07	1.08926e+08	1.09892e+08	9.42851e+07	8.90591e+07	1.12431e+08	1.253e+08
2-furoic acid	383904	1.1922e+06	557767	2.06409e+06	630429	556956	1.45237e+06	1815649	1.55838e+06	1.27037e+06	1.17052e+06	1.35582e+06	633550	896398	1.45636e+06	1.9323e+06	902465	1.76088e+06	1.77685e+06	2.36722e+06	1.11082e+06	944417	1281110	1.72027e+06	530942	657164	891815	1332485	587227	1.39723e+06	1.13428e+06	1.00287e+06	1008174	746308	1.13184e+06	925580	371298	888948	817397	931561	813666	574730	868421	906119	182014	667906	822593	1.00298e+06
2-hydroxypyridine	3.62454e+06	6.5062e+06	4.09764e+06	6.21046e+06	4.68603e+06	4.84861e+06	4.8627e+06	5.94895e+06	7.07388e+06	4.86898e+06	5.83625e+06	6.92371e+06	3.72861e+06	4.23864e+06	5.26052e+06	6.53142e+06	4.31338e+06	5.48429e+06	5.50479e+06	5.74559e+06	4.27126e+06	5.1549e+06	4.90928e+06	5421839	3.18117e+06	4.78053e+06	5740686	4.4211e+06	3.73811e+06	4.64324e+06	4.94134e+06	5.45201e+06	5.07695e+06	4.21085e+06	4.57865e+06	5.12404e+06	2.25035e+06	3.4582e+06	4.04802e+06	7.61953e+06	4.49624e+06	3.77642e+06	5.41247e+06	5.34859e+06	4.09294e+06	5.35423e+06	4.80492e+06	5.60496e+06
2-oleoylglycerol*	1.04453e+06	3759944	2.61336e+06	3548550	3372295	2.45341e+06	5.17719e+06	5.03134e+06	1.1605e+07	6.1256e+06	9.99264e+06	7773820	7.01594e+06	6.93378e+06	7.8742e+06	1.19501e+07	6249701	8.24046e+06	9.48967e+06	7.35476e+06	8.03964e+06	6.30221e+06	7.19634e+06	4.96263e+06	4.50291e+06	5.00997e+06	4.9673e+06	8.38997e+06	3.4383e+06	5.93563e+06	8.14967e+06	5.82958e+06	1.00801e+07	5.63958e+06	9.95206e+06	4.46425e+06	4.29528e+06	1.21728e+07	9890975	1.31323e+07	1.54082e+07	6.96624e+06	1.11335e+07	7.06606e+06	8.79386e+06	7.80555e+06	7939882	1.02291e+07
3-amino-2-piperidone*	87749.2	1.12133e+08	7.44637e+07	1.50259e+08	5.12376e+07	4.94081e+07	1.33572e+08	1.56746e+08	3.81285e+06	1.2364e+08	1.39342e+08	1.49146e+08	1.08164e+08	1.47479e+08	1.46211e+08	2.06237e+08	9.11427e+07	1.41886e+08	1.52469e+08	1.58873e+08	1.08809e+08	1.01677e+08	1.37972e+08	1.60338e+08	5.97453e+07	1.12334e+08	1.24743e+08	179585425	6.13405e+07	1.38721e+08	1.34672e+08	1.07237e+08	111384877	72277822	1.27498e+08	1.24358e+08	6.14676e+07	1.62588e+08	156807670	1.66457e+08	1.30532e+08	4.934e+07	1.23533e+08	131214632	8.25057e+07	9.32654e+07	1.05075e+08	1.35973e+08
3-hydroxyisobutyric acid	521129	1.60288e+06	880480	2.09777e+06	1.39741e+06	1.1212e+06	2543103	4.22599e+06	2.92489e+06	2.23112e+06	2.42772e+06	2.81692e+06	1.41007e+06	2.22038e+06	2.51916e+06	3.42951e+06	1.61359e+06	2.6431e+06	3.32555e+06	3.69221e+06	1719901	1.54844e+06	2.52725e+06	3.12028e+06	1464723	1.78688e+06	2.39367e+06	3.57026e+06	1.48975e+06	2.88794e+06	2.94506e+06	2.49941e+06	2.33557e+06	1.62029e+06	2.65873e+06	2.01271e+06	1.50635e+06	3.7383e+06	3.56753e+06	3.98093e+06	2.7684e+06	1.66293e+06	2.82279e+06	2.85201e+06	1.39285e+06	1634459	2.97848e+06	2.21814e+06
3-hydroxypropionic acid	15486425	1.31597e+07	442696	1.25278e+07	4.51225e+07	4.27145e+07	9.96771e+07	1.03849e+08	1.30019e+08	1.05552e+08	1.08677e+08	1.13862e+08	9.08547e+06	1.06603e+07	1.50405e+07	1.59281e+07	9.00105e+07	7.72558e+07	1.51252e+08	1.55532e+08	1.19518e+08	1.14647e+08	1.45521e+08	2.9775e+07	154389	289470	1.60353e+07	1.5584e+07	7.40459e+07	144242036	1.25961e+08	1.2311e+08	1.30739e+08	1.09793e+08	9.5054e+07	1.28144e+08	238119	1.82289e+07	2.16613e+07	1.26149e+07	1.19637e+08	8.88591e+07	126121199	1.21502e+08	9.33553e+07	1.182e+08	1.35572e+08	1.42842e+08
3-hydroxypyridine	166234	404419	332237	514812	463382	367104	335650	628782	775261	540932	710154	834392	489870	475021	494562	786192	287936	392507	416563	493376	375894	461278	559424	580108	122793	488807	630992	696232	240455	41993.3	581371	544485	392748	398723	496396	564848	193496	600228	906678	1.04453e+06	637379	473340	633479	701717	414288	519553	645829	874380
4-aminobutyric acid	5.50683e+07	1.81313e+08	1.4866e+08	2.61448e+08	1.38696e+08	1.52194e+08	2.79655e+08	2.69593e+08	1.56898e+08	2.15032e+08	2.22679e+08	2.4816e+08	2.1111e+08	3.10623e+08	3.3143e+08	2.58883e+08	2.14648e+08	3.53275e+08	3.66498e+08	2.45522e+08	2.62571e+08	251116224	3.64291e+08	3.26852e+08	1.55703e+08	2.30688e+08	1.77057e+08	3.84766e+08	1.62887e+08	2.89396e+08	1.9978e+08	266238499	2.6132e+08	2.02517e+08	2.03453e+08	2.51605e+08	1.40671e+08	3.31226e+08	3.19531e+08	3.03185e+08	2.41134e+08	1.4599e+08	2.39214e+08	2.68337e+08	1.79341e+08	1.78299e+08	2.40305e+08	173354908
4-hydroxybutanoic acid	2.99485e+06	5.76836e+06	3.42116e+06	1.08221e+07	7527710	8.03504e+06	2.00228e+07	2.35879e+07	29172033	1.52042e+07	1.28205e+07	16208821	2971704	3.45818e+06	5.37771e+06	7.34948e+06	6080191	10730135	1.08554e+07	1.54946e+07	7346946	7.2109e+06	9945992	1.33899e+07	3.02606e+06	3.63097e+06	4.01912e+06	7.12336e+06	3.93337e+06	9.42518e+06	7.71292e+06	6.03345e+06	6.28519e+06	5.25159e+06	8.04288e+06	6.69913e+06	1.7026e+06	5.67681e+06	4.47933e+06	6.54497e+06	5.32349e+06	5.05046e+06	5.23241e+06	6.60089e+06	3.43959e+06	4.948e+06	4.79237e+06	7.69686e+06
4-hydroxyphenylacetic acid	38272.3	187571	257676	669246	1.22073e+06	188770	575174	857794	707387	1.01679e+06	699550	847967	354110	568438	1.22918e+06	1175796	494231	652905	748455	329477	510126	411898	566406	758880	439760	504473	836654	909423	278300	781346	696013	579692	2.32426e+06	499110	797866	872500	323017	1.18988e+06	888285	1.33293e+06	1.46107e+06	684301	978444	956388	1.09796e+06	934561	887454	1.08219e+06
5-aminolevulinic acid*	774574	4.78709e+06	2.53659e+06	7.76882e+06	3.52887e+06	3526891	8.5114e+06	1.03935e+07	8.75332e+06	7.52873e+06	8.73637e+06	8.88536e+06	3.8637e+06	6.09962e+06	5.58317e+06	9.50853e+06	5.1381e+06	7.86864e+06	8.3464e+06	9.08432e+06	6.40577e+06	5.21625e+06	8.37095e+06	1.02141e+07	4.34052e+06	5.05851e+06	6.29407e+06	7.86788e+06	4.73757e+06	9.49453e+06	9.33623e+06	6.43047e+06	8.98497e+06	5.89617e+06	1.06595e+07	8.62425e+06	3.64984e+06	8.53787e+06	7.70689e+06	9.77244e+06	10764073	6.13383e+06	9.94386e+06	9.34347e+06	7.40417e+06	7.70683e+06	8.65195e+06	1.10078e+07
5-methylthioadenosine	34546.9	581798	204359	597659	671026	277803	419584	434136	0	1.08073e+06	962933	645889	27064.7	116488	286068	153668	662060	203864	66427.3	250159	701704	133735	1.20058e+06	310444	1.14569e+06	406149	0	0	218706	1.3876e+06	0	1.76802e+06	1.34192e+06	157360	161406	0	2.33573e+06	2.67629e+06	455733	26627.9	842227	224537	673703	0	657568	1.50055e+06	129184	98431.3
6-phosphogluconic acid	1.00256e+06	5.34824e+06	362181	5.91852e+06	6.13079e+06	3.23058e+06	1.0912e+07	0	0	0	0	0	0	0	0	0	0	0	0	0	0	0	0	0	0	0	0	0	0	0	0	0	0	0	0	0	0	0	0	0	0	0	0	0	0	0	0	0
aconitic acid	292335	418580	489384	1.20719e+06	348048	252393	2512439	532058	993760	463989	794733	457393	1.01307e+07	1.11411e+07	7258450	1.02868e+07	1.36769e+07	1.26708e+07	3.7931e+07	8.37219e+06	8.56211e+06	2.42225e+06	8.86484e+06	1.44039e+07	2.33137e+07	5.35354e+06	1.38163e+07	1.33018e+07	1.26858e+07	1.89364e+07	7.90662e+06	2.14634e+07	8.37872e+06	3.21383e+06	1.08545e+07	6.598e+06	7.52944e+06	5.59863e+07	2.71502e+07	6.68249e+07	27979398	3.29695e+06	2.16701e+07	9.05777e+06	1.07397e+07	2.23256e+07	8191006	4.38722e+06
adenine	2.2707e+06	6.80342e+06	28040.7	1.4865e+07	7.6347e+06	1.98503e+07	8.89816e+07	1.44032e+07	2.19071e+07	1.34572e+07	15264225	1.46985e+07	3.74531e+07	5.9253e+07	4.12472e+07	2.59987e+07	3.11439e+07	3.3441e+07	4.56383e+07	3.26333e+07	2.5916e+07	2.28115e+07	3.40575e+07	37951978	6.41482e+07	7.67462e+07	8.2776e+07	9.92391e+07	3.65526e+07	7.27505e+07	5.90789e+07	4.55084e+07	7.2021e+07	3.89446e+07	7.31954e+07	6.39162e+07	7.96566e+07	1.5557e+08	1.42434e+08	1.73952e+08	1.33963e+08	9.72654e+07	5.85227e+07	1.13931e+08	4.39676e+07	114957072	1.02101e+08	6.42866e+07
adenosine	4.13708e+07	1.20166e+08	6.48437e+07	2.83471e+07	1.36581e+08	1.1337e+08	1.59787e+08	3.15304e+07	2.08107e+08	1.51865e+08	1.46845e+08	1.32045e+08	143605531	1.54501e+08	3.13941e+07	1.60785e+08	1.62266e+08	1.49141e+08	1.58671e+08	3.36717e+07	1.55377e+08	1.23841e+08	3.3539e+07	1.28691e+08	1.34574e+08	1.43561e+08	1.16591e+08	3.10099e+07	1.31508e+08	1.56409e+08	3.49318e+07	1.06512e+08	1.69306e+08	1.21253e+08	3.78241e+07	1.16452e+08	1.18606e+08	1.61667e+08	3.73408e+07	127852210	1.7127e+08	116670718	3.05995e+07	1.18281e+08	1.59136e+08	124552151	2.80267e+07	2.84625e+07
adenosine 5-monophosphate	724966	2.20843e+06	233000	2.85147e+06	2.08129e+06	2.63833e+06	4.13885e+06	1.8933e+06	1.43488e+07	310230	1.76165e+06	2.49038e+06	3.11255e+06	2.23786e+06	1.8489e+06	3.22255e+06	4.31865e+06	2.44577e+06	1959987	3.38302e+06	3.38807e+06	2078974	1.88552e+06	1.90322e+06	5989300	2.32231e+06	1.97359e+06	2.45127e+06	2.27469e+06	2.4825e+06	2.02533e+06	2.1581e+06	4.97571e+06	1841205	3.04139e+06	1885742	3.95441e+06	3.36285e+06	2.75037e+06	932025	3.25608e+06	1.61154e+06	1.88777e+06	2.00113e+06	4.73573e+06	2.02695e+06	568746	684010
alpha ketoglutaric acid	4.05943e+06	1.1157e+07	4.65252e+06	1.35152e+07	9.4751e+06	6.54418e+06	2.42468e+07	2.75451e+07	3.48754e+07	2.72981e+07	2.37165e+07	3.53192e+07	2.52519e+07	4.90979e+07	2.22294e+07	2.96153e+07	2.15136e+07	3.00528e+07	5.98049e+07	4.37149e+07	25315385	2.04764e+07	3.34963e+07	4.10733e+07	3.16791e+07	2.67338e+07	54451292	3.60326e+07	1.82777e+07	3.46587e+07	2.99408e+07	4.04394e+07	2.45679e+07	1.81692e+07	3.19172e+07	3.72029e+07	2.27873e+07	8.86493e+07	7.66805e+07	1.24424e+08	7.30386e+07	3.63009e+07	8.73491e+07	5.84224e+07	2.49999e+07	4.39841e+07	5.6046e+07	5.23566e+07
alpha-methylserine*	70547.4	449342	217312	464159	274421	276908	195548	3089455	171624	553920	600025	614869	628175	1.00343e+06	1.23954e+06	2.55544e+06	1253085	1.78666e+06	2196061	2.80798e+06	1.19588e+06	975857	1.53092e+06	1.90952e+06	634048	736766	923324	1.31555e+06	875455	1.70536e+06	1.69931e+06	985823	818796	534556	940792	905275	247498	956522	922235	969068	822964	433408	673899	649618	426305	473902	564214	688938
aminomalonic acid	228327	691472	871055	622263	1.14943e+06	209211	2.96507e+06	3.73745e+06	3.10823e+06	468278	0	2.81345e+06	46949	2.27512e+06	46614.4	3.42772e+06	1.58617e+06	0	0	4.31097e+06	2202.6	1.82218e+06	0	3.62539e+06	1.95053e+06	1.77284e+06	36020.7	6844.3	1.15617e+06	0	4260826	2.79192e+06	1.85057e+06	0	0	1.78415e+06	1.51781e+06	3.52592e+06	21942.5	155301	2.03868e+06	0	0	0	1.31916e+06	2.284e+06	5760.6	4.14887e+06
beta-alanine	215385	309364	158160	492852	4.698e+07	4.12263e+07	1.01995e+08	1.01064e+08	7.4685e+07	8.51804e+07	9.51388e+07	1.10445e+08	350180	635838	245666	1.25054e+06	5.27081e+07	8.77407e+07	1.33802e+08	1.69447e+08	9.66862e+07	9.31009e+07	1.34654e+08	1.55114e+08	588962	221978	615865	909366	7.12714e+07	1.38573e+08	147181155	1.28492e+08	1.10364e+08	9.30473e+07	153627778	1.25547e+08	443052	1.23393e+06	828826	1.07861e+06	1.19501e+08	8.92386e+07	1.51999e+08	1.43435e+08	9.42653e+07	1.08988e+08	1.35227e+08	1.47853e+08
beta-cyano-L-alanine	0	175778	108976	333421	80048.2	74882.9	372054	510262	651468	619203	380931	490739	2.20544e+06	1.97308e+06	609539	846831	2.45246e+06	3.91783e+06	2.06171e+06	1.92332e+06	1.54777e+06	1528007	1.88318e+06	902300	8.72515e+06	5.0349e+06	626509	1.31791e+07	3.37153e+06	6.13323e+06	3.57596e+06	536113	3.83077e+06	2.57433e+06	3.69955e+06	3.09594e+06	9.53247e+06	2.37081e+07	1.48679e+07	1.51363e+07	8625413	5.33011e+06	7.12742e+06	8.78213e+06	1.04206e+07	1.20581e+07	7.4997e+06	1.06231e+07
carbonate ion	2.18789e+07	2.0835e+07	1.70461e+07	1.68995e+07	2.35227e+07	3.05251e+07	6.8421e+07	5.89836e+07	4.39902e+07	5.21398e+07	7.13622e+07	6.46935e+07	1.24137e+07	1.39263e+07	2.12708e+07	2.09896e+07	5.74768e+07	9.43074e+07	1.01545e+08	1.0454e+08	7.57789e+07	37107672	1.03696e+08	5.2803e+07	13730836	1.4961e+07	2.24225e+07	2.06791e+07	4.85559e+07	9.75782e+07	8.69574e+07	8.99328e+07	8.39926e+07	7.18701e+07	108175847	62611944	1.12636e+07	23845909	2.9994e+07	1.69334e+07	7.1171e+07	5.6785e+07	8.61525e+07	8.27478e+07	6.11101e+07	8.21224e+07	9.83387e+07	9.98724e+07
citric acid	6255791	49107197	33694914	82030959	26932542	27912318	83644770	43576887	51744564	47995485	72601666	60082429	74376763	97673583	104234358	125568536	70815730	109597857	109747704	127902668	88111299	92561399	119113020	134681138	60948243	90525351	127171587	131939002	62862528	113280957	120612407	126328122	93681825	92577600	131238267	129049821	60812077	106554358	126698450	132631437	92343186	88919173	127898466	131496336	78298987	107681584	120203000	134259486
dehydroalanine	232319	620098	1.22246e+06	1299073	521524	1708231	939645	1872298	1.30621e+07	1.3898e+07	1.32849e+07	1.75307e+06	1186697	1600260	2.70879e+06	3.66155e+06	1.26377e+06	2.59854e+06	2.8883e+06	3.57826e+06	1.57874e+06	1.49966e+06	2.86654e+06	4018122	484917	1.09344e+06	1.2415e+06	1.94826e+06	1.06871e+06	1.79581e+06	2.69656e+06	1.76772e+06	1.39026e+06	621978	1.06142e+06	2.30123e+06	699262	1.30569e+07	1.37587e+06	3.29825e+06	2.71462e+06	1.17213e+07	1.94193e+06	1.30519e+06	565599	1884791	1.66572e+06	434299
D-erythritol	15276737	3.74005e+07	2.49505e+08	562823431	144498005	228068084	3.12899e+08	1.87363e+08	3.56871e+08	4.79376e+07	1.76804e+08	2.78709e+08	3.0399e+08	1.58079e+08	3.49353e+08	2.67024e+08	3.19366e+08	2.24207e+08	2.26869e+08	7.51868e+08	332707168	3.16599e+08	4.97084e+08	235580902	3.03412e+08	1.62548e+08	3.45984e+08	9.15636e+07	2.89381e+08	18979287	4.09452e+08	4.69756e+08	3.53389e+08	14228635	64195763	1.78483e+08	2.73196e+08	2.42435e+07	3.90886e+08	5.1077e+08	3.30893e+08	160043343	2.49322e+07	3.51258e+08	1.59735e+08	16822938	1.76223e+08	2.02796e+08
D-fructose	1.64662e+07	5.76698e+07	3.89004e+07	3.54462e+07	1.86963e+07	3.02621e+07	1.44609e+07	1.29285e+08	1.08936e+08	9.37108e+07	1.09e+08	1.14383e+08	2.7897e+07	1.62869e+07	7.03812e+07	8.24492e+07	2.9771e+07	5.44968e+07	1.97817e+07	7.85221e+07	4.14872e+07	3.32701e+07	55971740	6.25757e+07	2.28239e+07	4.83114e+07	41254130	7.29113e+07	3.29104e+07	5.60814e+07	8.0597e+07	4.27776e+07	4.45548e+07	2.79047e+07	5.2089e+07	34125591	2.27776e+07	3.23265e+07	3.6052e+07	26342248	3.33717e+07	22178740	2.913e+07	4.10775e+07	2.96068e+07	3.6032e+07	3.83969e+07	4.26076e+07
D-fructose-6-phosphate	6.26855e+06	3.10371e+07	9.29914e+06	3.77133e+07	2.59462e+07	1.88382e+07	6.03408e+07	4.64777e+07	3.97655e+07	2.18986e+07	3.10192e+07	4.31719e+07	4.87379e+06	7.94363e+06	5.64812e+06	1.5306e+07	3.70499e+06	9.68773e+06	3866559	1.99592e+07	4.54328e+06	4.58434e+06	5.05326e+06	9.52241e+06	4.8746e+06	1.17157e+07	4.7926e+06	1.46789e+07	4.20579e+06	1.09803e+07	1.09185e+07	1.35213e+06	4.05037e+06	3.44775e+06	4830831	5523212	3.68357e+06	1.32683e+07	6.15892e+06	1.51547e+07	2.02384e+06	4.3409e+06	7.6554e+06	3.60802e+06	1.28224e+06	1.68246e+06	1.34117e+06	4.76036e+06
D-gluconic acid	3.67086e+06	2.06229e+07	1.00059e+07	37008588	2.39207e+07	1.5193e+07	6.82126e+07	4.00808e+07	4.02666e+07	3.13625e+07	4.52571e+07	3.79325e+07	1.10116e+07	2.78017e+07	2.77537e+07	4.65739e+07	1.2962e+07	2.55604e+07	2.94954e+07	2.37095e+07	1.41253e+07	8.70066e+06	1.76851e+07	16975210	9.70983e+06	1.56033e+07	1.5028e+07	2.89274e+07	7.77843e+06	2.22179e+07	24016077	1.02925e+07	9.23949e+06	6.10867e+06	1.27196e+07	7.59272e+06	6.67141e+06	2.22039e+07	1.88524e+07	2.51033e+07	1.53068e+07	6.33498e+06	1.43839e+07	1.07886e+07	6.26891e+06	7.50474e+06	1.01095e+07	1.28538e+07
D-glucose	2.0653e+08	2.63709e+08	3.93789e+08	4.36947e+08	3.62259e+08	3.56135e+08	5.24426e+08	2.74143e+08	283260436	2.91161e+08	3.12361e+08	3.11764e+08	307213956	4.2282e+08	2.8287e+08	2.33637e+08	2.45026e+08	2.69423e+08	4.52848e+08	1.22175e+08	3.03548e+08	1.78615e+08	2.69152e+08	3.34022e+08	206783123	7.73191e+07	3.3616e+08	1.3328e+08	1.95049e+08	2.79059e+08	2.00315e+08	3.21009e+08	84158626	2.07061e+08	1.1884e+08	2.16703e+08	23623600	347575409	2.57773e+08	4.2717e+08	3.2178e+08	1.98152e+08	3.40732e+08	2.32506e+08	6.16503e+07	2.24071e+08	2.63944e+08	1.00259e+08
D-glucose-6-phosphate	1.29644e+07	6.08573e+07	1.51246e+07	58696005	4.29096e+07	3.76766e+07	8.44256e+07	6.96768e+07	6.75828e+07	3.88115e+07	5.54444e+07	6.85147e+07	6786868	1.02538e+07	6.48287e+06	1.64025e+07	4.72261e+06	1.27654e+07	1.59065e+06	2.56487e+07	5.03733e+06	6.7772e+06	5.00194e+06	9.82192e+06	6.58262e+06	1.77003e+07	5.67912e+06	2.04267e+07	4496683	1.39836e+07	1.39359e+07	2.30575e+06	4.14966e+06	4.84885e+06	5.00066e+06	7.25933e+06	4.644e+06	1.69228e+07	4.40902e+06	1.66162e+07	2984877	5.3036e+06	8.47573e+06	4.14385e+06	2.39938e+06	2922044	2.66979e+06	4.02317e+06
D-malic acid	2.30944e+07	8.42422e+07	5.35917e+07	1.25027e+08	7.28874e+07	6.51287e+07	1.6012e+08	1.32628e+08	1.17665e+08	1.22471e+08	109139406	1.04571e+08	9.44003e+07	1.55182e+08	1.46253e+08	2.09282e+08	9.6101e+07	1.60025e+08	1.75839e+08	1.79628e+08	112088438	9.96795e+07	1.3947e+08	1.68718e+08	8.72773e+07	1.01932e+08	1.4507e+08	1.81025e+08	69563918	1.52955e+08	1.2923e+08	1.15869e+08	1.08778e+08	8.12212e+07	1.31693e+08	1.09155e+08	7.18573e+07	1.81572e+08	1.69659e+08	2.12282e+08	1.33852e+08	7.38589e+07	1.41417e+08	1.25315e+08	8.01455e+07	9.12949e+07	1.13842e+08	1.26171e+08
D-mannitol	97508776	2.12355e+08	1.79286e+08	2.51578e+08	1.3999e+08	1.30533e+08	6.94613e+07	2.66565e+08	1.65926e+08	2.14767e+08	2.38258e+08	2.8945e+08	3.59357e+07	1.43529e+08	2.50696e+08	2.54027e+08	1.72495e+08	2.64273e+08	8.13818e+07	3.26623e+08	2.03016e+08	2.02955e+08	2.85031e+08	3.4702e+08	6.90158e+07	1.94337e+08	2.69652e+08	2.99922e+08	1.23291e+08	2.32892e+08	274661037	2.74508e+08	1.98388e+08	1.89227e+08	2.92716e+08	2.64164e+08	1.27509e+08	2.67888e+08	2.7694e+08	2.39694e+08	1.31321e+08	1.85983e+08	2.79295e+08	2.762e+08	1.60999e+08	2.17133e+08	2.47496e+08	2.90182e+08
D-ribose	9.43443e+06	2.87019e+07	3.19391e+07	6.4207e+07	4.3251e+07	3.51184e+07	1.04668e+08	1.01776e+08	1.29724e+08	8.6675e+07	1.02117e+08	1.12533e+08	2.96204e+07	4.26826e+07	4.33353e+07	7.92819e+07	3.19127e+07	4.31779e+07	77421092	4.82258e+07	2.83261e+07	25020903	3.66292e+07	4.76342e+07	1.87014e+07	2.47131e+07	3.71737e+07	4.93642e+07	2.09564e+07	4.10214e+07	4.33202e+07	3.91257e+07	32597051	2.08859e+07	3.76154e+07	4.0519e+07	1.38227e+07	5.72393e+07	5.41987e+07	8.40019e+07	6.42635e+07	2.9523e+07	5.59018e+07	52224087	3.07713e+07	4.57964e+07	54009305	4.91339e+07
D-ribose-5-phosphate	996692	3.19477e+06	1.044e+06	9.50981e+06	4.08809e+06	5.0366e+06	1.78649e+07	6.09163e+06	4.83915e+06	1.5422e+06	6.53359e+06	7160324	1416293	4.54629e+06	808594	1.15122e+06	1.99636e+06	2.29247e+06	3.53223e+06	1.2054e+07	976350	1.34087e+06	1.20203e+06	4.01592e+06	2.2369e+06	2629118	295385	4.55115e+06	1539869	3.3545e+06	2.20279e+06	857109	2.49188e+06	1.68913e+06	470975	8.56184e+06	1855762	1.32918e+07	626620	2.02221e+07	4.49693e+06	1.25779e+07	1.61879e+07	5061947	2.73725e+06	3.9447e+06	1.32684e+06	449197
D-ribulose-5-phosphate	252679	1484541	393401	3324112	1.44704e+06	1.2109e+06	7.62221e+06	5.23074e+06	1.36703e+06	832983	1.5948e+06	3.26593e+06	729102	1.07138e+06	943991	1.59542e+06	463818	687351	806345	1.57551e+06	605049	409661	784983	2.65036e+06	552963	1.91068e+06	1.20198e+06	2.29879e+06	715971	3585524	903274	773250	715963	1.464e+06	840547	2.59006e+06	482632	1816147	1.78945e+06	3.10522e+06	1173996	1.86636e+06	2.51118e+06	2.00649e+06	2.79362e+06	2.07957e+06	2.19414e+06	1.24668e+06
D-sorbitol	8821648	7.56537e+07	67478720	5.94544e+07	4.61308e+07	5.96914e+07	1.75935e+08	72884297	7.34368e+07	6.65539e+07	5.28794e+07	8.199e+07	8.86246e+07	136467264	1.05118e+08	1.03285e+08	1.00468e+08	1.17434e+08	1.58208e+08	9.0487e+07	1.12389e+08	9.94216e+07	1.0214e+08	103101122	6.79575e+07	1.06985e+08	93658395	9.6931e+07	7.33272e+07	1.24753e+08	1.09234e+08	1.0613e+08	1.00053e+08	1.06488e+08	1.24179e+08	1.19891e+08	6.91674e+07	1.18722e+08	1.24078e+08	1.48325e+08	1.36007e+08	9.81711e+07	9.2551e+07	1.23265e+08	8.99863e+07	1.14017e+08	129796831	1.16091e+08
D-threitol	3.66163e+07	5.88395e+07	64160803	9.08266e+07	4.90961e+07	5.66059e+07	7.74414e+07	8.6101e+07	7.17513e+07	7.20642e+07	8.07378e+07	8.48692e+07	5.12265e+07	8.24105e+07	9.05113e+07	1.15775e+08	57628171	9.854e+07	9.7962e+07	1.20051e+08	7.38071e+07	6.73181e+07	1.0866e+08	1.31093e+08	3.52703e+07	6.38839e+07	8.42212e+07	1.10093e+08	4.96365e+07	9.20097e+07	9.29864e+07	8.54913e+07	7.037e+07	6.33961e+07	9.07708e+07	9.16253e+07	4.51717e+07	8.00981e+07	9.60106e+07	1.02718e+08	7.355e+07	57970539	79759460	8.67255e+07	5.41237e+07	7.28933e+07	8.23353e+07	1.03202e+08
ergosterol	1.57762e+07	2.20248e+07	7.77854e+06	2.35542e+07	2.57531e+07	2.29933e+07	3.36911e+07	20229103	1.35985e+08	21990179	3.04039e+07	2.84607e+07	33906840	2.00427e+07	1.92016e+07	2.86601e+07	4.15669e+07	2.33087e+07	2.26162e+07	2.16812e+07	29905940	2.02229e+07	2.34489e+07	2.15519e+07	57337127	26858442	1.46487e+07	2.28417e+07	4.1753e+07	3.08132e+07	2.31867e+07	2.02194e+07	4.41507e+07	2.25756e+07	3.89024e+07	1.78932e+07	5.35592e+07	3.98881e+07	2.28082e+07	1.0299e+07	3.30737e+07	2.49517e+07	2.00474e+07	12954349	61130087	4.69588e+07	2.42999e+07	1.97993e+07
ethanolamine	12426331	6.41807e+07	6.54828e+07	9.04281e+07	6.5444e+07	6.68183e+07	131211395	1.27312e+08	6.93415e+07	1.11714e+08	1.29261e+08	1.21885e+08	6.69964e+07	81881817	8.32631e+07	1.07652e+08	7.89221e+07	88661841	1.06249e+08	8.61038e+07	7.80144e+07	7.32973e+07	9.2015e+07	9.53711e+07	9.89802e+07	7.49346e+07	8.81051e+07	1.0041e+08	6.80054e+07	9.07568e+07	8.88712e+07	7.68366e+07	8.08338e+07	6.51315e+07	9.91924e+07	7.62748e+07	7.27632e+07	1.00606e+08	9.92988e+07	8.87357e+07	9.83519e+07	3.5766e+07	8.24582e+07	9.00233e+07	72403929	7.67392e+07	7.79021e+07	9.78428e+07
fumaric acid	7.13611e+06	2.20248e+07	1.84448e+07	4.84111e+07	2.37936e+07	18374540	58113720	5.26439e+07	4.93245e+07	4.42144e+07	4.03533e+07	4.1814e+07	3.08663e+07	4.52228e+07	4.98432e+07	6.95209e+07	3.37534e+07	5.42104e+07	6.31207e+07	6.77771e+07	3.44248e+07	2.56421e+07	3.99885e+07	6.15181e+07	3.04148e+07	2.73797e+07	4.34597e+07	69570572	2.23882e+07	4.90832e+07	3.82565e+07	3.59344e+07	3.33474e+07	2.21649e+07	4.1784e+07	2.89133e+07	2.0032e+07	5.57323e+07	4.63679e+07	6.56517e+07	3.21882e+07	1.84535e+07	3.11174e+07	2.74211e+07	1.99783e+07	2.17505e+07	2.52551e+07	2.92775e+07
galactinol	2.2434e+06	7.21419e+06	3.08119e+06	8.39979e+06	7.93322e+06	6.07917e+06	1.26557e+07	6.76028e+06	2.6486e+07	8.80548e+06	9.53574e+06	7.89382e+06	1.83297e+07	1.9068e+07	1.31727e+07	2.04025e+07	1.69103e+07	14382929	1.55724e+07	1.21952e+07	1.67294e+07	1.15732e+07	1.18013e+07	9.97302e+06	2.92469e+07	2.18937e+07	1.47167e+07	1.88025e+07	1.68252e+07	2.18242e+07	1.58259e+07	1.09254e+07	2.83633e+07	1.40982e+07	2.08804e+07	1.2479e+07	26298833	3.63373e+07	2.81041e+07	2.70059e+07	3.59506e+07	1.80072e+07	2.04902e+07	1.66888e+07	3.83994e+07	2.16244e+07	1.70873e+07	2.30298e+07
galactonic acid	273122	4826815	1668978	4371016	2.8207e+06	2.35365e+06	4.70559e+07	1.49928e+06	4359624	1.41943e+06	1.28198e+06	1.50464e+06	1.776e+06	1.30825e+07	2.30631e+06	6.34177e+06	2.76398e+06	6.54101e+06	1.81735e+07	5.28068e+06	3.30913e+06	3.67093e+06	4607366	9.99226e+06	2.63974e+06	1.4855e+06	2.99213e+06	3.82596e+06	1.15948e+06	3.65955e+06	2.87019e+06	2.53338e+06	5933576	1.89761e+06	3814750	2.55917e+06	1.37108e+06	5.02555e+06	3.25273e+06	6.76273e+06	6.65877e+06	2305008	5.239e+06	3.40633e+06	5.93684e+06	3.22912e+06	3087583	3.52852e+06
glucoheptulose	364615	639406	492107	811428	551667	549103	1.0707e+06	964438	1403164	836223	979075	929347	653754	842918	1.02754e+06	777681	720917	936712	566367	1.1761e+06	791666	527801	1.17133e+06	809464	568413	931350	1.10145e+06	1105588	345089	829909	1.15347e+06	967665	668009	475779	1.65072e+06	866139	543334	1.68108e+06	1.56698e+06	1.96017e+06	1.51522e+06	1.01028e+06	1.24823e+06	1.79893e+06	767955	773110	1266995	1.71949e+06
gluconolactone	1.66495e+07	3.44955e+07	7.00768e+06	1.95242e+08	4.85688e+07	4.35832e+07	6.43707e+07	1.12003e+08	1.43841e+08	1.08186e+08	5.32812e+07	1.03756e+08	2.78651e+06	6.33209e+07	1.22732e+08	2.34858e+07	3.37934e+07	1.73801e+08	6.29646e+07	1.04603e+08	3.42748e+07	2.14327e+07	8.96586e+07	9.71389e+07	1.09259e+07	3.14034e+07	2.67243e+07	5.06013e+07	2.80496e+07	1.33435e+08	1.12464e+08	3.00051e+07	7.85326e+07	32968080	1.36936e+08	12971672	4.0625e+07	3.81724e+07	5.55346e+07	33395745	2.67634e+07	7.19668e+07	1.67218e+08	1.22757e+08	3.81979e+07	4.29378e+07	7.63635e+07	9.68572e+07
glucosyl glycerol	4.63333e+06	2.3053e+07	1.05619e+07	2.72606e+07	1.95765e+07	1.66766e+07	43949686	3.56532e+07	4.59523e+07	33061951	3.77817e+07	37839058	1.114e+07	1.38199e+07	1.15171e+07	21254644	1.28954e+07	1.50029e+07	1.83802e+07	1.63407e+07	1.40877e+07	9.73062e+06	1.45006e+07	1.62086e+07	10929721	1.12337e+07	1.21657e+07	17308256	9.5184e+06	1.73137e+07	1.4633e+07	9.75597e+06	1.58619e+07	9.0096e+06	1.6264e+07	1.12707e+07	8.22682e+06	2.16754e+07	1.69347e+07	18563173	1.65443e+07	9.8804e+06	1.39897e+07	1.23996e+07	1.48508e+07	1.20951e+07	1.35933e+07	1.70074e+07
glyceric acid	2.12658e+06	6.75524e+06	4127360	1.15368e+07	1.03368e+07	5.48117e+06	1.64349e+07	2.31595e+07	4.68348e+07	2.22869e+07	19976631	2.86194e+07	5.04891e+06	6.54814e+06	8.25132e+06	1.43898e+07	5.94371e+06	7.5686e+06	9.16705e+06	7.37654e+06	5.33131e+06	4.06481e+06	7365392	7.88675e+06	4.55923e+06	5.23042e+06	7.37193e+06	8.20872e+06	5.09485e+06	7.977e+06	9.76874e+06	5953746	5.40261e+06	3.3827e+06	6.37179e+06	5.20261e+06	3.10382e+06	9.76874e+06	8.452e+06	9.33644e+06	7.31937e+06	3.9201e+06	6.58379e+06	7.93844e+06	4.69882e+06	5.78627e+06	7270524	8.77366e+06
glycerol	1.16252e+08	2.93215e+08	2.55983e+08	2.37657e+08	2.44381e+08	2.16972e+08	3.97248e+08	4.36935e+08	2.83625e+08	3.70572e+08	3.89237e+08	2.50788e+08	1.21566e+08	2.09762e+08	2.05712e+08	3.29859e+08	1.6918e+08	2.81435e+08	3.16492e+08	3.2683e+08	2.10428e+08	1.65445e+08	2.8816e+08	3.14002e+08	1.47063e+08	1.29529e+08	2.01358e+08	262207348	1.30474e+08	2.40237e+08	222303074	1.97248e+08	1.75286e+08	1.18905e+08	2.4116e+08	1.59519e+08	1.00674e+08	2.36254e+08	2.34749e+08	2.75137e+08	1.77083e+08	1.01108e+08	1.88967e+08	1.69632e+08	1.194e+08	1.45856e+08	1.7218e+08	2.04597e+08
glycerol-3-phosphate	1.77367e+07	6.75951e+07	7.63057e+07	9.87082e+07	6.78474e+07	7.90683e+07	1.79111e+08	1.12565e+08	7.79033e+07	9.67138e+07	1.42824e+08	120113299	9.94866e+07	1.23245e+08	1.1775e+08	1.62678e+08	1.06763e+08	1.43923e+08	1.62157e+08	1.34888e+08	1.19732e+08	99612423	1.35338e+08	1.43295e+08	1.05491e+08	1.13823e+08	1.35234e+08	1.77016e+08	9.89886e+07	1.47672e+08	1.50116e+08	141995216	135967427	1.20547e+08	1.45663e+08	1.53068e+08	1.06039e+08	1.85176e+08	1.94049e+08	1.23696e+08	1.69801e+08	1.64614e+08	1.73329e+08	1.54487e+08	1.34875e+08	170642903	1.80008e+08	199318822
glycine	1.04013e+07	4.31816e+07	29760214	6.5257e+07	3.4481e+07	3.45983e+07	7.32205e+07	87080364	6.47258e+07	6.61131e+07	7.27999e+07	8.01485e+07	4.97761e+07	6.87143e+07	8.09828e+07	1.03127e+08	4.6574e+07	7.50141e+07	7.59201e+07	95684705	5.61345e+07	58621296	7.89498e+07	8.90413e+07	4.51851e+07	6.23673e+07	7.66413e+07	9.73705e+07	44052021	7.89698e+07	8.30864e+07	7.20611e+07	6.42918e+07	56267523	8.68359e+07	7.13528e+07	4.03973e+07	77549125	7.97305e+07	8.71824e+07	6.69936e+07	5.24748e+07	7.8552e+07	7.81577e+07	5.19148e+07	6.32978e+07	7.34288e+07	8.69268e+07
glycolic acid	326843	478645	741885	1.18497e+06	542542	743185	1.9769e+06	776420	1.88092e+06	772816	899627	931825	507345	811329	740299	1.07503e+06	584319	747025	1.1333e+06	828095	559379	505543	842792	1.07356e+06	381146	653690	806889	944521	497583	805480	749923	917269	769402	516066	1.01213e+06	621811	287904	733520	798880	1.26499e+06	837227	495580	926345	664970	496208	668129	821719	887526
heptadecanoic acid	584884	2.59114e+06	4.69901e+06	2.56433e+06	3.60898e+06	1.03879e+06	10126894	7.35393e+06	8.14326e+06	5.95437e+06	6.50485e+06	7.73614e+06	8.28619e+06	9.63025e+06	1.0872e+07	1.7765e+07	9.71679e+06	7.55327e+06	1.36131e+07	9.67586e+06	6.80291e+06	6.1198e+06	1.24047e+07	1.58253e+07	7.24927e+06	1.11829e+07	1.27277e+07	1.61745e+07	5.13581e+06	9.25476e+06	1.05183e+07	11353587	8.08868e+06	6.48955e+06	1.37928e+07	9.91152e+06	5.93484e+06	1.71652e+07	1.9075e+07	1.6387e+07	15752141	11875189	1.57797e+07	12316435	8.24793e+06	13410304	1.7878e+07	1.6405e+07
inosine	953590	4785297	3.13009e+06	3.56055e+06	7.36457e+06	8.02545e+06	1.63794e+07	9.90303e+06	2.64285e+07	9.50453e+06	1.28673e+07	8535863	3.98183e+06	5.2097e+06	4.19883e+06	6.44291e+06	5.16857e+06	5.34144e+06	6.64823e+06	4.99453e+06	6.15862e+06	3.82524e+06	5.21006e+06	4.58024e+06	4.0648e+06	4.48734e+06	3111087	5.62332e+06	3.09102e+06	6.29716e+06	3.55908e+06	3.20279e+06	7.18864e+06	4040603	5.60036e+06	3.2545e+06	4251434	9.83478e+06	6.63765e+06	7240937	7.98245e+06	4.13697e+06	5.77754e+06	5.19551e+06	7.18616e+06	5.38218e+06	5.39888e+06	5389957
inositol phosphate	412851	886097	280329	869300	754058	1.41593e+06	2.50532e+06	1.50873e+06	3.90557e+06	2752364	1.5229e+06	1.94879e+06	1.00549e+06	1191939	1.13695e+06	3.89765e+06	1.11483e+06	1140088	1.30029e+06	2.31657e+06	713098	1.46252e+06	1.32331e+06	2.14157e+06	875821	1.10148e+06	849978	1.21351e+06	1105723	1.57858e+06	1.34659e+06	709327	2.15455e+06	1.45803e+06	1.59362e+06	1.36354e+06	1.2851e+06	2.89591e+06	1.37471e+06	2.56107e+06	1.50574e+06	2.50792e+06	1924915	1407742	1.90346e+06	2.15609e+06	4.50648e+06	2.52393e+06
itaconic acid	0	0	0	0	313503	0	0	335124	0	0	0	0	598704	536640	673956	780896	2276189	933857	3369134	899485	1296688	350051	919517	1502855	1109523	343667	666294	972493	1043593	826736	724828	1445356	675895	0	454771	423531	302603	367930	884974	4447293	1097708	0	656723	511877	584780	859065	451934	417232
isomaltose	301008	528264	640910	837813	1.07245e+06	848097	2.33969e+06	421132	1.60034e+06	398277	442542	490851	1.59728e+06	1.88114e+06	8.30772e+06	3.49738e+06	833990	3.10188e+06	1.68768e+06	2.00213e+06	2.23071e+06	2.45783e+06	4.15134e+06	1.07432e+06	1.26922e+06	1.51215e+06	5.76418e+06	5.87756e+06	1.57575e+06	1.90991e+06	6.30886e+06	4.13888e+06	1.83443e+06	1.21538e+06	5.06248e+06	1.16522e+06	1.21169e+06	3451596	8.43143e+06	5.64104e+06	1.62078e+06	1.07355e+06	6.09898e+06	6.03367e+06	1.64076e+06	2.83758e+06	7.3165e+06	1.89164e+06
L-2-aminoadipic acid	2.03333e+06	9.08045e+06	5.59811e+06	1.69795e+07	8.34201e+06	6.78725e+06	2.50125e+07	2.13657e+07	3.35866e+07	2.27899e+07	25998632	29321584	1.21553e+07	1.9049e+07	1.83522e+07	2.97895e+07	1.1572e+07	17875164	1.98727e+07	2.1244e+07	1.58991e+07	1.24139e+07	2.2073e+07	2.55599e+07	9.79558e+06	1.36609e+07	1.55778e+07	2.65131e+07	8.19897e+06	1.98311e+07	1.51492e+07	9.60018e+06	1.58381e+07	1.19956e+07	1.95303e+07	1.82435e+07	7.9928e+06	2.67427e+07	2.64572e+07	2.37057e+07	1.48425e+07	6.13138e+06	1.36179e+07	1.62812e+07	1.00423e+07	1.33223e+07	1.6376e+07	1.99674e+07
lactic acid	1.23312e+07	1.77178e+07	1.23992e+07	2.90856e+07	3.29406e+07	3.04477e+07	8.70222e+07	4.03861e+07	7.6921e+07	2.78462e+07	1.37081e+07	2.40629e+07	8.90227e+06	8.70337e+06	1.58144e+07	1.3e+07	9.2595e+06	2.22668e+07	1.76085e+07	25222117	1.09844e+07	1.15237e+07	9.33785e+06	3.14954e+07	5.34177e+06	6205428	8050162	14741642	4.4144e+06	1.19181e+07	5527956	9.20835e+06	6.62241e+06	8.66678e+06	7874891	7.78057e+06	3.53206e+06	1.48907e+07	8.15578e+06	1.70785e+07	1.36533e+07	7.20916e+06	7746709	1.33311e+07	4.01568e+06	9.39293e+06	8.1316e+06	1.15912e+07
L-alanine	3.7806e+07	1.4946e+08	1.26865e+08	1.6282e+08	1.22412e+08	1.34331e+08	2.24311e+08	1.00838e+08	1.55939e+08	1.68634e+08	1.9276e+08	9.94024e+07	7.8178e+07	9.67034e+07	1.19705e+08	1.83053e+08	1.00109e+08	1.68694e+08	1.82385e+08	2.14995e+08	1.21724e+08	1.24581e+08	1.69521e+08	1.63129e+08	6.65093e+07	9.40381e+07	9.86103e+07	1.61932e+08	77945823	1.52992e+08	1.46698e+08	3.09831e+07	1.15116e+08	1.05372e+08	2576082	1.28139e+08	5.17257e+07	1.17934e+08	1.36065e+08	6.0657e+07	1.01355e+08	7.44073e+07	2.63142e+07	9.50087e+07	7.12927e+07	1.93051e+07	1.15453e+08	99036350
L-asparagine	13999182	8.06308e+07	3.62688e+07	1.28373e+08	5.63946e+07	4.54597e+07	134285123	1.37624e+08	149028748	1.23939e+08	1.20768e+08	128652412	8.34211e+07	1.23067e+08	1.15384e+08	1.61841e+08	7.80718e+07	1.14426e+08	126525707	1.24771e+08	6.99836e+07	6.06573e+07	1.00754e+08	1.06976e+08	7.24829e+07	1.01094e+08	1.07608e+08	1.58419e+08	5.56284e+07	1.33944e+08	1.17495e+08	8.04043e+07	9.88415e+07	5.76609e+07	1.16139e+08	8.27077e+07	6.45262e+07	1.59087e+08	1.52068e+08	1.45945e+08	1.15678e+08	4.49148e+07	1.02302e+08	1.02873e+08	7.06761e+07	7.02125e+07	9.20637e+07	1.11811e+08
L-aspartic acid	8081554	52747737	31677560	53610261	25304785	25731024	29196321	89504919	24253942	58368102	66068468	66301923	82097319	89204731	71285451	59743724	53991682	49579146	97383010	58579693	39300563	28528089	47447768	52332814	45699142	35923719	111600792	50972980	40210807	47800567	41817763	52788554	36085317	22732231	35324138	67299818	32598042	118785132	136700919	140038894	79193211	31802217	77213385	111362864	33773791	55525859	80143362	91767590
L-citrulline	2.36114e+06	4.20024e+07	1.56547e+07	1.01476e+08	2.73129e+07	2.32558e+07	6.59312e+07	1.03468e+08	21240518	79731672	8.3817e+07	7.14675e+07	1.06437e+06	6.22735e+07	8.43107e+07	1.11292e+08	5.1821e+07	8.56747e+07	5.9911e+07	8.48601e+07	67387121	2.84403e+07	8.27018e+07	1.12659e+08	2.87386e+07	6.36187e+07	7.40181e+07	1.24042e+08	4.13134e+07	8.89507e+07	8.50017e+07	2.55919e+07	81754244	2.39293e+07	9.517e+07	3.74768e+07	4.69585e+07	5.0586e+07	8.37591e+07	1.50182e+08	8.27827e+07	5.43177e+07	8.06118e+07	9.09291e+07	6.69858e+07	58705480	7.44578e+07	8.79989e+07
L-cysteine	657859	4.30759e+06	2.51036e+06	2.95894e+06	1.51871e+06	1.26492e+06	4983812	4.86791e+06	2.06911e+06	3.15663e+06	2.7379e+06	4.21122e+06	1.4875e+06	2.1288e+06	2.61521e+06	3.1229e+06	1.50584e+06	2.74066e+06	2.91384e+06	3.61934e+06	1049300	386917	2.14966e+06	3077029	1.1178e+06	1.35424e+06	1.90747e+06	2466245	386910	3.70986e+06	2.71288e+06	2.34301e+06	1570671	1.27333e+06	3246591	5412381	891364	2.33981e+06	3.22188e+06	3.07989e+06	1.27482e+06	1.1664e+06	3.04678e+06	2.85676e+06	1.37641e+06	3.34745e+06	2.18391e+06	2.06733e+06
L-cysteine	546212	4.84792e+06	2.46354e+06	7.03809e+06	2.11968e+06	1.31458e+06	3.0627e+06	11486039	3.11826e+06	8.9691e+06	1.05859e+07	1.0728e+07	7657438	8.81245e+06	1.3538e+07	19330802	1.28943e+07	1.22685e+07	1.48233e+07	13849318	1.8648e+07	8.42836e+06	1.54922e+07	14263915	7.85439e+06	9260542	2.88294e+06	2.08116e+07	1.12078e+07	1.45852e+07	1.5022e+07	6.35607e+06	1.69712e+07	5.25754e+06	8.67532e+06	6.81454e+06	9.76243e+06	7.33153e+06	4.82401e+06	5.47581e+06	3.96892e+06	6.29923e+06	1.28025e+07	1.17598e+07	6.71246e+06	6.37077e+06	4.66136e+06	1.99583e+07
L-glutamic acid	5.98224e+07	1.2917e+08	8.21834e+07	1.44652e+08	9.1555e+07	3.22497e+07	5.85644e+07	1.65254e+08	2.07615e+08	1.56964e+08	1.51208e+08	1.59249e+08	7.82502e+07	1.09803e+08	8.93906e+07	1.01544e+08	6.75786e+07	9.85486e+07	4.80584e+07	1.24329e+08	8.12217e+07	74325410	7.29996e+07	8.38446e+07	7.95369e+07	1.01855e+08	1.00174e+08	1.03304e+08	5.76789e+07	9.74482e+07	9.46373e+07	5.52989e+07	6.75434e+07	6.1781e+07	6.39885e+07	4.65462e+07	5.79325e+07	1.4984e+08	1.2658e+08	1.6505e+08	1.05119e+08	41489946	1.37936e+08	8.91102e+07	4.98031e+07	4.4804e+07	8.29288e+07	6.56203e+07
L-glutamine	1.05319e+08	2.78962e+08	1.85418e+08	3.07428e+08	1.74297e+08	1.77664e+08	3.4982e+08	3.11717e+08	2.01569e+08	2.87151e+08	2.77896e+08	3.32373e+08	2.1459e+08	2.80324e+08	2.35299e+08	233214075	186071106	2.65674e+08	2.55689e+08	2.73576e+08	2.11341e+08	107590569	2.47073e+08	2.58037e+08	1.45688e+08	2.34693e+08	1.53331e+08	2.69785e+08	1.71799e+08	2.55596e+08	2.4959e+08	1.85513e+08	2.09722e+08	1.56596e+08	2.44704e+08	1.24877e+08	1.71901e+08	2.15371e+08	2.27557e+08	2.53331e+08	1.98458e+08	1.56842e+08	2.42857e+08	1.50362e+08	2.08617e+08	1.89581e+08	2.16648e+08	2.39921e+08
L-homoserine	118131	1.12229e+07	6.32889e+06	13454103	8.80857e+06	8551398	2.18807e+07	2.69153e+07	8633452	1.44156e+07	1.61024e+07	2.12486e+07	2.54897e+06	5.13535e+06	6.32524e+06	8.99448e+06	5.87791e+06	7.88434e+06	9.38232e+06	1.14412e+07	5.67928e+06	4.72349e+06	8.0912e+06	8.44527e+06	2.83101e+06	2.21616e+06	3200535	3874536	2692238	3.62024e+06	4521770	2.61504e+06	2.41275e+06	1622708	4.10209e+06	1.97262e+06	1.26429e+06	2.88173e+06	3.14999e+06	3.20145e+06	2.3141e+06	342739	2.22639e+06	2.06817e+06	1.65847e+06	1.79724e+06	2.03847e+06	2.39677e+06
linoleic acid	5.42594e+06	2.58327e+07	4.85918e+07	3.78504e+07	3.10283e+07	5.03473e+07	1.06066e+08	41735263	7.70941e+07	5.201e+07	1.31689e+08	5.50376e+07	7.87898e+07	1.13676e+08	9.15137e+07	1.34108e+08	7.91841e+07	1.12505e+08	1.4965e+08	109613154	8.90064e+07	8.44824e+07	128130433	1.46768e+08	5.72282e+07	8.58865e+07	1.34324e+08	1.26348e+08	6.37887e+07	1.26035e+08	1.38469e+08	1.27365e+08	1.02929e+08	1.03734e+08	1.67735e+08	1.64017e+08	5.93421e+07	214189021	2.42496e+08	1.8432e+08	1.71779e+08	1.94001e+08	2.7523e+08	1.49451e+08	122535133	2.30273e+08	3.04945e+08	2.45721e+08
L-isoleucine	477147	27455840	2.02601e+07	4.94828e+07	2.303e+07	2.35392e+07	6.74597e+07	6.41548e+07	1.38257e+06	52050703	5.23162e+07	6.18203e+07	3.94535e+07	4.99434e+07	6.72236e+07	8.97425e+07	4.35594e+07	54376892	6.46805e+07	6.11004e+07	4.71586e+07	39332718	6.08273e+07	60505802	4.25897e+07	5.20125e+07	5.53342e+07	7.93372e+07	3.94615e+07	6.58993e+07	6.94608e+07	5.75085e+07	6.39339e+07	4.22487e+07	7.36879e+07	5.38138e+07	3.63609e+07	6.81695e+07	7.08981e+07	7.34543e+07	6.9139e+07	40102001	2.05054e+07	66258930	6.09538e+07	5.99707e+07	2.48852e+07	3.18785e+07
L-leucine	1.20082e+06	4.31082e+06	4.33464e+06	1.02842e+07	3.94453e+06	4.07281e+06	1.39925e+07	1.78339e+07	7.73316e+06	9.52442e+06	1.35407e+07	18437667	1.00861e+07	1.07652e+07	3.37151e+07	5.85706e+07	9.73499e+06	1.36114e+07	2.37853e+07	1.80053e+07	1.16537e+07	8.51037e+06	18937855	1.51231e+07	9.00853e+06	1.45318e+07	1.47985e+07	4.52395e+07	9.63872e+06	1.94997e+07	2.88374e+07	1.69364e+07	1.72152e+07	3.41594e+06	2.314e+07	8.32664e+06	6.08234e+06	1.8864e+07	2.5201e+07	2.6929e+07	1.80012e+07	1.75713e+06	12686526	1.89753e+07	1.09932e+07	1.20559e+07	2.10155e+07	2.64859e+07
L-lysine	1.6822e+07	1.25629e+08	1.60196e+07	2.35786e+06	1.91155e+07	2.14426e+07	1.72424e+06	1.08922e+08	1.09067e+08	1.44437e+08	143720615	9.47453e+07	3.41291e+07	2.23599e+07	1.048e+08	1.72204e+08	4.30521e+07	1.57818e+08	1.70735e+06	1.99603e+08	1.19581e+08	171302711	1.75568e+08	1.68713e+08	8.11361e+07	1.97109e+08	148797450	1.5267e+08	1.15793e+08	1.78355e+08	2.20279e+08	1.42539e+08	9.14418e+07	1.75482e+08	2.26395e+08	1.92745e+08	2.14422e+08	9.4973e+07	1.97941e+08	1.34712e+08	1.34943e+08	1.73567e+08	160577779	2.16398e+08	2.56151e+08	1.96399e+08	1.94191e+08	2.25599e+08
L-ornithine	1.98808e+07	59512040	4.88181e+07	8.02974e+07	4.50085e+07	4.5508e+07	9.98744e+07	7.77126e+07	6.41401e+07	6.02333e+07	6.71305e+07	7.38089e+07	5.08401e+07	7.14934e+07	79240616	9.26795e+07	4.91774e+07	7.57279e+07	8.1544e+07	8.26351e+07	5.67132e+07	5.47373e+07	7.18889e+07	8.27383e+07	4.09259e+07	6.07899e+07	8.02226e+07	9.10996e+07	3.8063e+07	7.31211e+07	7.35373e+07	7.85813e+07	6.08292e+07	5.39774e+07	8.04926e+07	7.72872e+07	4.31736e+07	8.45371e+07	9.0319e+07	1.03922e+08	7.18406e+07	5.82081e+07	8.90158e+07	8.38305e+07	5.55537e+07	6.98071e+07	7.26351e+07	8.81347e+07
L-phenylalanine	4.14232e+06	1.89959e+07	14729005	3.59502e+07	1.48973e+07	1.36089e+07	47757601	5.73115e+07	5.74073e+07	3.97025e+07	4.71248e+07	5.49117e+07	2.76104e+07	3.32227e+07	8.25851e+07	1.13121e+08	2.85834e+07	3.73746e+07	6.01358e+07	4.49148e+07	3.26484e+07	2.40507e+07	5.14697e+07	4.16454e+07	2.48457e+07	4.11121e+07	4.22052e+07	1.02388e+08	2.49637e+07	5.1855e+07	7.28204e+07	42689182	4.44655e+07	2.16781e+07	5.82214e+07	2.54119e+07	2.29969e+07	4.76491e+07	6.58848e+07	6.06167e+07	4.32432e+07	1.85646e+07	3.13616e+07	4.95115e+07	2.92088e+07	2.42922e+07	4.79415e+07	6.59631e+07
L-proline	62448.7	7.0645e+07	1.2503e+07	9.78292e+07	6.68824e+07	6.31378e+07	1.068e+08	1.14382e+08	83621.6	98322073	1.01893e+08	1.14757e+08	8.61456e+07	1.0761e+08	1.10315e+08	1.45026e+08	3.41809e+07	120087033	1.32678e+08	135461968	3.86154e+07	9.42432e+07	5.04579e+07	6.20839e+07	88650370	2.48472e+07	9.2673e+07	1.20717e+08	2.17121e+07	1.12301e+08	1.06779e+08	3.11309e+07	9.81829e+07	2.17623e+07	1.09508e+08	2.85456e+07	6.63619e+07	99003261	9.94426e+07	1.00138e+08	9.18402e+07	5.7006e+07	8.85301e+07	3.09668e+07	8.10505e+07	78169962	2.78213e+07	93789447
L-pyroglutamic acid	7.69258e+07	9.09928e+07	1.17984e+08	1.76699e+08	7.53533e+07	1.2574e+08	186511671	1.20073e+08	2.41554e+08	1.85403e+08	1.26088e+08	1.33945e+08	66757769	8.27694e+07	8.78673e+07	85680297	13777528	31801000	1.17517e+07	5.68644e+07	29212432	3.89096e+07	2.18971e+07	1.1977e+07	9.05134e+07	9.76843e+07	1.08426e+08	7.13827e+07	5.23941e+07	4.86468e+07	3.4064e+07	9.25047e+07	4.34154e+07	7.21902e+07	34773176	9.86434e+07	1.06203e+08	1.15383e+08	1.22913e+08	1.66001e+08	9.84302e+07	1.1209e+08	1.34707e+08	6.80912e+07	53033109	1.17552e+08	7.26772e+07	3.28816e+07
L-serine	2.13356e+06	1.12882e+08	7.72625e+07	8.60068e+07	1.07495e+08	9.81316e+07	176234050	5.50355e+07	3.66562e+07	9.38625e+07	4.52108e+07	103975239	158588140	1.92578e+08	1.8286e+08	230492308	1.70203e+08	1.89197e+08	1.98502e+08	2.01432e+08	1.71879e+08	1.58114e+08	1.90904e+08	1.9745e+08	1.86718e+08	1.71845e+08	184599554	2.22308e+08	1.6951e+08	2.08753e+08	2.04612e+08	168888755	2.06788e+08	1.60966e+08	215207155	1.75735e+08	1.70425e+08	2.18365e+08	219523072	2.17584e+08	2.17294e+08	1.58125e+08	2.04201e+08	1.98112e+08	2.08152e+08	1.80278e+08	199757107	2.18704e+08
L-threonine	5.8551e+06	9.80357e+07	6.12446e+07	1.31314e+08	7.88956e+07	74288856	1.54751e+08	1.48864e+08	9.72118e+07	1.30653e+08	1.352e+08	1.40321e+08	1.00717e+08	1.40463e+08	1.42098e+08	1.64481e+08	1.08642e+08	1.45302e+08	1.55844e+08	152331807	1.22268e+08	1.10471e+08	1.40987e+08	1.46781e+08	9.22146e+07	1.21636e+08	1.32557e+08	1.48603e+08	8.75405e+07	1.50431e+08	1.48754e+08	1.23204e+08	1.37183e+08	9.95301e+07	146307010	1.26579e+08	8.0881e+07	1.51614e+08	1.49125e+08	1.5304e+08	1.48377e+08	9.8708e+07	139167225	139102340	1.21825e+08	1.22651e+08	1.33245e+08	1.48533e+08
L-tyrosine	4.64492e+06	4.05686e+07	1.33537e+07	1.58126e+07	10697901	1.16553e+07	0	9.01619e+07	8.99145e+07	5.09423e+07	6.24333e+07	4.71502e+07	8.13154e+06	3.14023e+07	7.36226e+07	2.15859e+08	1.54361e+07	85859709	7.78581e+06	7.96393e+07	5.77772e+07	4.69175e+07	1.0347e+08	112712152	3.86372e+07	6.74827e+07	45963240	1.18352e+08	4.95349e+07	1.101e+08	7.02906e+07	4.12629e+07	8.85364e+07	4.40528e+07	9.2005e+07	5.28216e+07	3.30302e+07	1.0007e+08	1.06612e+08	1.47067e+07	7.4097e+07	3.90426e+07	5.82475e+07	8.16097e+07	4.5147e+07	5.20471e+07	8.09134e+07	9.04217e+07
L-valine	7.99445e+06	2.01692e+07	2.94186e+07	1.58497e+07	22457.8	306871	8.54691e+07	83026242	775004	47317	3290544	6.74641e+07	4.84187e+07	4.88199e+07	8.57315e+07	9.83186e+07	4.73106e+07	6.97587e+07	8.51078e+07	8.4253e+07	5.90277e+07	5.06501e+07	2.38498e+07	3.00253e+07	2.42414e+07	4.79512e+07	2.05881e+07	8.35508e+07	5.55196e+07	6.17097e+07	3.07091e+07	4.14315e+07	396222	106591	51669.2	69311	23960.8	20155330	2.89142e+07	6.35307e+07	1.55419e+07	140187	11187.2	976964	71456.6	1.84863e+07	1.92946e+07	69033
maleic acid	1.30646e+06	2.04658e+06	263981	1.5382e+06	620601	1.07392e+06	567297	5311718	1.26012e+06	4878296	93332	1.95174e+06	380140	624892	816581	1.05553e+06	330823	582928	3056427	2.76964e+06	585701	299033	647711	498900	3.06333e+06	501743	737585	2.45481e+06	3.04561e+06	7.09303e+06	1.86329e+06	1.35794e+06	382142	462635	552351	1.46644e+06	2.27696e+06	5.67985e+06	2.0771e+06	2.02654e+06	549510	300657	679856	615784	1.24154e+06	2357007	570714	563363
maltose	841933	1.95283e+06	1.74794e+06	2585568	2.57621e+06	2.20129e+06	5.73426e+06	1.35002e+06	4.84499e+06	2.5282e+06	3.46661e+06	2.85816e+06	8.40386e+06	7.5064e+06	6.17059e+06	1.01612e+07	8291027	5.92354e+06	9.05401e+06	7925048	8.77588e+06	7.14497e+06	6.35712e+06	6.08143e+06	3.87871e+06	6.88245e+06	6.84123e+06	8.2805e+06	4.52816e+06	9.19808e+06	8.10567e+06	6.26594e+06	1.15494e+07	7578733	9.02233e+06	7.8031e+06	4236194	8.04668e+06	10738311	1.23043e+07	1.24003e+07	7.98683e+06	9.16975e+06	9.15282e+06	5.71777e+06	9.23828e+06	9.11451e+06	9.9861e+06
methyl phosphate	6.42871e+06	2.70582e+07	1.24018e+07	35062173	1.51735e+07	1.23694e+07	2.46287e+07	4.24449e+07	1.08156e+08	4.371e+07	2.54289e+07	3.64325e+07	1.38653e+07	2.05337e+07	1.66076e+07	3.99381e+07	2.31645e+07	1.60133e+07	3.1248e+07	1.81037e+07	2.19359e+07	1.24806e+07	2.0698e+07	2.73261e+07	1.2023e+07	9994412	1.28578e+07	3.30918e+07	1.51668e+07	2.33566e+07	19598500	2.14159e+07	26778848	1.26109e+07	2.10085e+07	2.18759e+07	7109696	2.77663e+07	1.43505e+07	3.39225e+07	3.34056e+07	4.24184e+07	2.20676e+07	2.31209e+07	2.23655e+07	3.12611e+07	1.89964e+07	1.99823e+07
methylcitirc acid*	1.24422e+06	3.10347e+06	2.35636e+06	4608507	2.84012e+06	2.64066e+06	1.07705e+07	5832861	5889709	4.13238e+06	4.8526e+06	5.58951e+06	2.27411e+06	3.32705e+06	2.49552e+06	4821204	2.74983e+06	3.44117e+06	6.70861e+06	3.92738e+06	2.79648e+06	1.99639e+06	3.41946e+06	4.37557e+06	2.74921e+06	2.08638e+06	4.04037e+06	3.69988e+06	1.95888e+06	3.89701e+06	3.29685e+06	3.54597e+06	3.31193e+06	2.0581e+06	4.04842e+06	3642070	1.74057e+06	7.78505e+06	7.04324e+06	1.0762e+07	6.08404e+06	2.89991e+06	6.73907e+06	4.78977e+06	2.70436e+06	3.44349e+06	4.34619e+06	5117239
methylmalonic acid	67513.1	44393	230342	65123.8	14780.5	6791.7	91203.6	1.19454e+06	119647	73047.4	85321	43780.9	187341	228108	101363	268935	184000	196233	428415	208904	177729	319626	257224	246543	274407	262677	463265	584382	172494	570164	384861	397784	541075	441304	944415	523220	443441	982100	596209	850668	585754	627821	921515	1.13189e+06	641120	510515	557426	994937
myo-inositol	1.6414e+07	6.86305e+07	41045102	1.10092e+08	4.88233e+07	4.91164e+07	9.64796e+07	1.26646e+08	1.31866e+08	1.0608e+08	1.23034e+08	1.11776e+08	9.05194e+07	1.14923e+08	1.23775e+08	1.49925e+08	1.02149e+08	1.36143e+08	1.29055e+08	1.28367e+08	1.14649e+08	9.77074e+07	1.2397e+08	1.33058e+08	9.27001e+07	1.23264e+08	1.36252e+08	1.41063e+08	7.9822e+07	152217899	132084700	102300279	1.27947e+08	1.00563e+08	1.37311e+08	112383070	8.23303e+07	98035009	1.48253e+08	1.54467e+08	9.39542e+07	1.10743e+08	1.34324e+08	1.32471e+08	1.29238e+08	1.2302e+08	1.30023e+08	1.5177e+08
myristic acid	1.3089e+07	6.32936e+06	1.81496e+07	7.74631e+06	7.27706e+06	6.88047e+06	20550624	11805856	9.43027e+06	7.3057e+06	6.70582e+06	1.58359e+07	1.58834e+06	1.61868e+06	970400	3.55044e+07	2.52853e+06	4442149	1.57483e+06	3.48451e+06	1.97641e+06	3.43937e+06	3.11978e+06	3.51649e+06	879967	1.02037e+07	3.42246e+06	2.77435e+07	3.54995e+06	4.20276e+06	3286278	4.22713e+06	3.51744e+06	0	3.54546e+06	3.04961e+06	5593737	1.12251e+06	3819710	6.543e+06	3.85341e+06	1.81867e+06	2.93225e+06	3.41435e+06	593615	3.65596e+06	2.57064e+06	2.0367e+07
N-acetyl-D-mannosamine	4.37926e+06	1.43421e+07	8.96997e+06	1.719e+07	1.65811e+07	1.71406e+07	40277664	3.11105e+07	5.44842e+07	2.86769e+07	3.2104e+07	3.78998e+07	10855791	1.09581e+07	1.76267e+07	2.37834e+07	1.23416e+07	11934899	2.59317e+07	1.25638e+07	1.23899e+07	8.80944e+06	1.54546e+07	1.39884e+07	7.22608e+06	1.18646e+07	1.09814e+07	1.90322e+07	1.04478e+07	1.67989e+07	1.73099e+07	1.32312e+07	1.56181e+07	9.26243e+06	16903727	1.19949e+07	5653168	1.65995e+07	1.51241e+07	2.68833e+07	2.37415e+07	11564819	1.59259e+07	1.98897e+07	1.5858e+07	1.64562e+07	1.63592e+07	2.30777e+07
nicotinic acid	3944910	2.00611e+07	1.1922e+07	3.01944e+07	14925292	1.69327e+07	4.52265e+07	3.64905e+07	4.23231e+07	2.27331e+07	3.45032e+07	3.81756e+07	8.20206e+06	1.09986e+07	1.96366e+07	3.44715e+07	1.03715e+07	19652993	1.21904e+07	2.14894e+07	1.09441e+07	1.01053e+07	1.50267e+07	1.35743e+07	7373963	13533111	8.63955e+06	2.31955e+07	7.00547e+06	19499279	1.94842e+07	8.00762e+06	1.14077e+07	6.09625e+06	1.30486e+07	4.47961e+06	4.8311e+06	7.03077e+06	8.31165e+06	7.30841e+06	4.56118e+06	2.26552e+06	3.66353e+06	4.14768e+06	4.90985e+06	3.71595e+06	5.25082e+06	6.74771e+06
nonanoic acid	818746	2.72249e+06	1.26311e+06	2.56828e+06	2.1762e+06	1.42741e+06	2.12553e+06	3.31647e+06	1.76777e+07	2.56698e+06	2.92027e+06	2.51749e+06	659365	1.38103e+06	3.153e+06	2.58196e+06	1.69252e+06	3.31931e+06	3425167	2860833	1199002	1.23887e+06	1.62695e+06	1.45135e+06	1.7904e+06	1.22995e+06	2.07886e+06	2.85176e+06	1006921	2.97358e+06	2.47145e+06	3.26851e+06	1.41578e+06	1.36369e+06	2.16853e+06	2728678	920948	3438119	3.42927e+06	2.52157e+06	2.83469e+06	1.30166e+06	2.83555e+06	5.29564e+06	2.05969e+06	2.65806e+06	2.77504e+06	4.55826e+06
oleic acid	7.55232e+06	3.20329e+07	4.22401e+07	4.3592e+07	1.94195e+07	2.95991e+07	7.51108e+07	4.47122e+07	6.11573e+07	4.09359e+07	1.00858e+08	5.58608e+07	1.3094e+08	1.71855e+08	1.41877e+08	2.13693e+08	1.08945e+08	153909734	2.08733e+08	1.40033e+08	126684073	1.11873e+08	1.67328e+08	1.16996e+08	9.26528e+07	1.35416e+08	2.20246e+08	2.06354e+08	9.41966e+07	1.82526e+08	2.04646e+08	1.80351e+08	1.3938e+08	1.48969e+08	2.69952e+08	2.32082e+08	1.00807e+08	3.05689e+08	2.22096e+08	290336829	2.51029e+08	2.49909e+08	9.51955e+07	2.28098e+08	1.73297e+08	2.78591e+08	2.34335e+08	1.95945e+08
O-phosphocolamine	2.53724e+06	1.27762e+07	3.32053e+07	5.52484e+07	3.12314e+07	3.08566e+07	1.72979e+08	2.76574e+07	3.42707e+07	17951138	2.80949e+07	3.47263e+07	1.77165e+07	5.61687e+07	1.52204e+07	3.22321e+07	1.03133e+07	1.34224e+07	4.7849e+07	1.81692e+07	1.25902e+07	7.46908e+06	1.39827e+07	2.39287e+07	3.41938e+06	6.91046e+06	1.79323e+07	1.11024e+07	3.80359e+06	1.15199e+07	1.15725e+07	1.41964e+07	9.28752e+06	6.67366e+06	1.26246e+07	1.12005e+07	2.16224e+06	1.09012e+07	1.13457e+07	34423391	1.61831e+07	6623495	1.76705e+07	1.14469e+07	6.05831e+06	5.28147e+06	1.15152e+07	1.33417e+07
palmitic acid	1.72097e+06	6.98943e+06	3.82178e+06	5.3492e+06	8.95647e+06	5.20038e+06	3.44647e+07	1.75723e+07	1.7739e+07	1.15777e+07	6.643e+06	1.47533e+07	6.17177e+06	1.90577e+07	4.68693e+06	2.58166e+07	1.05167e+07	1.22158e+07	2.01857e+07	1.18839e+07	1.17231e+07	4.51512e+06	1.47417e+07	2.43815e+07	3.31867e+06	3.42831e+06	14075337	1.19959e+07	2.40341e+06	1.10218e+07	1.09007e+07	6.18267e+06	1.66343e+07	5.2517e+06	1.97523e+07	1.48976e+07	4.12245e+06	3.40673e+07	3.58138e+07	39477441	2.88018e+07	2.0212e+07	3.04895e+07	2.60372e+07	1.5042e+07	1.53645e+07	2.81392e+07	2.65416e+07
palmitoleic acid	1.3594e+06	4471776	2.41758e+06	3.54085e+06	2.28361e+06	2.13552e+06	13589376	2.78524e+06	6219008	2.62752e+06	9.05516e+06	4.70297e+06	1.0159e+07	8.9745e+06	10922506	1.98775e+07	1.01038e+07	1.15381e+07	20600000	1.25392e+07	9.42641e+06	8.4008e+06	1.42122e+07	1.83904e+07	9.24446e+06	8.68684e+06	1.34029e+07	16221623	11147933	2.33213e+07	1.45544e+07	1.27945e+07	1.60338e+07	1.08109e+07	23026119	1.65719e+07	9.03061e+06	1.96607e+07	2.04564e+07	1.91789e+07	2.57959e+07	1.41594e+07	2.17892e+07	1.53463e+07	17221374	22032637	2.39811e+07	1.80235e+07
phosphate ion	92405466	7.44651e+07	8.2825e+07	9.62222e+07	6.16371e+07	8.15639e+07	5.91902e+07	6.30372e+07	3.80399e+07	1.17314e+08	7.05074e+07	7.94756e+07	9.33581e+07	9.40541e+07	1.21104e+08	1.26235e+08	7.11182e+07	1.01393e+08	90499671	1.62533e+08	97570474	7.14276e+07	118008551	1.31216e+08	1.0819e+08	7.58195e+07	8.91604e+07	1.41863e+08	7.92927e+07	1.87415e+08	1.20371e+08	5.34677e+07	9.76494e+07	7.47976e+07	1.52478e+08	1.2374e+08	8.61021e+07	1.72942e+08	1.17092e+08	1.40772e+08	9.33612e+07	8.06161e+07	8.51968e+07	1.21942e+08	5.53269e+07	1.15446e+08	1.03777e+08	9.73033e+07
porphine	3.07894e+06	2.37625e+06	3.77965e+06	701851	751106	1.95651e+06	686768	2.39555e+06	1.87323e+06	1.52434e+06	954584	2.54043e+06	1.87696e+06	3472366	3.17783e+06	4.17301e+06	1.51236e+06	922835	2.00708e+06	1349300	3.0349e+06	5.29941e+06	2.57141e+06	2.86194e+06	1.6124e+06	3.96653e+06	3835490	2.00766e+06	1.60555e+06	2.25587e+06	3.02497e+06	3.62228e+06	2.92637e+06	3.48894e+06	5.3619e+06	4.76211e+06	1.05855e+06	766981	3.55249e+06	8.58854e+06	4.18739e+06	4.60612e+06	4.84988e+06	5.07296e+06	2.65118e+06	4.32377e+06	4.79391e+06	5.5634e+06
putrescine	4204062	13818255	14543543	27421488	10826138	11269998	26580928	23228128	13770688	18972111	24743016	24527208	17594528	14776512	23415480	18958800	11450328	16730056	19631872	15019192	14686008	2.74502e+07	23886200	24124064	2.46639e+07	31002664	5.36079e+07	37700904	1.9359e+07	24271832	28481864	41351472	23494952	3.33034e+07	3.90263e+07	4.77316e+07	22814664	5.29884e+07	47595408	57972808	4.72166e+07	3.89266e+07	5.49049e+07	5.67033e+07	46928051	5.18651e+07	4.92426e+07	5.31845e+07
pyruvic acid	2.74674e+06	5.32711e+06	3.12883e+06	8.06261e+06	4.29278e+06	4092074	8.3983e+06	1.79895e+07	1.76389e+07	9.97671e+06	1.20479e+07	2.05375e+07	4.51766e+06	6711320	4.60754e+06	5.09192e+06	4.85928e+06	4.75296e+06	1.30298e+07	9.43524e+06	5.04688e+06	3.1704e+06	6.29753e+06	8.64877e+06	4.20554e+06	3.91123e+06	6.26536e+06	5.21537e+06	3260646	4605080	4.18259e+06	6.08231e+06	3.66873e+06	2.81376e+06	3.23477e+06	5.26561e+06	2.93068e+06	7.89039e+06	6.92752e+06	8.91945e+06	6.3116e+06	2.93425e+06	4.51985e+06	5.94207e+06	4.06094e+06	3458124	4.41975e+06	7145825
ribonic acid	1309454	7.31957e+06	2.1093e+06	1.05534e+07	3.05348e+06	2.7416e+06	1.40302e+07	10730866	8133804	5.77888e+06	6.87403e+06	8.94073e+06	4.80135e+06	1.51655e+07	7.22373e+06	1.84986e+07	1.12465e+07	1.61005e+07	9807996	8161304	5.24755e+06	4.39124e+06	7934491	1.22923e+07	1.05694e+07	7.42265e+06	9.40194e+06	2.1678e+07	5.16386e+06	1.13317e+07	9.29146e+06	7.3931e+06	7208452	5.05432e+06	8.15301e+06	7.65434e+06	1.08956e+07	2.31306e+07	1.71881e+07	3.13593e+07	1.80987e+07	5.565e+06	1.06113e+07	1.02627e+07	96865.2	6.69627e+06	10056254	9.4572e+06
scyllo-inositol	1.43983e+06	7.62538e+06	2.41642e+07	3.51151e+07	1.64805e+06	1.42156e+06	7.34207e+07	1.56951e+07	1.58403e+07	13147653	1.26263e+07	1.42257e+07	1.58271e+07	67047306	2.72578e+07	4.42464e+07	2.98662e+07	3.9974e+07	4.21301e+07	4.16969e+07	3.00912e+07	2.14476e+07	3.79984e+07	4.14805e+07	2.94386e+07	2.69577e+07	3.73839e+07	4.62275e+07	2.43048e+07	5.23962e+07	4.30563e+07	30568311	4.50675e+07	2.73081e+07	5.22845e+07	3.47028e+07	2.50273e+07	6.30061e+07	5.8034e+07	6.65127e+07	5.72e+07	2.9391e+07	5.39951e+07	4.87692e+07	4.01677e+07	3.80128e+07	4.52046e+07	5.95403e+07
sedoheptulose 7-phosphate	1.38774e+06	8.79897e+06	1.73761e+06	1.22404e+07	7.12991e+06	6.17385e+06	15303138	8.32377e+06	1.03104e+07	5.12945e+06	6.12888e+06	8.40097e+06	2.85811e+06	3.56854e+06	967882	2.56859e+06	1.32291e+06	3.57048e+06	842182	6.89598e+06	1.1385e+06	1.68243e+06	941936	2.79006e+06	2.58696e+06	3.60561e+06	2.19907e+06	3.3786e+06	888720	3.4024e+06	2.12728e+06	673365	2.40376e+06	1.71599e+06	1.2005e+06	2.82334e+06	2.19921e+06	5.6764e+06	1.42695e+06	4.35875e+06	3.61167e+06	2.00688e+06	2.00396e+06	1.22272e+06	3.07306e+06	949676	436561	1.4926e+06
spermidine	1.62062e+06	27449668	4.91241e+06	1.6804e+07	3.31762e+06	3222014	1.14699e+07	6.65564e+06	6.74296e+06	9.65827e+06	9.53823e+06	1.20964e+07	4.68271e+07	5.30642e+07	2.18075e+07	4.67931e+07	2.31939e+07	4.73686e+07	8.02258e+07	3.63738e+07	3.22296e+07	3.12882e+07	3.70298e+07	4.52112e+07	2.82402e+07	3.20769e+07	8.99377e+07	9.0478e+07	1.48819e+07	4.33756e+07	5.13207e+07	9.06831e+07	7.13377e+07	4.93757e+07	9.55755e+07	1.07328e+08	3.3802e+07	1.28167e+08	1.31428e+08	5.4827e+07	1.1844e+08	5.85918e+07	1.37609e+08	1.23764e+08	7.17924e+07	1.18236e+08	9.80637e+07	1.38949e+08
stearic acid	3.26832e+06	1.27524e+07	1.13456e+07	1.9196e+07	9.06e+06	8.75504e+06	1.87789e+07	2.11076e+07	1.60941e+07	1.58403e+07	2.67175e+07	1.84464e+07	4.00978e+06	7.47126e+06	1.0765e+07	19184163	4.00951e+06	9.57399e+06	7.63201e+06	8.55882e+06	5490971	6.46285e+06	8.75521e+06	8117201	3.55343e+06	9.87763e+06	7.37292e+06	9.37261e+06	3.40258e+06	9.77776e+06	1.24469e+07	5852952	4.84193e+06	5.1986e+06	7.59043e+06	5.87972e+06	3.16284e+06	8.57118e+06	9.41419e+06	6498912	5615728	4.101e+06	5.61236e+06	6.49826e+06	4.1958e+06	5.19141e+06	6.71769e+06	7.90358e+06
sucrose	2.26188e+06	424191	419200	608824	929522	346280	523496	383116	1.12116e+06	1.06242e+06	481320	493583	1.28071e+06	210062	757380	417391	642328	659667	1.06007e+06	374093	34510.2	30733	266517	604064	1833926	300913	311253	1195216	381183	568582	446010	287079	453446	320090	382970	39115.2	423153	433364	408963	436425	4.07876e+06	208956	236298	212377	521331	247720	313146	260802
sulfate ion	323367	7.26474e+07	1.87618e+07	8.66832e+07	112186261	73372966	198712861	7.99031e+07	1.67858e+08	1.68061e+08	1.29667e+08	7.53622e+07	2.54167e+07	42950494	1.29128e+07	5.40293e+07	5.09506e+07	27562473	2.36082e+07	1.26982e+07	3.31364e+07	2.03484e+07	2.69247e+07	1.5248e+07	9.13415e+07	5.22459e+07	6.25861e+07	5.53968e+07	4.34613e+07	9.53442e+07	3.54324e+07	5.32316e+07	1.40872e+08	9.44518e+07	178010027	113095440	1.09949e+08	1.43975e+08	1.14518e+08	7.93639e+07	2.08183e+08	163551686	1.47215e+08	1.34907e+08	1.73176e+08	1.215e+08	102564600	2.0192e+08
talose	4.3915e+06	8.84056e+06	9.57739e+06	1.17442e+07	1.79806e+07	2.15065e+07	7.0975e+07	1.35629e+07	9.01305e+06	1.02147e+07	1.47025e+07	14359820	6.85163e+06	7.14043e+07	1.04856e+07	1.23481e+07	1.91217e+07	1.1813e+07	4.03928e+07	14164648	4.31725e+06	9.49703e+06	1.14549e+07	10897790	1.52958e+07	1.34141e+07	1.56501e+07	17190576	5.95049e+06	1.31762e+07	1.42141e+07	1.41198e+07	1.06507e+07	9.75821e+06	14996101	1.92758e+07	1.14147e+07	1.72239e+07	1.83424e+07	24796921	2.61296e+07	1.79492e+07	1.91292e+07	2.08966e+07	12470544	1.7309e+07	2.04166e+07	18696945
thymine	184521	817289	567648	1.3918e+06	895645	833123	2.2108e+06	2.14464e+06	1.35788e+06	1.40663e+06	1.55936e+06	1.88955e+06	813419	1.39276e+06	1.24091e+06	1692495	1.29006e+06	1.74451e+06	2.29761e+06	1.85611e+06	1.35674e+06	1.13956e+06	1.48649e+06	1914294	1.17874e+06	671570	1438444	972931	1.02015e+06	1.81507e+06	1.86499e+06	1.54259e+06	1.57522e+06	1.17065e+06	1.9562e+06	1.50298e+06	847302	1.20833e+06	1.18382e+06	1.10591e+06	1.48026e+06	595738	2.1379e+06	1.98702e+06	940258	1.55386e+06	1.4493e+06	1.73864e+06
trehalose	60610476	80218908	7.51828e+07	7.43763e+07	7.34748e+07	4.49837e+07	1.13175e+08	8.77599e+07	92571378	2.92381e+07	9.31767e+07	1.13438e+08	8.87581e+07	109190324	1.26929e+08	1.53067e+08	1.0027e+08	1.3301e+08	1.44626e+08	1.4549e+08	1.06062e+08	103942176	1.38377e+08	1.40775e+08	8.50501e+07	105801424	1.30997e+08	1.46928e+08	8.88687e+07	1.42057e+08	1.43703e+08	1.18388e+08	1.17592e+08	1.0785e+08	1.4865e+08	1.35113e+08	8.43413e+07	1.42768e+08	1.50878e+08	1.61649e+08	1.3572e+08	1.15047e+08	1.50521e+08	1.46001e+08	1.19295e+08	1.35543e+08	146323470	1.52432e+08
trehalose-6-phosphate	348825	134479	10394.8	152211	48283.8	64905.4	85009.4	64346.2	384690	70429.5	64186	56802	144724	149571	0	53276.3	112568	111952	53100.8	124240	100360	95922	0	57566.5	410131	114339	0	75170.1	222429	122767	36493.1	2570	108900	66603.2	67060	65018.7	163082	402358	66170	200086	162587	130824	90444.1	56458.7	128823	94920.9	20366	209711
urea	2.51198e+06	2.41268e+06	2523047	6.95901e+06	3.95955e+06	1.1925e+06	2400116	2.30674e+06	2.5555e+06	840196	1.81366e+06	910772	3.48222e+06	1.65008e+06	4.63338e+06	4.8483e+06	7.49032e+06	2441467	1.2406e+07	7.31787e+06	1.87406e+07	4.38065e+06	1.73596e+06	6.69835e+06	2.58295e+07	848894	1883038	5.80132e+06	4.32758e+06	1.47919e+06	787792	2478765	1.61007e+06	865583	1.16624e+06	920967	693685	1.02032e+06	1.13462e+06	9.41579e+06	9.87749e+06	988276	1329907	6566365	1.73569e+06	634288	965192	5.08964e+06
uridine	6.45091e+06	2.24976e+07	7.72139e+06	1.93265e+07	3.13147e+07	2.43953e+07	4.55612e+07	6.58304e+07	1.19724e+08	5.06115e+07	5.01502e+07	4.85168e+07	1.79357e+07	1.88245e+07	2.4032e+07	3.55461e+07	2.29727e+07	1.81799e+07	3.23783e+07	1.37352e+07	2.10874e+07	1.19996e+07	2.1018e+07	17114343	1.6444e+07	2.06884e+07	13878368	2.59481e+07	1.82205e+07	2.90949e+07	2.30528e+07	1.55827e+07	2.67283e+07	1.47576e+07	26108985	1.05451e+07	13215388	1.81671e+07	2.68677e+07	1.44829e+07	2.67447e+07	9.29422e+06	1.15639e+07	1.78998e+07	2.22945e+07	1.24676e+07	1.84875e+07	1.91202e+07
uridine 5'-monophosphate	7.67632e+06	7.10253e+06	2.49372e+06	8.82714e+06	1.23852e+07	8651748	1.81433e+07	9.42652e+06	1.02196e+08	9.65276e+06	1.33619e+07	8.93687e+06	1.71113e+07	1.14217e+07	7603574	1.58348e+07	4.03999e+07	1.27938e+07	1.61841e+07	10854542	2.68713e+07	9.403e+06	1.06168e+07	8.80097e+06	3.85735e+07	1.24121e+07	5.81166e+06	8.07321e+06	2.7576e+07	2.16355e+07	1.00737e+07	5.61627e+06	2.87599e+07	8.13445e+06	1.19371e+07	7.01361e+06	2.19569e+07	1.72924e+07	1.0906e+07	1.0772e+07	2.50786e+07	6582372	8.96659e+06	6.68701e+06	2.51375e+07	8.68822e+06	6.02458e+06	7413822
xylitol	1.46064e+07	1.35707e+07	2.80434e+07	3.26392e+07	1.89408e+07	612470	2.25386e+07	3.1607e+07	2.5371e+07	2.44781e+07	2.80235e+07	3.2676e+07	20229333	2.92185e+07	3.1886e+07	3.77713e+07	1.91395e+07	2.96532e+07	3.1741e+07	3.69324e+07	2.4572e+07	2.60463e+07	3.37655e+07	3.78724e+07	1.51931e+07	2.24669e+07	1.43572e+07	3.25512e+07	1.57825e+07	3.07655e+07	3.21116e+07	2.65443e+07	2.51537e+07	1.93067e+07	3.30186e+07	17869949	1.23815e+07	2.70778e+07	2.49368e+07	2.7228e+07	2.82125e+07	1.97904e+07	2.74654e+07	1.21132e+07	1.86919e+07	2.74191e+07	1.24232e+07	2.93452e+07
Unknown 001	7.93614e+06	4.36916e+06	5.16514e+06	8.49507e+06	3.53111e+06	3.94813e+06	5.99577e+06	905781	7.76551e+06	3.3071e+06	3.22707e+06	3.87243e+06	4364495	3.54083e+06	1.20093e+06	1.8568e+06	1.78135e+06	2.66856e+06	3537887	2.67748e+06	5.11051e+06	3.96308e+06	940882	4.26394e+06	2.68208e+06	1.54972e+06	1.44244e+06	3.12612e+06	2.53275e+06	2.48164e+06	1.1641e+06	3.01621e+06	2.37196e+06	1.40713e+06	1.93106e+06	1.57067e+06	2.89257e+06	1.09664e+07	2.86225e+06	6.11469e+06	4.01417e+06	1.17237e+07	5.2446e+06	6099139	3.22131e+06	8.0286e+06	2.62235e+06	1.56227e+06
Unknown 002	636301	1.82514e+06	1.74936e+06	437206	323496	1222739	2.22763e+07	2.99952e+06	1.71647e+07	443231	1.30232e+07	526160	910860	506328	1.12172e+06	1.52323e+06	162585	480300	791334	1.49209e+06	818070	909233	675082	3.25593e+06	3.08655e+06	1267051	1.47782e+06	3.07576e+06	3840625	1.54797e+06	1.32789e+06	2.90744e+06	285102	944709	1.84571e+06	1.70432e+06	1.14104e+06	3.43037e+06	1.11514e+06	1.46197e+06	1.09707e+07	1.31893e+06	1.74561e+06	2.46472e+06	511951	2.00408e+06	2.00284e+06	2.0377e+06
Unknown 003	142257	709553	852379	1.59392e+06	591375	1.6171e+06	3.76408e+06	2.25046e+06	4.96215e+06	948941	1.65237e+06	2.63584e+06	982098	1.23513e+06	1.3828e+06	793182	1.36172e+06	1.50325e+06	729239	1.51972e+06	1.20512e+06	988787	688612	1.53133e+06	1.8504e+06	1.22975e+06	1.5115e+06	1.83588e+06	1.4168e+06	2.28065e+06	1.58732e+06	1.14293e+06	2.26832e+06	2.98369e+06	2.52764e+06	1.87628e+06	1.60272e+06	1.88836e+06	2.07551e+06	1.29386e+06	2.3175e+06	2.08274e+06	998648	1.44811e+06	5.02175e+06	1.91207e+06	1.22355e+06	2.11024e+06
Unknown 004	1.65924e+06	2.91825e+06	2374025	3073324	1.68121e+06	1.7708e+06	2.99313e+06	4849978	5.02606e+06	2930985	2.62723e+06	3.49708e+06	1.22381e+06	3.02821e+06	1.23261e+06	3235642	813189	1.33017e+06	2.23051e+06	3018050	1.08847e+06	1796745	1.32845e+06	1.03131e+06	892522	2.86304e+06	1.23962e+06	4027658	1581498	3.2625e+06	1421503	3.5612e+06	1926100	1701227	2783132	3.26546e+06	1223248	4.28064e+06	2.04356e+06	4479411	3.57497e+06	1594644	2.12689e+06	1.53418e+06	1.27234e+06	3.57378e+06	2.69163e+06	2052760
Unknown 005	1.14688e+07	1.36908e+06	1.29071e+06	2.44471e+06	1.37168e+06	1.80199e+06	8.18687e+06	3.94431e+06	2429015	1.70572e+06	2.58602e+06	3.77758e+06	1.54639e+06	2.71595e+06	3.64759e+06	7.29083e+06	2.02605e+06	2.22483e+06	3.80501e+06	4.07226e+06	1.8444e+06	1.61487e+06	2.82343e+06	5231734	436978	3.18631e+06	4.89945e+06	5.53647e+06	434026	3.62081e+06	3.05782e+06	2.98076e+06	6.0849e+06	2.5893e+06	4.04771e+06	3.23696e+06	1.48765e+06	1.01199e+07	1.03335e+07	9998609	5.38837e+06	1.77532e+06	5.17746e+06	6.4067e+06	5.96231e+06	3.24072e+06	4.71846e+06	8.62693e+06
Unknown 006	682784	9.6966e+06	2.49532e+06	4833077	1.39183e+06	2988138	1.68991e+06	4.24404e+06	2.58691e+07	4.70219e+06	5.35639e+06	3960436	4.66852e+06	4.0567e+06	8.57736e+06	9016063	4.5376e+06	5.77172e+06	5.67412e+06	6.0248e+06	5.2088e+06	4.2105e+06	6.4545e+06	5.78997e+06	8.37208e+06	4.79388e+06	4.2683e+06	8.4007e+06	4.60111e+06	6.26052e+06	7.05544e+06	4.84667e+06	6.85174e+06	3.66862e+06	6.65723e+06	4.68238e+06	6.82321e+06	7.09492e+06	5.68891e+06	7.36622e+06	6438425	5.54653e+06	4.91926e+06	5.50193e+06	5.46516e+06	5.52551e+06	4.7463e+06	6.33625e+06
Unknown 007	647338	5.38521e+06	2.28212e+06	6.20726e+06	5.8997e+06	5.9507e+06	7.97948e+06	5.88432e+06	1.29802e+07	6.29655e+06	7.51989e+06	6.83802e+06	2514707	4784168	2.54539e+06	5.32712e+06	3.4424e+06	2.77502e+06	2.89545e+06	2.62194e+06	3.00902e+06	2.48336e+06	2.8688e+06	2.33598e+06	1.22569e+06	3.21869e+06	2.91594e+06	3.04117e+06	1.3778e+06	3.93099e+06	2.7753e+06	1.71205e+06	4.00016e+06	2.73211e+06	4.71821e+06	2.83098e+06	1.25454e+06	3.60886e+06	3.16713e+06	2.52586e+06	3.64547e+06	2.91786e+06	2.94109e+06	2.89829e+06	2.6179e+06	1.58316e+06	2.21641e+06	3.46322e+06
Unknown 008	412867	579390	361487	580592	440740	422323	934116	1236151	1.56752e+06	668934	660337	946553	362042	500273	246231	673351	295186	2.03519e+06	619897	2.60774e+06	1.70112e+06	232429	2.18307e+06	3.78019e+06	386808	585122	665308	1.3999e+06	275504	935247	492406	574367	1.27377e+06	388630	1.1461e+06	842556	237956	864448	932383	1.58678e+06	1.38339e+06	628972	1179586	1.13784e+06	496683	828295	1008223	1.12821e+06
Unknown 009	5.79562e+06	1.73291e+07	9.00593e+06	4.85708e+07	1.05484e+07	1.07419e+07	20927	1.91187e+07	1.32359e+08	1.65133e+07	1.50925e+07	1.6644e+07	2.40555e+07	4.26585e+07	3.32948e+07	75500021	1.72305e+07	1.81297e+07	2.68446e+07	2.01895e+07	1.51446e+07	1.18275e+07	1.75713e+07	2.09014e+07	37647291	2.61982e+07	4.48627e+07	7.0833e+07	1.10671e+07	3.29867e+07	1.84288e+07	2.97362e+07	3.3056e+07	1.54592e+07	5.63817e+07	1.82696e+07	24959205	6.68626e+07	6.25668e+07	5.74616e+07	2.67502e+07	8.20936e+06	1.76845e+07	1.86628e+07	3.05877e+07	1.49828e+07	1.68364e+07	2.4267e+07
Unknown 010	688823	372317	457981	753568	292390	287304	693060	578139	8.12464e+06	324637	858473	1.06049e+06	342984	488247	2.62377e+06	957238	554356	978674	2.19637e+06	1858377	803538	866851	872190	1.88272e+06	446661	540428	958514	594003	468669	842260	899052	707810	812372	646259	1102799	913807	375399	576753	639408	988701	647174	649123	932420	975704	690625	814446	680359	957072
Unknown 011	136490	938923	780600	1.70561e+06	2.32758e+06	2.17087e+06	1.96142e+06	3.6702e+06	2.60682e+07	3.07006e+06	6.54848e+06	2.30937e+06	1.41407e+06	2826436	4.29062e+06	5.73008e+06	2.57116e+06	3.68078e+06	4.24983e+06	4544294	3.17195e+06	2.55384e+06	5.58661e+06	4.24447e+06	2.65958e+06	3.21189e+06	3.04066e+06	6.33742e+06	2.26572e+06	4.62493e+06	5.46417e+06	5.09753e+06	3.94527e+06	4.07116e+06	3.95513e+06	5.66421e+06	1.02276e+06	5.00139e+06	3.42925e+06	1.6732e+06	2.97092e+06	1.24498e+07	258476	203272	1.48148e+06	418711	886041	4.52062e+06
Unknown 012	115859	26272.2	8940.8	60156.4	38996	44725.8	50054.6	99273.5	167127	43072.5	66419.1	53847.2	48755.1	39718.4	72809	52409.9	33621.9	34468.7	71941	44896.3	35733.5	45598.5	167458	65531.1	29118.2	42665.9	53062.9	52311.5	26441.3	150848	41379.9	81242.8	30589.6	22835.8	42530.8	2866.5	38834	23674.1	16060	21036.1	10983	39670.4	59744	42678.9	44426.7	30551	63008.9	59370.4
Unknown 013	50851.3	446294	177446	151754	67006.8	33885.9	98975.4	466474	457857	652060	244268	421646	173696	260327	233176	429200	286840	213105	278636	262061	167806	121244	205409	238698	75995.9	204626	104743	551739	85392.5	203390	366099	333365	165339	61661.4	149519	122998	104994	77468.1	152843	66874.6	56924.6	29984.6	1.19743e+06	572708	81671.1	39051.8	96107.7	623578
Unknown 014	1.25823e+06	329488	487403	740145	691873	2.16625e+06	1.46643e+06	2.34162e+06	4335759	1.29002e+06	797188	1.1239e+06	325520	720760	2.40836e+06	324125	706500	812589	396817	2.37815e+06	509194	906926	827573	354964	716590	390695	542466	699726	511885	785759	848001	925488	1.47898e+06	366858	708077	317599	417048	1219992	319476	1.04615e+06	792824	398297	1.94542e+06	1014621	451966	664687	255245	691393
Unknown 015	540112	199355	261257	545122	187882	268750	370566	542434	2.09267e+06	424332	403384	468196	335003	780315	662502	733227	296132	441560	469327	374783	458476	575341	506263	582668	257077	483650	707098	480346	259609	526266	417591	796042	462309	540303	598294	575272	215670	529246	574787	1.13064e+06	639536	189322	817633	669769	436933	575181	590675	760381
Unknown 016	1700566	1.16756e+06	998960	2475397	1762755	1.2865e+06	4.70477e+07	4.57596e+07	2.83904e+07	2.73847e+06	2.40279e+06	39694596	1.95498e+07	2.07331e+07	46892289	3.58392e+06	1.89412e+07	37807620	1.04395e+06	2.05079e+06	27677167	2.1832e+07	3.99104e+07	4.4022e+07	9.42114e+06	1.91281e+07	9.10214e+06	3.12887e+06	2.22895e+07	2.78321e+07	2.53646e+06	1.82029e+07	1.37609e+06	1.2825e+06	1.82889e+06	2.25845e+06	663618	9.22506e+06	1.22801e+07	34038601	7187473	2.74527e+06	1.53611e+06	2.563e+06	1.85335e+06	1.3302e+06	8.79251e+06	2.35038e+06
Unknown 017	4.48461e+06	4.70993e+06	3.66964e+06	7.52829e+06	5.77123e+06	2.98105e+06	5.5193e+07	4.75951e+07	5.81763e+07	3.18979e+07	8.84179e+06	8509241	1.90895e+06	1.23795e+06	2313583	1.88863e+06	1.84847e+06	1.77061e+06	1.58785e+06	2.26259e+06	2.78479e+06	1.54029e+06	2.45327e+06	1.39918e+06	4.31129e+06	2.77972e+06	3.70963e+06	1.95428e+06	2.68695e+06	4.21819e+06	1.48301e+06	2.85613e+06	1.52937e+07	4.26172e+06	1.8976e+07	7.30982e+06	1.00238e+06	3.96146e+06	3.35531e+06	7657573	5.26586e+06	1.46219e+07	898880	4.39234e+06	7.62528e+06	4.83949e+06	4833747	5.36424e+06
Unknown 018	636614	636784	530354	438920	835867	645890	2.25129e+06	1438513	325702	565588	1.09099e+06	856491	763180	944464	671003	1.06082e+06	1021820	1261756	1681615	1332420	874806	858422	998348	1.16786e+06	988818	806501	1.79296e+06	1418862	818073	1.84897e+06	1.81334e+06	1336434	1.20531e+06	1.17429e+06	2.32905e+06	1.89818e+06	760604	1.94532e+06	2.21678e+06	1.59731e+06	1566559	1.47388e+06	1.88788e+06	2.38817e+06	1.38015e+06	1.10742e+06	2.81319e+06	2.83055e+06
Unknown 019	4.76904e+06	1.37328e+07	1.08596e+07	1.79173e+07	6.16435e+06	7.43381e+06	9.54236e+06	1.31312e+07	9.27569e+06	7485341	1.28199e+07	1.66232e+07	6.17679e+06	7.99894e+06	1.67697e+07	1.31547e+07	7.60075e+06	1.00724e+07	1.116e+07	1.7085e+07	9.19078e+06	7.88425e+06	1.07287e+07	1.20744e+07	3.44347e+06	6098051	7.07315e+06	7.43913e+06	4.20101e+06	6.85145e+06	7.32653e+06	7.074e+06	4.54299e+06	3.29058e+06	4.55575e+06	5.28626e+06	2.31998e+06	4.79213e+06	5.48392e+06	7.92968e+06	4.01821e+06	2061781	4.18278e+06	4.12071e+06	2.94764e+06	3.88735e+06	4.48512e+06	3.9787e+06
Unknown 020	105330	180214	205925	74753.1	61146.6	159302	253237	393806	84405.7	224555	250280	308633	106175	157534	202421	143426	112879	190493	94189.6	226585	159915	140901	91098	218979	107678	134984	125860	234023	106028	90177.1	133709	201276	146124	138809	127892	202587	97620.8	181056	127397	257778	173263	146857	188643	206051	121081	189785	32990	217418
Unknown 021	85768.1	708328	474130	58322.9	19370.5	626692	77932	53336.6	65694.2	39005.4	24126.6	23290.1	144574	124901	308479	286752	42483.5	217650	68597.8	174867	224615	401116	140017	133050	318653	477322	180473	182545	440186	432064	344067	260440	424394	314761	564402	253526	350212	69897.9	135447	91274	289050	105922	190606	276535	1.39054e+06	456619	173902	230497
Unknown 022	690186	549943	731838	1.26777e+06	554574	765298	1.69382e+06	1.06463e+06	385648	893988	817578	1.08514e+06	628904	1.06868e+06	936816	9.08163e+06	489704	916597	973348	1.36717e+06	6.2447e+06	606938	804998	1.13217e+07	3.97424e+06	778681	1.10965e+06	1.32161e+06	3.39251e+06	1.23973e+06	1107556	1.16374e+06	614051	855434	818773	1.08699e+06	2.87806e+06	1.22639e+06	1.59697e+06	2.07133e+06	7.92131e+06	615526	946346	910073	488789	705249	987716	970864
Unknown 023	0	396064	1.13782e+06	1.98015e+06	634555	646278	3.78071e+06	1.11466e+06	276346	413795	695347	1237818	704728	1.54701e+06	793767	1.3802e+06	715082	951868	2.09967e+06	560396	725225	179508	680818	1.80562e+06	450733	255892	865542	814477	530826	415524	855251	750034	562495	118821	784893	353572	206220	639756	452362	1.79502e+06	970653	122378	1.10749e+06	669451	451128	198967	783235	412439
Unknown 024	3.84016e+06	1.14446e+07	597407	8.15778e+06	125060	78421	23518336	7434089	1.02597e+07	5.57197e+06	6.05203e+06	8.2091e+06	795065	1.04842e+07	1.48166e+07	1.11319e+07	2.55678e+06	3833601	1.20956e+07	7.72425e+06	8.57591e+06	1.02476e+07	3.94755e+06	1.4254e+06	6.20001e+06	9.91372e+06	7.28482e+06	5.33169e+06	2624795	9.65953e+06	4.48295e+06	5.96633e+06	6821552	7.23237e+06	5.72281e+06	6.18284e+06	5.34352e+06	2.87442e+06	6.19447e+06	1.0296e+07	8668224	5352528	4.49711e+06	2.74611e+06	3.19431e+06	6.80742e+06	1.27631e+07	9215424
Unknown 025	465510	421235	867761	2046500	342072	443900	3.46779e+06	1.52426e+06	876088	407173	400282	1443127	137084	414716	550967	735956	253758	543381	664216	382954	265892	105177	337572	390720	510310	306126	206067	477675	501488	590740	584003	112230	502911	739792	406689	306436	287426	240901	492890	630765	753520	248995	576185	344428	477439	298796	433071	705104
Unknown 026	124617	485169	268862	903687	426789	244941	1031319	958574	949321	757193	732292	752049	414691	1.05944e+06	715066	1.59295e+06	411292	546586	662938	704312	416946	302668	509620	606165	1.05228e+06	629898	470532	1.51013e+06	446797	727304	657893	438020	394850	274406	400920	460087	604091	1.19479e+06	816050	1.21675e+06	764971	338569	610611	461161	280032	372451	574257	577445
Unknown 027	170142	449622	424677	933720	314552	261107	929495	885265	2.23962e+06	719808	482223	642295	1.02831e+06	1.71639e+06	1.58808e+06	2.48563e+06	764061	616308	1.56801e+06	1.1409e+06	663341	458660	898428	570580	959103	1.39684e+06	1.57476e+06	2.26276e+06	664279	534538	1.21415e+06	886283	971221	382367	1.09711e+06	832851	1091277	2.71111e+06	2.44575e+06	3.12088e+06	1.63279e+06	443773	1.65572e+06	1.24761e+06	929760	627658	1.19285e+06	1.51005e+06
Unknown 028	1.3557e+06	1.31301e+06	2.22109e+06	3.02962e+06	1.22045e+06	1.20873e+06	3.67102e+06	2.76291e+06	21790784	2.30134e+06	1.85642e+06	2429892	1.96678e+06	3.2686e+06	3.08102e+06	4.91226e+06	1.96851e+06	2.23361e+06	3.63724e+06	2.66573e+06	1.91465e+06	1.6309e+06	2.3818e+06	2.9166e+06	1.94146e+06	2.57313e+06	3.21962e+06	3.86641e+06	1.5449e+06	2.33694e+06	2.63907e+06	2.19684e+06	2.39519e+06	1.59116e+06	3.09762e+06	2.20506e+06	1.9879e+06	4.6047e+06	4.26395e+06	6.09183e+06	3.37514e+06	2.11123e+06	3.59149e+06	2.91742e+06	2.22932e+06	2.21379e+06	2.92248e+06	3.41206e+06
Unknown 029	1.33974e+06	1.11925e+06	411635	1.54662e+06	1.80492e+06	1.59308e+06	1.30325e+06	1.88244e+06	4.04857e+06	2.21895e+06	2.90615e+06	2.00744e+06	2.29946e+06	2.59415e+06	2.82279e+06	5.40726e+06	3083675	3.11183e+06	3.83497e+06	2669806	4.6622e+06	2.45382e+06	3.68818e+06	3387348	1.64358e+06	1.81392e+06	1.65545e+06	1.53445e+06	1.70332e+06	2998188	2271361	1.44743e+06	3.5321e+06	1.44563e+06	2174786	1.29493e+06	1.25844e+06	2592478	2.78667e+06	2.5242e+06	3.6296e+06	1.09211e+06	1.66232e+06	1.4994e+06	3.01863e+06	1.51648e+06	1.72717e+06	2.15137e+06
Unknown 030	1.1852e+06	5.07155e+06	2.61146e+06	6106128	8.83883e+06	8.81356e+06	2.3011e+07	2.06241e+07	2.44306e+07	1.30443e+07	1.29443e+07	1.58159e+07	1.22294e+06	2.22235e+06	2402136	3.60321e+06	3.72369e+06	5.4598e+06	7.44385e+06	7.70013e+06	3953188	3.23421e+06	5.09028e+06	6.1018e+06	919256	3.75215e+06	1.55409e+06	1.73586e+06	1.41949e+06	3.19965e+06	3.58956e+06	3.05082e+06	2.82984e+06	2.11418e+06	4.16444e+06	2.34356e+06	3.13092e+06	5.74879e+06	1.37276e+06	1.66948e+06	2.45504e+06	1.5264e+06	3.14215e+06	2.13699e+06	5.08039e+06	1.39431e+06	1.72415e+06	2.02857e+06
Unknown 031	777083	3.49648e+06	1.9989e+06	3.60201e+06	8.69169e+06	9047383	2.157e+07	2.17426e+07	3.16046e+07	1.58884e+07	1.53929e+07	1.83647e+07	930023	1.4173e+06	1.88338e+06	2.07899e+06	2.61183e+06	3.90589e+06	4.57188e+06	4783578	4.00175e+06	3.51179e+06	5.04845e+06	6.03874e+06	1.63224e+06	1.16657e+06	1.91619e+06	1.62443e+06	2.38124e+06	4.33917e+06	4.44358e+06	3938190	5.86374e+06	3.66585e+06	7.42383e+06	4.5565e+06	660466	2605681	2.84186e+06	3.34669e+06	6144140	3.76113e+06	6.825e+06	5.55955e+06	4.73151e+06	5.17306e+06	6.58358e+06	8.35471e+06
Unknown 032	41965.8	121648	86842.8	289782	120873	62610.6	389818	190602	70762.6	206344	187596	304490	94208.4	261625	245142	349382	185132	192165	381616	213029	165660	155751	99383.5	350202	69291.8	192900	225700	295658	77034.3	323437	268859	213380	234238	140265	258760	263093	125853	160263	311467	521137	217415	156655	203042	112433	158526	158169	212549	234186
Unknown 033	4.2942e+06	1.52046e+07	8.56754e+06	1.93007e+07	1.7127e+07	1.67475e+07	4.36274e+07	3.51267e+07	3.6234e+07	2.88172e+07	2.50107e+07	2.89654e+07	8.1959e+06	12782651	9.42712e+06	1.67444e+07	9.46766e+06	1.31008e+07	1.65329e+07	1.45003e+07	9.92368e+06	7.48062e+06	11773586	1.36888e+07	6.69524e+06	6.01692e+06	1.00714e+07	1.07599e+07	5.18632e+06	1.01477e+07	8.92243e+06	8.97662e+06	8.44917e+06	5.87039e+06	1.12537e+07	7.63505e+06	3.03108e+06	1.27888e+07	8.69636e+06	1.59259e+07	1.00304e+07	4.57091e+06	1.058e+07	7718710	6.01703e+06	6.29848e+06	7.59318e+06	7.7913e+06
Unknown 034	33024.4	1833973	1.56246e+06	54894	1.4732e+06	1.66641e+06	218599	38146	319119	2401000	2905912	3.80531e+06	751021	419276	0	114243	389417	1.05823e+06	405243	237896	943719	1.21931e+06	36233.5	26147	233527	0	542748	53247.8	436974	1528419	645204	1.27382e+06	562627	977407	937497	925225	269061	57309.1	17558.7	200393	251069	0	408811	389515	116816	536223	94263	115411
Unknown 035	292394	758661	511489	1333121	441502	357554	1.54623e+06	1.38663e+06	1.89755e+06	1.36856e+06	1.61506e+06	1.5591e+06	900453	1.15279e+06	849550	1.53248e+06	1.2178e+06	1.79385e+06	1637508	2120275	1.26094e+06	1.02999e+06	1172290	1327457	1.05468e+06	718199	976299	2.00469e+06	518813	1.91078e+06	1.48516e+06	832326	1.30302e+06	947830	1.5136e+06	961092	685657	1.34187e+06	1.0708e+06	1619069	1.4894e+06	783572	1.0499e+06	843650	926166	1.35752e+06	694153	1.33894e+06
Unknown 036	67613.1	1.51983e+06	1046314	1.76152e+06	1.07574e+06	864273	2.29179e+06	2413291	578920	1.99647e+06	1.39743e+06	1.74902e+06	1.35313e+06	2.32985e+06	2.88833e+06	3802259	1.44439e+06	1.90044e+06	1.98089e+06	2.21424e+06	1.8387e+06	1.24232e+06	2.15138e+06	2613309	897632	1.70522e+06	1864389	2001830	852103	1.73617e+06	1.90245e+06	1.30128e+06	1.6368e+06	976949	1.90733e+06	1.30883e+06	785430	2.08078e+06	2.18975e+06	2.09162e+06	2.0444e+06	1.28705e+06	1.60178e+06	1.66576e+06	1.1356e+06	930062	1.58232e+06	2.02865e+06
Unknown 037	274907	1.32337e+06	428001	1.98078e+06	1.04898e+06	1.02743e+06	1.55227e+06	1559311	5.61189e+06	1.43811e+06	670831	1.6378e+06	1378949	2.25755e+06	2.93037e+06	3.75763e+06	730117	1.96583e+06	2758619	3.64041e+06	890979	1.65254e+06	1.75841e+06	2.51166e+06	812952	1.58065e+06	2.04517e+06	2.2762e+06	605295	2.81206e+06	1.9848e+06	2.01818e+06	852071	1.08056e+06	2.15493e+06	2.65497e+06	689282	3.47954e+06	2.48673e+06	3.45587e+06	1.91497e+07	3.20928e+06	5.02895e+06	2.86807e+06	2.04136e+06	3.66148e+06	3.7684e+06	3.08275e+06
Unknown 038	752019	3.44449e+06	1846927	4.9206e+06	2031831	1.20318e+06	2.59075e+06	5.4966e+06	2.91535e+06	3.57486e+06	3412768	4.29531e+06	1.08783e+06	2358112	2.45173e+06	3.89574e+06	2.08608e+07	34955295	3.47415e+07	1825301	2.49278e+07	668948	3.49158e+07	3.03991e+06	566790	1.28661e+06	949501	1.22879e+06	1.81799e+07	3.57281e+07	3.75858e+07	714317	2.80521e+07	2.07266e+06	3.95404e+07	2.97137e+06	477999	991190	1005388	1384165	2.98171e+07	565559	3297703	3.9239e+07	2.54262e+07	2.37261e+06	3.69464e+07	3.99004e+07
Unknown 039	379030	204535	1.2872e+06	3322162	1192312	881854	2.47446e+06	1551598	2.52748e+06	3.54257e+06	1.51535e+06	4376932	288420	3.78929e+06	3.22347e+06	5.85306e+06	678147	3598744	2.26706e+06	4.31848e+06	1.52781e+06	2.98903e+06	1.04515e+07	4.32792e+06	1.93724e+06	1.70313e+06	2.0471e+06	2.89905e+06	5.66071e+06	2.60287e+06	2.26152e+06	1.75299e+06	2.09099e+06	6.33024e+06	5.65343e+06	2.28994e+06	1606848	5.23976e+06	1.36031e+06	1.93415e+06	4261652	4761883	7.57385e+06	7.19427e+06	8.31455e+06	4.49079e+06	6205309	7.94201e+06
Unknown 040	364400	1.67349e+06	1.16265e+06	3.05724e+06	1.13334e+06	815048	2.0933e+06	3473088	2.47377e+06	3.43401e+06	3656425	4.04323e+06	953503	3708672	2.56579e+06	5.77439e+06	2.67195e+06	3407811	4.46486e+06	3.94182e+06	1.275e+06	2.82664e+06	3.82257e+06	4.07229e+06	1992519	1.7268e+06	2.04448e+06	2.27176e+06	2.31568e+06	2.41225e+06	1.84741e+06	1793255	2.14533e+06	1.9462e+06	5.5323e+06	2.36045e+06	1.64607e+06	4.80642e+06	2.05468e+06	2.55223e+06	3.9622e+06	4.64873e+06	3.81867e+06	6.46496e+06	4.33762e+06	4.51061e+06	2.86632e+06	7236369
Unknown 041	145986	540767	1.42442e+06	3.96227e+06	339225	370195	1.02816e+06	821258	3.40459e+06	711927	726508	915726	3.76624e+06	6.71458e+06	6.03931e+06	1.11444e+07	268017	456598	1.23562e+06	6.7488e+06	420163	310432	487297	746653	3540035	4319648	5.25836e+06	8017305	2130050	4.51212e+06	4.43173e+06	2.93007e+06	2.85227e+06	1.97732e+06	3.57482e+06	3.00653e+06	2.84382e+06	7.84671e+06	7.20243e+06	7860806	3.26362e+06	2355347	3.40285e+06	3.10553e+06	1.73067e+06	1.74183e+06	2.65139e+06	2.76668e+06
Unknown 042	1.17576e+06	0	795541	700243	588813	607035	281788	9085.8	980661	0	0	1.20626e+06	12739.6	31953.7	23363.5	57067.2	0	0	0	23519.8	0	0	0	0	12845.5	17393.6	18473.1	49496.3	5396.7	17306.1	20765.3	5955.6	9514.1	4777.2	12365.6	6295.1	9190.5	66111.5	43106.8	54974	19657.4	1.14615e+06	6979.4	1.36971e+06	7259.3	3984.9	1.75848e+06	11457.7
Unknown 043	2.00596e+06	5.05734e+07	3.9552e+07	9.23037e+07	3.0922e+07	2.31196e+07	9.08561e+07	1.11474e+08	4.0088e+07	6.69563e+07	86371448	1.01543e+08	28127653	5.9173e+07	6.4796e+07	9.6576e+07	3.11774e+07	67420554	7.73838e+07	1.00184e+08	3.26962e+07	30937209	6.75415e+07	9.6043e+07	2.12193e+07	3.40806e+07	6.61281e+07	86851204	1.62887e+07	5.52755e+07	6.97997e+07	5.32051e+07	3.1736e+07	23635539	5.49255e+07	5.09324e+07	1.80795e+07	6.71225e+07	7.93624e+07	9.00859e+07	4.40008e+07	2.91817e+07	5.88698e+07	6.01382e+07	2.30239e+07	3.35292e+07	5.44703e+07	6.77787e+07
Unknown 044	1.79823e+06	784416	950153	1.82672e+06	709587	1.06876e+06	2897325	1.18849e+06	2.19915e+06	1.08007e+06	1.27516e+06	1.34551e+06	1.53016e+06	1.62956e+06	1.93881e+06	2.41753e+06	1.42562e+06	1.47201e+06	1954307	1.25131e+06	693222	749340	1.28429e+06	1.28427e+06	579233	863723	1.49628e+06	2.44365e+06	420892	2.04067e+06	1.44763e+06	1.4804e+06	866575	782152	2592044	1.80265e+06	616833	285609	1.71865e+06	2.473e+06	1.24324e+06	184848	1.59482e+06	1.36717e+06	1.0583e+06	1.20526e+06	1.63651e+06	2.45343e+06
Unknown 045	8558229	2.57707e+06	1448737	9.78816e+06	7.24885e+06	5.04987e+06	13491465	1.13049e+06	1.07552e+07	190130	1.21049e+06	342906	6.47223e+06	7.95015e+06	7.80352e+06	2.93628e+07	8.13016e+06	6.25175e+06	1.62569e+07	1.78271e+07	3.51826e+06	3.93747e+06	5248628	6275177	9.63819e+06	8.31496e+06	1.11372e+07	1.18381e+07	3.2628e+06	1.146e+07	1.26117e+07	9.63417e+06	9.12055e+06	2.41034e+06	11519133	1.24717e+07	4503872	1.2876e+06	1.48317e+07	1.01376e+07	1.3351e+07	6233818	1.46159e+07	1.25511e+07	6.75837e+06	244499	1.597e+07	1.18046e+07
Unknown 046	267554	2.49792e+07	2.30964e+07	4.19558e+07	1.2854e+07	1.36169e+07	4.23701e+07	6.06513e+07	4.79082e+06	3.01403e+07	4.77096e+07	5.87754e+07	3.65175e+07	6.11902e+07	7.7973e+07	1.18303e+08	3.64494e+07	63329313	7.36209e+07	8.20547e+07	5.44431e+07	3.80181e+07	6.8587e+07	8.56604e+07	2.20929e+07	44223016	4.90465e+07	9.41673e+07	2.82818e+07	4.84655e+07	7.29951e+07	3.45846e+07	3.34584e+07	2.14545e+07	4.13613e+07	3.36953e+07	1.9639e+07	4.64524e+07	6.75064e+07	76284761	4.24252e+07	1.98557e+07	3.90498e+07	4.92852e+07	2.47724e+07	2.25267e+07	4.26355e+07	6.03011e+07
Unknown 047	186596	1.75989e+06	1205796	1.34072e+06	1.05788e+06	1.00662e+06	925033	3.6017e+06	2.0542e+06	192340	3.2024e+06	3.54637e+06	594703	668127	1.1873e+06	2.05277e+06	556598	522084	3.57138e+06	775629	508992	481064	580780	897340	830410	1.10779e+06	1120581	2.1775e+06	404967	1102106	1.51837e+06	999973	630784	768512	787538	877906	1.08992e+06	2.41302e+06	3.2023e+06	4.11954e+06	1.41174e+06	963497	2.27792e+06	1.48919e+06	606086	951826	1.4695e+06	1.23418e+06
Unknown 048	485142	1.36186e+06	708574	2.20267e+06	760053	839023	2.95258e+06	1.74259e+06	2.84031e+06	1.88696e+06	1.60844e+06	1.85251e+06	681458	1860241	765952	8.4238e+06	640803	896408	1.34628e+06	1.28536e+06	638554	799729	1.01772e+06	1.6794e+06	953807	1.36127e+06	1.8558e+06	1.23487e+06	679659	1.37951e+06	908891	1.39771e+06	853806	723920	1.30538e+06	1.46449e+06	832807	2.49689e+06	1459676	2419265	1.63575e+06	2.03216e+06	2.58594e+06	1.7599e+06	1.05029e+06	1825901	1.7922e+06	1.44509e+06
Unknown 049	1.0631e+06	4.74866e+06	4.54671e+06	1.62465e+07	3.84914e+06	3.20949e+06	1.03694e+07	1.09272e+07	1.34063e+07	1.03909e+07	10547299	1.24082e+07	3.51044e+07	6.16138e+07	5.42548e+07	9.6534e+07	2.7948e+07	42633503	4.58031e+07	5.27756e+07	2.71769e+07	2.23755e+07	3.47553e+07	4.50377e+07	5.05538e+07	5.76784e+07	8.82789e+07	1.04684e+08	2.70644e+07	5.9101e+07	5.97579e+07	4.51154e+07	4.53352e+07	32524418	5.87603e+07	4.41601e+07	5.4632e+07	1.23067e+08	125037460	1.27663e+08	69961172	3.82204e+07	8.06923e+07	6.8164e+07	3.25961e+07	3.75596e+07	5.34311e+07	53780868
Unknown 050	272266	4558248	2.88941e+06	6.45425e+06	1.17156e+06	2313437	2.46546e+06	5733304	9105296	4538712	6.6516e+06	5.035e+06	6.18017e+06	9610704	10731208	15475616	6.7907e+06	7852433	9435224	9545512	1.90344e+07	5189608	7706512	8.7318e+06	6.99447e+06	8.56778e+06	1.22103e+07	19985616	5.16271e+06	1.34564e+07	1.02661e+07	5.51392e+06	9.24982e+06	4.58851e+06	8717600	6.0133e+06	1.03783e+07	2.27384e+07	2.45491e+07	2.70274e+07	12493956	6.0701e+06	1.26407e+07	1.18857e+07	5.97354e+06	6.36799e+06	8.88209e+06	11882136
Unknown 051	207530	942478	905728	1.35835e+06	5.16249e+06	4.60778e+06	1.23833e+07	1.42285e+07	2.32404e+07	1.94706e+07	2.15382e+07	2.31499e+07	538258	391137	925606	896286	9138590	1.32477e+07	1.65754e+07	1.82665e+07	1.73206e+07	1.47093e+07	2.34529e+07	2.84141e+07	817815	567182	646216	1.53453e+06	4.32158e+06	1.41875e+07	1.48257e+07	8.66354e+06	19133550	1.2462e+07	2.40113e+07	19669230	456558	616682	1.24948e+06	592307	1.74203e+07	8.78215e+06	1.52006e+07	1.46724e+07	15465858	15489034	2.00531e+07	2.65421e+07
Unknown 052	439802	2.78391e+06	2.32854e+06	7.47824e+06	1.65699e+06	1649294	4.83938e+06	4.70834e+06	3.20048e+06	3.64533e+06	3.72742e+06	4721468	484168	932463	1.10546e+06	1.62913e+06	598147	1605723	853570	1.37945e+06	1.34088e+06	731562	44199.2	53704.5	744887	445849	967216	1.68368e+06	564338	1.44188e+06	1.7694e+06	401487	1.0569e+06	566390	80778.6	688783	449534	2.04628e+06	1.71263e+06	2.19426e+06	1.5058e+06	490321	1.28592e+06	906409	1.0484e+06	554699	1315209	1.35844e+06
Unknown 053	258232	108197	276148	331032	67332.8	62553.2	144513	260713	1.53881e+06	218517	164083	301772	1.87389e+06	3.77986e+06	1.20398e+06	1.54755e+06	1.14609e+06	231240	571128	1.85183e+06	1.13286e+06	702900	1303600	1.59428e+06	517200	1.86291e+06	3.87541e+06	2.37472e+06	1.08911e+06	1.86377e+06	229358	2.40694e+06	1.25918e+06	843066	1.45025e+06	2.20491e+06	1.77449e+06	8.90995e+06	6.45068e+06	1.53544e+07	6.30024e+06	2.59328e+06	7.17506e+06	4.09445e+06	1.58758e+06	391572	3.77773e+06	3.4624e+06
Unknown 054	492774	2.01208e+06	798512	2.81365e+06	436700	461288	1.81089e+06	2.84971e+06	2.29831e+06	2.05377e+06	2.68045e+06	4.42e+06	3.15642e+06	4.17749e+06	4.52534e+06	9.27068e+06	3.52557e+06	5.29374e+06	6.24135e+06	6.92219e+06	4.03422e+06	3.41229e+06	6.31125e+06	6.66913e+06	3.31688e+06	5.19641e+06	5.65542e+06	7.72776e+06	3437974	6.02796e+06	6.1037e+06	4.49249e+06	4746819	2077818	5.12361e+06	3.93115e+06	3.17599e+06	9.52331e+06	8.57486e+06	29894192	4.20824e+06	2.28089e+06	5.68247e+06	5.9051e+06	3.79788e+06	3.73881e+06	5.09379e+06	7.48943e+06
Unknown 055	1.32683e+06	3652398	2.83747e+06	1.92328e+07	9.49426e+06	5474881	2.70668e+07	2.04767e+07	2.15174e+07	2.35982e+07	2.0504e+07	14828966	7.45035e+06	1.88778e+07	2.13609e+07	2.83808e+07	16033939	2.38004e+07	25976617	2.91552e+07	13406311	5.79096e+06	2.23485e+07	2.06307e+07	1.20281e+07	1.15713e+07	1.85275e+07	1.70153e+07	6.2872e+06	2.46325e+07	2.89987e+07	1.1695e+07	1.36902e+07	6567283	2.20379e+07	9.08565e+06	8.41569e+06	1.94807e+07	2.02267e+07	10396076	1.59389e+07	8.88627e+06	1.94811e+07	1.55622e+07	6587913	9.00967e+06	19267905	21442433
Unknown 056	1.53291e+06	4.25805e+06	4.3412e+06	8.7026e+06	4.17688e+06	3.82875e+06	2.72726e+06	1.17824e+07	1.23215e+07	5.6415e+06	1.09454e+07	13157698	2.84556e+06	3.30711e+06	6747879	9.12846e+06	3.21543e+06	4.08706e+06	3.58382e+06	6.26331e+06	2.64972e+06	2.68299e+06	4.51606e+06	4.22863e+06	4.94218e+06	5.21957e+06	3.79178e+06	8.48035e+06	3.06261e+06	5.68497e+06	6.59117e+06	4.35393e+06	4.8005e+06	2.5065e+06	5.28211e+06	2.94098e+06	3.34059e+06	3.35548e+06	4.45798e+06	3.29854e+06	3.56522e+06	1211806	2.20293e+06	3.17117e+06	4.85955e+06	1.97122e+06	3.48814e+06	4.3835e+06
Unknown 057	368063	1152876	800765	1859865	995451	1.10827e+06	1.61858e+06	2072896	3490072	1488473	6790530	1.54102e+06	357367	863195	1332036	1734812	906791	810719	646849	1.18043e+06	456958	860020	881804	1.27302e+06	398914	932992	851961	1.27324e+06	634580	1388176	1556551	1.18285e+06	1208399	703828	1452016	1046004	710829	1.21606e+06	1.33155e+06	1.1663e+06	1219074	655915	1.1696e+06	1066320	1160761	984101	2346607	1443400
Unknown 058	1.47412e+06	1.93533e+06	2.40795e+06	5.12369e+06	1.87833e+06	1817304	5.71096e+06	2.37079e+06	21909264	4.08023e+06	3.90308e+06	6.49893e+06	796910	1.22754e+06	2.59317e+06	3.86432e+06	1615248	2.2984e+06	2.54452e+06	2908603	1746452	1.49373e+06	1.78939e+06	2.51515e+06	441381	1.23305e+06	2.24687e+06	3.88545e+06	1.11349e+06	2.41032e+06	1.67675e+06	2.44478e+06	3.98738e+06	2.6756e+06	7.58973e+06	3.82821e+06	468004	8.61353e+06	4.15614e+06	4.54644e+06	4.38234e+06	4.76524e+06	7.56752e+06	4.2045e+06	6.64299e+06	5.82079e+06	7.63054e+06	5.76874e+06
Unknown 059	578885	4.1498e+06	2391690	6.46379e+06	651698	414281	616438	1.907e+06	2.29692e+06	1.70178e+06	1489149	1.9719e+06	3.07665e+06	6.13705e+06	5.9353e+06	1.04508e+07	571175	1.13232e+06	1.1781e+06	1.2623e+06	784913	603573	1.22944e+06	1.08661e+06	3.73368e+06	4679974	6.49526e+06	9401738	447331	1.43867e+06	2.22953e+06	869568	981330	600812	1463152	623992	2.75373e+06	1.03114e+07	8.41212e+06	1.00919e+07	1.29351e+06	615128	1.1582e+06	1.15303e+06	542548	527361	828790	1428443
Unknown 060	2.11221e+06	2330675	1.42839e+06	3385835	3.81988e+06	1.63625e+06	1.61528e+06	9165164	8.19417e+06	7691947	8171113	4016968	1.01399e+06	799309	2.59464e+06	2.75271e+06	1.15571e+06	1.46154e+06	3.64524e+06	1.82256e+06	1.26366e+06	1.07166e+06	2.19341e+06	2.52344e+06	965103	1461955	1.56696e+06	2.54534e+06	1.06271e+06	1.77947e+06	1.64048e+06	2.49254e+06	1.94369e+06	871988	2.22581e+06	1.63245e+06	671157	7.29597e+06	1.53476e+06	10291896	2.38752e+06	3.48112e+06	7.18429e+06	2.25168e+06	2.11251e+06	1.78344e+06	1.8059e+06	1.31264e+06
Unknown 061	421145	859483	663546	1.16396e+06	735021	749709	2.46828e+06	1.4856e+06	1.37368e+06	1.39711e+06	1.35144e+06	1.34918e+06	1.33179e+06	1333634	1.76003e+06	3.29318e+06	1.13329e+06	1.91253e+06	1.72264e+06	2.32202e+06	1283171	1.46126e+06	2.49981e+06	2.43501e+06	1.92092e+06	1.80203e+06	3.05291e+06	3.40994e+06	1.22622e+06	2.79981e+06	2.68e+06	1.86739e+06	2322698	1.62876e+06	3.67611e+06	2.09811e+06	2.10393e+06	4.53324e+06	4.07338e+06	5.15702e+06	3.61351e+06	2.1458e+06	3.76069e+06	3.17411e+06	2.61172e+06	3.25374e+06	3.37689e+06	4.10247e+06
Unknown 062	360730	1.27157e+07	4.56369e+06	2.33326e+07	1.13631e+07	8.57656e+06	3.08487e+07	2.31912e+07	2.81673e+07	2.27036e+07	22965531	2.28518e+07	1.10034e+07	17132406	1.23405e+07	2.72217e+07	1.32316e+07	1.29781e+07	1.62323e+07	1.56858e+07	1.09223e+07	7.36857e+06	1.23763e+07	1.38414e+07	1.4818e+07	1.01051e+07	1.42644e+07	1.87197e+07	7350502	1.93887e+07	1.25408e+07	9.49322e+06	1.76961e+07	8365670	1.60814e+07	1.42526e+07	1.04186e+07	2.32585e+07	2.15637e+07	2.20204e+07	1.97122e+07	1.00867e+07	1.60616e+07	1.49981e+07	1.42264e+07	7.9596e+06	1.15921e+07	1.75138e+07
Unknown 063	119997	698392	346939	851592	383188	278919	501842	1.08149e+06	359586	1.07166e+06	1.30518e+06	1.68993e+06	1.38139e+06	1.55834e+06	1.61457e+06	2.7255e+06	1849070	2.01343e+06	2.00852e+06	1.68391e+06	1.91306e+06	986306	1.7182e+06	1.82243e+06	2.77957e+06	1.84429e+06	2.3605e+06	3.20433e+06	2.18123e+06	3.91498e+06	2.52961e+06	1.88022e+06	3.60044e+06	2.1419e+06	3.02993e+06	1.96508e+06	2.05883e+06	3.6859e+06	3.37125e+06	4.34954e+06	3.54335e+06	1.69272e+06	2569168	2.84128e+06	2.15829e+06	2.47447e+06	2.42961e+06	3.03627e+06
Unknown 064	1960060	457822	280581	789111	379088	341074	696704	751390	440900	686321	726275	750370	1.51492e+06	3.24297e+06	1.50387e+06	2.62263e+06	1.0209e+06	1.17447e+06	2.07546e+06	1.26475e+06	1040479	946075	1.28567e+06	1.81023e+06	1.147e+06	1.47269e+06	4.43434e+06	1.59966e+06	657975	1.424e+06	1.28899e+06	3.30165e+06	2.40592e+06	1.92512e+06	2.38083e+06	3.91505e+06	1.42859e+06	5.87707e+06	6374569	1.86641e+07	9.12695e+06	7.83774e+06	1.3752e+07	7.94723e+06	3.17643e+06	5.47382e+06	6.69532e+06	6.95346e+06
Unknown 065	983308	3.32888e+06	1.44723e+06	3.28622e+06	1.56715e+06	1.42657e+06	875346	3.54315e+06	4.19747e+06	3.14346e+06	3.81761e+06	5323163	2058313	1.9296e+06	1.74099e+06	4.77974e+06	1.72868e+06	1.81351e+06	1.91056e+06	2.16458e+06	1.57049e+06	1.89873e+06	1741864	2.37198e+06	1.20661e+06	1.72808e+06	2.0892e+06	3.47276e+06	1.16407e+06	1.86451e+06	1.8197e+06	1.76431e+06	1.89942e+06	1.39671e+06	1.64991e+06	2.19291e+06	1.14629e+06	2777972	2.65302e+06	3.75919e+06	1.64531e+06	976806	1.43943e+06	1.45704e+06	1.51459e+06	1.50526e+06	1649321	1.63562e+06
Unknown 066	902871	3.09685e+06	2.46927e+06	6.04644e+06	2.52749e+06	2.14383e+06	8.2575e+06	6.88514e+06	6880100	5.29716e+06	5.14516e+06	4.41814e+06	4.82033e+06	7.59617e+06	1.01808e+07	1.25439e+07	6.4867e+06	9.4381e+06	1.05328e+07	1.01935e+07	5.05107e+06	3.25902e+06	9.32687e+06	7.73932e+06	6.84488e+06	6.78734e+06	9.83934e+06	1.27913e+07	3.59952e+06	1.12226e+07	1.20183e+07	6.29917e+06	6.29011e+06	3227288	11274488	4.62887e+06	6.55653e+06	1.1743e+07	1.38588e+07	6.75226e+06	5.77876e+06	3609180	5.77306e+06	7.35394e+06	3.92887e+06	4455311	7.55291e+06	9.51735e+06
Unknown 067	111502	455796	432976	968570	674640	413344	1.46429e+06	1.06851e+06	1.79525e+06	1.29433e+06	1.38956e+06	847659	899680	1.47884e+06	1.46322e+06	2.22731e+06	1.12164e+06	1.55792e+06	1.5611e+06	1.45792e+06	961182	424188	1.57582e+06	1.00804e+06	1.35627e+06	1.42478e+06	1878909	2.1874e+06	827472	2.38277e+06	3.01506e+06	1.34612e+06	1.57808e+06	736983	2.37283e+06	879486	1.34487e+06	2.76157e+06	2.90082e+06	1.27614e+06	1.82247e+06	1.26644e+06	2.20849e+06	2.046e+06	1.07601e+06	1.1775e+06	2.44788e+06	2.89841e+06
Unknown 068	281950	1.57144e+07	5.26555e+06	9.45933e+06	1.10255e+06	299934	91094.5	577685	374054	7.41372e+06	1.00771e+07	1.731e+07	7.7258e+06	5.18815e+06	6.67464e+06	1.37861e+07	414417	680626	689886	7.72029e+06	569122	7.03848e+06	5.0741e+06	7.4453e+06	334480	5.99895e+06	6.76842e+06	8.97278e+06	682495	5.86864e+06	6.38362e+06	587020	3249472	2.70392e+06	365845	5.32605e+06	144081	4.61737e+06	6.83569e+06	9096508	403729	117839	568764	548817	677066	627251	646502	572580
Unknown 069	868902	2.26843e+06	1.17247e+06	7.98612e+06	3.10127e+06	1.67274e+06	8.17182e+06	8.03092e+06	12535701	5.61683e+06	7.03014e+06	4.59317e+06	2.1733e+06	7.47378e+06	3.15232e+06	5.19762e+06	1039535	2.70208e+06	3.42524e+06	7725385	2.05333e+06	5159728	1.24707e+06	7.84486e+06	4887251	5.57737e+06	5.36963e+06	12930928	3.75264e+06	8540451	5519833	4.79827e+06	8974960	3.33178e+06	7.45889e+06	6.00986e+06	4.07814e+06	1.45595e+07	1.44057e+07	1.54174e+07	11307648	3.38581e+06	7.59607e+06	6.87779e+06	8994608	6.36583e+06	6.89931e+06	7.74346e+06
Unknown 070	1.8293e+06	2.92824e+06	1.73599e+06	3.01911e+06	1.33045e+06	1.49151e+06	1.72833e+06	2.92099e+06	5.45544e+06	2.352e+06	3.06529e+06	4.17975e+06	2.24212e+06	1.97822e+06	2.71352e+06	5.53582e+06	1.63063e+06	2.50442e+06	2.7232e+06	3.03253e+06	1.97216e+06	1.97257e+06	2.58148e+06	3.05481e+06	1.50228e+06	2.71037e+06	2.93145e+06	4791134	1839922	3.82024e+06	2608207	2.49364e+06	2.51245e+06	1728604	2.58632e+06	2.49259e+06	1.36954e+06	2.86606e+06	3.75775e+06	4.53951e+06	2.27674e+06	1.21668e+06	2.08674e+06	2.21227e+06	2204942	2.00502e+06	2.14264e+06	2.43311e+06
Unknown 071	214484	773654	377469	1.58359e+06	728570	809949	2.4892e+06	1.31561e+06	2.81055e+06	1.03305e+06	1.06502e+06	1.12086e+06	792676	1.15499e+06	5.68566e+06	9.25105e+06	2.6858e+06	3115423	4.22449e+06	3.05775e+06	1.49717e+06	1.27902e+06	3.35408e+06	2.36753e+06	1.5455e+06	848454	772283	6.5973e+06	731306	1813407	4.27542e+06	671919	2.51437e+06	1.08702e+06	2.9676e+06	826799	618927	1.84231e+06	4.40481e+06	1.93681e+06	1.10497e+06	459420	635986	923487	925702	1022115	1.91482e+06	993390
Unknown 072	246044	5.1175e+06	2.17288e+06	8739539	984944	1.81609e+06	2.03908e+06	5.21143e+06	1.95275e+06	3.66407e+06	5.65012e+06	6.69863e+06	6.33514e+06	5.96775e+06	3.80661e+06	4.14302e+06	3.02262e+06	1.84099e+06	2.76629e+06	1.85171e+06	1.6673e+06	1.71908e+06	3.12465e+06	1322122	3759865	5.17546e+06	1.81325e+06	6.81779e+06	2.17428e+06	3.3697e+06	2.96698e+06	1.37619e+06	2.67607e+06	1.95849e+06	2.38154e+06	2.09768e+06	2.80969e+06	2.385e+06	2.063e+06	3.4993e+06	914872	1.14982e+06	1.07471e+06	2948623	1.97783e+06	1.30749e+06	630762	2.42856e+06
Unknown 073	896874	6.01818e+06	1.27443e+07	23697658	6.38212e+06	5.8475e+06	1.09021e+07	1.9055e+07	6.8369e+06	1.19498e+07	1.14957e+07	2.59758e+07	3.84974e+06	7.03389e+06	6.97612e+06	12066628	4.02134e+06	7.4966e+06	1.27734e+07	1.06557e+07	4.26266e+06	3.45234e+06	5.70792e+06	1.42853e+07	2.40606e+06	3.77159e+06	7.94621e+06	7.66687e+06	2.43329e+06	4956939	4.60797e+06	10040482	3.28455e+06	2.41223e+06	4.94018e+06	4.55848e+06	1.77838e+06	5.58553e+06	5.90822e+06	18841077	4.19423e+06	1.72813e+06	6.99103e+06	5.26608e+06	2.36163e+06	2.69113e+06	4.94887e+06	4.50512e+06
Unknown 074	2.02539e+06	1.8824e+06	1390992	2.81847e+06	2003232	1.90091e+06	5672168	3.96219e+06	2.94093e+06	1.59786e+06	2.38421e+06	4.37264e+06	1088968	1.44113e+06	3.87385e+06	2225887	1.28543e+06	1.48289e+06	3.14357e+06	2.56224e+06	1.61913e+06	2.16777e+06	6.2523e+06	1.05277e+07	1.06572e+06	2964702	4.33809e+06	3851000	4.63977e+06	6.66778e+06	3.35043e+06	6.43743e+06	1.30465e+06	2.21233e+06	2.65558e+06	1.03065e+07	875210	1.10276e+06	5167120	6.93919e+06	2.47634e+06	1240152	2.56272e+06	9.33691e+06	3.5171e+06	8.3871e+06	3379256	1.80837e+06
Unknown 075	3.48252e+06	9.51829e+06	2.45667e+06	8.07747e+06	1.1365e+07	9.85833e+06	3.66296e+07	1.63513e+07	8.93097e+07	1.82972e+07	1.92334e+07	1.43841e+07	6.48727e+06	13950608	1.27818e+07	2.31355e+07	12067027	1.38369e+07	11973464	8.84292e+06	11544148	5329834	9763206	11501429	1.51043e+07	7.95436e+06	2.49684e+07	24085768	6359937	18395944	1.28549e+07	1.85496e+07	15297182	2.06097e+07	1.68884e+07	9.27215e+06	2.41378e+07	6.66053e+07	4.36598e+07	4.53905e+07	7.21567e+07	5.03089e+07	5.0511e+07	3.54296e+07	5.68893e+07	3.50598e+07	3.70737e+07	4.46226e+07
Unknown 076	1.04722e+06	1564426	4603793	5272184	4382060	4.54005e+06	6.68209e+06	2169233	1.5229e+06	2696824	3036264	2943856	5.42248e+06	4.77176e+06	4.40242e+06	6.26391e+06	3.83132e+06	4.02492e+06	5267573	4.1424e+06	4.54383e+06	2.72845e+06	5.01659e+06	4.29262e+06	1.94511e+06	1.5287e+06	3.80412e+06	2.1885e+06	1.37652e+06	4.51526e+06	2.2568e+06	4.83004e+06	3.00503e+06	1.1047e+06	1.86689e+06	1.97361e+06	824524	2.95487e+06	2.78728e+06	5.84562e+06	4.16266e+06	1.51975e+06	4.38365e+06	2.41852e+06	1.12684e+06	2134684	2.5177e+06	3.09751e+06
Unknown 077	9.23419e+06	615345	892384	1.63239e+06	5.99308e+06	5.31473e+06	2.98561e+06	1757809	1.83439e+07	7435687	9611580	12101250	3.28859e+06	9783848	8.53674e+06	1.38907e+07	3.55215e+06	4.83521e+06	7087162	4.24781e+06	3863894	3.07394e+06	7.00876e+06	5.97245e+06	4.35571e+06	5.59e+06	6.82695e+06	1.12639e+07	2809358	6.15187e+06	8.11435e+06	5199553	6.50848e+06	3.47116e+06	8.0838e+06	4.32566e+06	4.26341e+06	4.01329e+07	1.378e+07	1.26549e+07	5.19394e+06	3.47674e+06	5.88908e+06	7310748	3942070	4.99478e+06	7.78718e+06	1.08416e+07
Unknown 078	259885	1.02963e+06	1.98009e+06	3.64398e+06	1.18408e+06	1.3677e+06	1.52763e+08	1.76674e+06	4.68297e+06	1.29831e+06	1.72813e+06	2.13691e+06	1.9897e+06	44153630	1.9436e+06	1.54928e+07	5.38511e+06	2.29627e+06	3.48042e+07	2.18067e+06	1.43718e+06	1.44439e+06	2.28914e+06	2404054	2.23742e+06	2.18471e+06	3.09715e+06	3.99203e+06	1.37945e+06	2.813e+06	2.31911e+06	2.15985e+06	2.03137e+06	1.47723e+06	2.57437e+06	2.15826e+06	2.70895e+06	7113938	6.33201e+06	2.76736e+07	8.72564e+06	2.94204e+06	3.33469e+06	3.67659e+06	2.63727e+06	2.8751e+06	3.21064e+06	4.82597e+06
Unknown 079	161026	431028	407972	836572	685447	392746	2423028	1464232	1.6008e+06	1.13649e+06	1.60026e+06	1.22697e+06	324590	838770	372895	707991	435452	444051	1.40432e+06	354886	390679	268463	496683	368722	392537	399414	785126	428223	396563	648674	463659	464084	319584	307646	557447	495595	346336	821371	768354	2.09247e+06	834279	530870	994912	703759	415967	641196	832880	856819
Unknown 080	30642.1	136711	207941	187218	144333	137046	5.12831e+06	278470	264183	200046	263266	194328	442411	382006	412778	738712	763494	518070	781011	384525	246529	603763	694220	384384	757355	660384	784500	672539	576926	756149	313855	305422	1.88724e+06	90352.8	2.58587e+06	1.34948e+06	162222	3.01391e+06	2.85362e+06	2.07076e+06	1.07085e+06	196927	2.15173e+06	1.66072e+06	1.26635e+06	1.13522e+06	1.65511e+06	2.28322e+06
Unknown 081	852078	3.94236e+06	2.20579e+06	5.6033e+06	3.56918e+06	3.32675e+06	4.1015e+06	10204129	1.31161e+07	7.14791e+06	9.2631e+06	8.77147e+06	5.95561e+06	9.57153e+06	9.03915e+06	1.56497e+07	8.05669e+06	1.28724e+07	1.07623e+07	1.27908e+07	8.9725e+06	8.72732e+06	1.25895e+07	1.5821e+07	5.91158e+06	9.26071e+06	1.04624e+07	1.42397e+07	5.64309e+06	1.32319e+07	1.06613e+07	8.61629e+06	14180404	8.90575e+06	1.64135e+07	1.33791e+07	8.28421e+06	2.0186e+07	1.99273e+07	1.65007e+07	1.76678e+07	1.26997e+07	1.64913e+07	1.77235e+07	1.34894e+07	1.3126e+07	1.6929e+07	1.89996e+07
Unknown 082	4.91557e+06	2.42571e+07	2.08199e+07	4.54719e+07	2.12286e+07	4.93103e+07	1.64394e+08	4.85528e+07	7.14757e+07	3.42411e+07	4.74039e+07	4.83155e+07	1.09313e+08	1.32308e+08	5.35341e+07	9.06721e+07	1.10727e+08	4.04861e+07	2.70132e+08	6.12335e+07	3.3448e+07	6.68939e+07	3.82301e+07	9.83179e+07	7.66717e+07	5.19837e+07	42431806	2.89784e+07	7.59263e+07	3.55243e+07	8.60415e+07	1.17084e+08	103943527	8.0189e+07	4.72954e+07	1.0447e+08	6.78447e+07	1.20285e+08	1.42522e+08	1.57878e+08	1.2906e+08	9.3535e+07	1.28093e+08	125333304	9.00184e+07	9.7509e+07	5.43976e+07	1.21891e+08
Unknown 083	2329718	4102293	1.76244e+07	1.91348e+07	7.33082e+06	7651422	4.47535e+07	2.22004e+06	2.50046e+06	5.0811e+06	3.5665e+06	3.85027e+06	7.54068e+06	3.56911e+06	5.57619e+06	3.62818e+06	6.57986e+06	7.43864e+06	1.93682e+07	5.16738e+06	7.726e+06	3257481	2.96263e+06	8.04486e+06	6639829	538663	4.81777e+06	2216624	2837187	3.03299e+06	3.01153e+06	6.55239e+06	1.32823e+06	2081352	3018616	2065520	807499	3007928	1.74459e+06	4.1358e+06	3330496	1074168	3505736	1799248	3.10158e+06	1.09911e+06	1.53183e+06	1456800
Unknown 084	1.19045e+06	1.89511e+06	1.18285e+07	11031586	4.4057e+06	4.38176e+06	3.35411e+07	3043734	1.93238e+06	3.10071e+06	3286403	3618865	5248565	1.9499e+06	4.3345e+06	5.98648e+06	9.07502e+06	6375322	14536819	5429839	1.01945e+07	5598081	8.91613e+06	9457014	3.58085e+06	1.22099e+06	5.58399e+06	2.13909e+06	5.69124e+06	3.81427e+06	4.34345e+06	6.45473e+06	6.1886e+06	2.47865e+06	3.0013e+06	1.62303e+06	532295	3.67437e+06	629201	13103440	7.03363e+06	3.74246e+06	6.83576e+06	2.91887e+06	4.92612e+06	4.27475e+06	2.74053e+06	983687
Unknown 085	187093	2.33245e+06	5.89894e+06	5666424	2.50126e+06	2.25837e+06	1.98914e+07	9.39662e+06	1.52998e+06	2.53516e+06	2.90144e+06	5.11057e+06	1.07723e+06	1.15045e+06	5.84925e+06	1.88506e+06	1.14629e+06	4.53606e+06	4324257	6.89123e+06	1370497	4.02274e+06	9251192	1.77663e+07	2.2079e+06	3.89589e+06	5.45662e+06	7.54192e+06	1.94079e+06	7.89486e+06	8.4141e+06	7.74684e+06	2.05128e+06	1.51995e+06	3.58366e+06	4.84469e+06	217467	1.62741e+06	8.25251e+06	4.82479e+06	2188000	3.15433e+06	6.02968e+06	8.44573e+06	1.64085e+06	5.93878e+06	6.28741e+06	5.30366e+06
Unknown 086	451951	511926	326837	844561	667925	585628	667804	6.79459e+06	2.64916e+06	1.3744e+06	1567470	1455826	592462	1.82127e+06	1.0917e+06	2.40038e+06	922151	2.79202e+06	1.75794e+06	3.96339e+06	927254	644779	1.28051e+06	3.08233e+06	437888	670164	1.73297e+06	885404	593483	1.15501e+06	1.5733e+06	800650	1.40399e+06	734546	1.31419e+06	1.32385e+06	375784	1.3527e+06	1.48751e+06	2.19548e+06	3.16701e+06	1.38971e+06	2267207	1.87915e+06	1.6965e+06	1.63695e+06	2.69102e+06	2.68601e+06
Unknown 087	9.03777e+06	2.99324e+07	4.90033e+06	4.871e+06	1.63613e+07	1.1854e+07	6.63705e+07	7.10979e+07	1.93356e+07	5.8128e+07	6.14334e+07	7.04345e+07	2.54863e+06	2.34382e+07	4.51926e+07	1.53229e+07	4.03739e+06	1.69142e+07	2.20772e+07	3.93031e+07	1.75294e+07	7.62309e+06	3.53091e+07	3.99453e+07	7.65772e+06	2.23992e+07	1.83807e+07	3.53202e+07	22549157	3.52463e+07	3.31708e+07	2.33266e+07	2.77553e+07	9506955	3.41183e+07	1.38301e+07	1.14436e+07	1.34095e+07	1.59689e+07	12906404	9.67624e+06	15914360	9.48609e+06	2.86099e+07	7.89335e+06	1.99542e+07	2.31074e+07	2.65791e+07
Unknown 088	1.05057e+07	5.79243e+07	3.09664e+07	64622498	4.90578e+07	4.14852e+07	0	1.26012e+08	1.30267e+08	1.15005e+08	1.14939e+08	1.10573e+08	1.51181e+07	4.368e+07	47242802	8.37738e+07	9.8283e+06	5.8359e+07	5.61356e+07	6.16934e+07	0	3.18788e+07	0	6.4613e+07	25997444	3.45324e+07	0	5.96507e+07	2.58914e+07	5.676e+07	4.96926e+07	3.89596e+07	4.9618e+07	2.72076e+07	58295050	4.21121e+07	2.51733e+07	8.9341e+07	6.33069e+07	172012	0	3.07649e+07	6.27853e+07	4.95586e+07	3.57994e+07	37014602	5.05909e+07	6.02036e+07
Unknown 089	2.28245e+07	2.73608e+07	1.80432e+07	4.31723e+07	2.19272e+07	4.49882e+07	3.57133e+07	1.3189e+08	3.25485e+07	3.90904e+07	4.74183e+07	7.29757e+07	1.75179e+07	2.5954e+07	8.36291e+07	4.69484e+07	3.85337e+07	3.64978e+07	4.60305e+07	4.962e+07	2.82783e+07	45151192	1.01527e+08	1.46819e+08	4.47698e+07	1.16512e+08	104313870	9.28913e+07	71610945	1.27693e+08	75274657	9.72237e+07	5.30809e+07	8.11902e+07	6.76186e+07	1.28267e+08	52400892	8.27001e+07	1.01058e+08	1.18221e+08	9.5206e+07	1.0205e+08	1.05241e+08	1.36917e+08	8.12349e+07	1.27807e+08	128268808	2.65736e+07
Unknown 090	735490	12982912	37884784	64884992	1.31898e+08	1.05064e+08	143535259	1.13121e+08	9.18749e+07	1.10418e+08	6.22003e+07	50563560	36988704	2.22723e+08	1.17157e+08	1.34223e+08	5.54392e+07	1.34129e+08	1.49724e+08	5.25823e+07	1.07662e+08	8670048	5.13146e+07	1.38017e+08	80436425	19920548	1.03712e+08	58009976	5.01612e+07	1.47164e+08	1.09088e+08	21221456	7.82941e+07	2.65467e+07	1.16077e+08	14756216	7.5363e+07	9.90117e+07	1.39814e+08	43131456	1.12651e+08	117193932	7.80801e+07	1.37817e+08	16243744	16384576	1.03571e+08	8.86447e+07
Unknown 091	1.26224e+06	4.3624e+06	2.63657e+06	7.12052e+06	6.15716e+06	5.08007e+06	63468672	8.92576e+06	6.43268e+06	9.17775e+06	8.57021e+06	5.64426e+06	6.32117e+06	5.67558e+06	5.07809e+06	1.06174e+07	3.52352e+06	7.71544e+06	5.62527e+06	9.23871e+06	6.89825e+06	6.6005e+06	6.98261e+06	9.56873e+06	5.54519e+06	4.46653e+06	5.42286e+06	1.12277e+07	4.30843e+06	7.43627e+06	8523846	6.58166e+06	9.99435e+06	4.22388e+06	1.00167e+07	5.85842e+06	4.49098e+06	1.50781e+07	1.54463e+07	1.33405e+07	1.14566e+07	6.51347e+06	1.33066e+07	8240984	1.05223e+07	9.01686e+06	9.7349e+06	1.02049e+07
Unknown 092	467467	2.45856e+06	2.14853e+06	2.71855e+06	1.73198e+06	1.31534e+06	1.47451e+07	7.2856e+06	9.00047e+06	7.10878e+06	6.46999e+06	7.36301e+06	3350782	4.99599e+06	1.14648e+07	1.60384e+07	5.157e+06	7.08623e+06	4.20192e+07	7.35289e+06	7.22171e+06	4.21591e+06	9.93744e+06	8.05907e+06	3.68626e+06	6.50964e+06	8.85327e+06	1.59532e+07	4.1408e+06	7481973	1.16438e+07	7.28605e+06	1.02624e+07	3.86094e+06	1.18201e+07	5039548	3.79056e+06	1.20575e+07	1.47535e+07	1.85882e+07	3.52376e+07	2.57946e+06	8.92825e+06	8.51185e+06	8874719	7.45431e+06	7.61276e+06	1.28415e+07
Unknown 093	1.56572e+07	2.38083e+07	2.1992e+07	9.72106e+07	7.995e+07	1.98972e+07	6.35456e+07	4.59158e+07	6.56304e+07	3.91998e+07	6.71928e+07	6.5656e+07	1.05036e+08	1.3869e+08	9.53827e+07	7.76186e+07	7.29543e+07	8.72783e+07	130169389	88937305	8.33011e+07	50961962	9.20156e+07	1.29041e+08	62072147	7.3942e+07	1.31045e+08	8.75121e+07	5.37651e+07	9.18337e+07	8.443e+07	1.124e+08	8.19602e+07	6.47549e+07	8.83196e+07	9.27544e+07	7.53916e+07	1.22171e+08	5.63839e+07	1.70787e+08	1.38519e+08	8.29086e+07	1.44876e+08	1.06367e+08	7.17677e+07	7.90617e+07	1.14485e+08	1.09362e+08
Unknown 094	2369019	3.21641e+06	2.34215e+07	7.73313e+06	1.36489e+06	597348	489247	1.35596e+06	695902	965752	608869	715712	510480	1.16981e+06	1.22932e+06	1.79843e+06	971642	728936	1481222	1.22151e+06	686397	405362	1427477	1.07299e+06	2668135	1622558	1633457	1812453	712631	1.87248e+06	1.47162e+06	1031318	1529729	747021	1.07451e+06	891359	975668	1.65663e+06	1.5853e+06	1960264	3022150	785989	1757533	1488207	1293194	757776	1475762	1821130
Unknown 095	132614	290694	236850	487142	276739	1.12348e+07	1576477	522555	2.45902e+06	716776	154054	560434	2.07992e+06	1489978	1453284	1743090	7.65895e+06	3.71762e+06	2.48826e+06	1439909	1.24259e+06	2.62708e+06	1490306	2127467	1.42296e+07	5.51434e+06	7.07049e+06	9.09537e+06	1.24982e+07	7.53016e+06	1538967	4.90663e+06	1315628	2.85565e+06	1636271	3.87554e+06	1.56941e+07	2.51579e+07	7.99892e+06	9.69328e+06	2.19341e+06	4.23396e+06	5.77932e+06	5.54523e+06	7536637	1.86348e+07	5.16972e+06	4163257
Unknown 096	132770	270508	692040	1.36871e+06	219447	408784	365799	2.01188e+06	882334	425345	654765	2126740	1.72248e+07	3.12098e+07	2.55391e+07	44929405	1.02623e+07	24162479	2.9074e+07	31081997	1.55663e+07	1.48322e+07	2.38602e+07	3.02993e+07	2.10335e+07	3.12528e+07	4.48172e+07	4.96171e+07	1.45968e+07	2.37075e+07	2.88446e+07	2.54267e+07	22390646	2.03653e+07	2.08934e+07	2.76964e+07	2.04786e+07	44938308	5.79506e+07	7.15908e+07	2.73379e+07	2.42398e+07	4.01883e+07	38339881	2.01024e+07	1.76272e+07	2.9173e+07	27804667
Unknown 097	104081	266116	454543	472693	336502	431139	3.60029e+06	388822	31882.7	238505	484672	424439	2.17357e+06	238326	4.44041e+06	7.25592e+06	1.94024e+06	2.67992e+06	269240	219447	1901072	1.11019e+06	2937805	727692	134490	189356	256069	6.41829e+06	105433	3.06494e+06	3.81447e+06	2.87198e+06	3670490	1589386	4.48975e+06	1439121	147539	262435	363691	391692	203096	131238	264202	243156	2.96105e+06	2100827	195397	5.55778e+06
Unknown 098	833906	3.23939e+06	2.09511e+06	5.81435e+06	4.03005e+06	3.2757e+06	1.00161e+07	8.05141e+06	9970695	7.18156e+06	7.13376e+06	7.31474e+06	6.81895e+06	10022922	9.3291e+06	1.52449e+07	1.24176e+07	1.53666e+07	1.70435e+07	1.50613e+07	1.38685e+07	1.19527e+07	1.77263e+07	2.06835e+07	9.84816e+06	9.66937e+06	1.17286e+07	1.43299e+07	8.35504e+06	1.6793e+07	1.4076e+07	1.16426e+07	1.71583e+07	1.03184e+07	1.99249e+07	1.25382e+07	8.61924e+06	1.97875e+07	1.91102e+07	2.16021e+07	2.10634e+07	11966852	1.8465e+07	1.57108e+07	1.37672e+07	1.37831e+07	1.43467e+07	1.79408e+07
Unknown 099	180826	760880	918858	1.70803e+06	1.60433e+06	1.18599e+06	2.32712e+06	2.25437e+06	3.15699e+06	2.47532e+06	1.81148e+06	2189822	868732	892376	1100608	3.11226e+06	977228	1.11021e+06	1.63409e+06	1.886e+06	1.35007e+06	437475	1.66802e+06	1.55852e+06	266568	835725	958457	3.26439e+06	756350	1.36445e+06	1.83042e+06	1.30196e+06	1.40061e+06	545854	1.48755e+06	730884	366698	1.04145e+06	788167	1.15209e+06	1.03636e+06	637246	1.32007e+06	543966	740034	1.47314e+06	984335	1.04532e+06
Unknown 100	183049	818965	1.79503e+06	3.90477e+06	1.0241e+06	1201825	2.34963e+06	2.67351e+06	1.67418e+06	1.2722e+06	1.5934e+06	2957523	3.81121e+06	3.63265e+06	5.87012e+06	9.54596e+06	2.24938e+06	2.52508e+06	4.60929e+06	2.90455e+06	2.56341e+06	2.1693e+06	5.58638e+06	6.07856e+06	920776	4.51568e+06	5.18404e+06	1.01181e+07	2.11287e+06	6.47297e+06	6.36631e+06	4.04226e+06	4.08761e+06	2.84809e+06	6.07945e+06	3348490	1435107	5.09161e+06	5.04363e+06	7.66783e+06	3.81129e+06	2.92088e+06	5.30416e+06	3.61377e+06	2.87808e+06	3.00637e+06	5.22496e+06	4.5502e+06
Unknown 101	505752	2.05041e+06	1.32514e+06	7.00394e+06	3.33701e+06	2.60898e+06	4.70468e+06	5.26402e+06	1.95396e+06	3200725	4.07246e+06	3.65947e+06	5.18211e+06	4.10468e+06	6.25508e+06	8.23872e+06	5.14022e+06	2.7796e+06	6.18754e+06	2.82058e+06	1.97085e+06	3.22941e+06	5.77402e+06	5.7777e+06	3.92855e+06	9.47494e+06	8.4588e+06	8.02573e+06	2.2254e+06	9.96318e+06	6.23773e+06	4.93463e+06	5.3912e+06	4.74449e+06	8.01798e+06	5.18229e+06	6.16543e+06	6682132	8.37906e+06	6.41436e+06	1.21027e+07	9.94628e+06	8.53261e+06	9.54364e+06	6.94206e+06	5.94728e+06	9.34611e+06	6.3921e+06
Unknown 102	486324	1888555	417033	4.95378e+06	3.41857e+06	2.29662e+06	3.78609e+06	4.61595e+06	1.81759e+06	3.03473e+06	3.81214e+06	2.5855e+06	3.50415e+06	3.07381e+06	3.72877e+06	2.98907e+06	2160021	1.57927e+06	3.32817e+06	1.77433e+06	1.1783e+06	2.78654e+06	2.10739e+06	1.87815e+06	4.06447e+06	8.51875e+06	6.6281e+06	947746	1992408	4630920	3293500	1.73537e+06	2212376	3134480	2.59124e+06	3767336	8.05863e+06	6.28807e+06	7.66926e+06	3.62276e+06	5.59275e+06	9.84549e+06	4633136	5305936	4572161	3860293	4922305	2.67341e+06
Unknown 103	185237	591477	693531	843143	687172	603166	1.81461e+06	1022298	1.63765e+06	784708	915275	1.22578e+06	1.25385e+06	486980	2.1539e+06	2.74402e+06	1.51282e+06	767858	1.66537e+06	1.11767e+06	273214	393532	946932	989626	208177	1.85387e+06	878936	1.28277e+06	737372	2.26379e+06	2.31654e+06	1.03928e+06	1.70626e+06	454927	724335	958386	434978	1.68085e+06	1.95965e+06	1.34015e+06	2.24373e+06	1.18468e+06	904492	1.33189e+06	1.35088e+06	1115502	945459	928378
Unknown 104	1.5798e+06	5.15902e+06	3.09926e+06	6.67371e+06	5.73909e+06	6629050	1.06786e+07	1.1532e+07	17443843	9.71361e+06	1.15621e+07	1.29379e+07	5.54291e+06	4.80971e+06	8.6351e+06	1.44402e+07	5.32893e+06	2.41917e+06	1.18282e+07	2.87907e+06	3.10095e+06	2.02214e+06	3.8807e+06	4260648	4.13621e+06	7.11877e+06	7.35759e+06	1.02103e+07	3.16839e+06	6.70529e+06	7.23462e+06	4095787	4.45563e+06	2.4092e+06	4893289	2.74747e+06	2.6616e+06	5.75294e+06	6738944	9.56744e+06	9.86036e+06	2.73826e+06	4.36023e+06	6.5521e+06	3.3108e+06	4837880	3.59599e+06	8.34973e+06
Unknown 105	1.1166e+06	4.29193e+06	1.60271e+07	7.18352e+06	2.30574e+07	2.19348e+07	1.14012e+07	4.48862e+07	1.29694e+07	8.20554e+06	9.16667e+06	8.82694e+06	5.23292e+06	9.00808e+06	8.372e+06	1.14961e+07	7.33218e+06	1.03434e+07	1.12317e+07	1.16476e+07	9.09711e+06	7.28965e+06	1.18717e+07	14057669	5.08477e+06	7.90746e+06	1.00673e+07	1.06091e+07	4.68122e+06	1.10217e+07	1.08011e+07	7.54039e+06	11332573	6.9575e+06	1.33373e+07	9.25386e+06	5.94841e+06	1.7388e+07	1.7473e+07	1.92175e+07	1.5528e+07	1.01184e+07	1.64896e+07	1.40481e+07	1.01196e+07	1.01381e+07	1.47959e+07	1.74503e+07
Unknown 106	439274	339488	683255	889608	1.11802e+06	997155	84711.8	52394.6	515230	636491	565091	459946	1250134	994324	574325	638705	900344	661935	1.75666e+06	351622	718815	579256	955669	414767	366798	144846	365831	926960	285495	1.12351e+06	230969	594484	381612	201966	172491	256091	69796.5	556438	349252	549565	611774	279753	455652	115856	335195	322558	65017.6	239801
Unknown 107	54266.4	580046	428589	701061	393688	334485	1.13522e+06	903060	124636	705251	889818	1.65143e+06	573014	1.16165e+06	1.02273e+06	2.09062e+06	248193	1.46553e+06	1.11285e+06	2.19162e+06	859944	888354	934455	667653	709044	859683	1.31726e+06	1.79785e+06	303032	778553	1.48726e+06	984377	853410	489010	1.30783e+06	614544	531763	1.6683e+06	1.8427e+06	2.44059e+06	613705	1010960	1.69933e+06	685785	758872	781679	969769	1.28409e+06
Unknown 108	7735.1	103986	97639.8	262961	205687	182450	1.19561e+06	269900	219063	235783	3.16948e+06	160289	369386	353751	267892	814082	226061	302918	563477	259719	207382	244724	299735	366730	135840	695064	597384	741597	218615	609646	401792	882056	675879	370005	793403	482513	460626	1.11223e+06	1.63756e+06	1.77413e+06	920367	455784	668421	1.06269e+06	718346	693774	894049	1.17029e+06
Unknown 109	4.95774e+06	3.973e+07	2.12162e+07	6.06983e+07	3.00977e+07	2.27479e+07	4.75486e+07	5.83391e+07	6.91193e+07	7.43796e+07	8.69532e+07	7.22863e+07	3.37333e+07	2.67188e+07	4.52871e+07	7.00829e+07	3.0828e+07	44568694	4.72473e+07	4.43662e+07	2.81741e+07	2.34176e+07	3.03761e+07	3.99497e+07	16615367	31214745	25132182	4.14683e+07	1.73313e+07	35406329	3.78128e+07	2.082e+07	2.46887e+07	1.50228e+07	2.24616e+07	17750615	1.03837e+07	2.56698e+07	2.39566e+07	2.906e+07	24814734	1.22707e+07	16014098	2.00663e+07	1.38176e+07	1.45431e+07	15343324	2.47176e+07
Unknown 110	177019	1.26635e+06	1.51733e+06	1647427	882512	554528	4.47372e+06	3.00875e+06	4.11413e+06	2.21081e+06	2.31857e+06	1.96007e+06	1.66727e+06	1.753e+06	6.93475e+06	1.7169e+07	3.62807e+06	2.51324e+06	3.66827e+06	1.84321e+06	3.99481e+06	2.58506e+06	5.52263e+06	3747216	677151	2.16993e+06	2474238	8.83782e+06	576324	4.24607e+06	9.06343e+06	4.20273e+06	6.38646e+06	2.85321e+06	5.90554e+06	1.53462e+06	590138	4.32439e+06	8783600	4.41397e+06	5.57754e+06	2.69823e+06	4.06536e+06	3.93571e+06	4.02408e+06	2.60081e+06	3.92095e+06	6.50029e+06
Unknown 111	40497.9	244608	135076	199576	212023	155364	1297247	295504	4868404	233760	115998	237778	537901	1.74877e+06	1.98791e+06	2.10078e+06	716087	1.7013e+06	1.55692e+06	1.00808e+06	1.58754e+06	479220	1.03938e+06	470610	1.78657e+06	689765	867884	1.3515e+06	331563	1.20996e+06	2.54143e+06	675587	934071	707263	802114	798339	1.66196e+06	6.13741e+06	5.0835e+06	2.42434e+06	3.3069e+06	732764	2.05561e+06	4.62278e+06	2888309	601315	1.45272e+06	1.33802e+06
Unknown 112	76797.5	111079	259165	217205	304712	326494	166872	321092	1.01279e+06	195398	193632	293558	615461	1.60102e+06	1.37093e+06	3.08703e+06	982358	1.28137e+06	1.37847e+06	1.87548e+06	1.20027e+06	694407	819596	581463	1.4281e+06	1.45045e+06	2.47799e+06	4.02187e+06	906825	1364242	3.50929e+06	1.17457e+06	2.3438e+06	1.65982e+06	2.33314e+06	707311	1.58841e+06	5.28939e+06	3.95574e+06	5.90838e+06	2.68537e+06	1.01045e+06	2.55273e+06	2.48511e+06	1.56581e+06	983822	1623801	4.19603e+06
Unknown 113	900315	1.31684e+07	9.80411e+06	2.80543e+07	1.39792e+07	1.04989e+07	5.04859e+07	3.70737e+07	2.90259e+07	3.09795e+07	3.58242e+07	4.05932e+07	1.1803e+07	19952903	1.90619e+07	3.48679e+07	1.72437e+07	2.92126e+07	3.40321e+07	3.59303e+07	2.20627e+07	15990308	2.15268e+07	2.12544e+07	9.02315e+06	9.84367e+06	1.61825e+07	2.25019e+07	6.93057e+06	2.06702e+07	2.3434e+07	1.56342e+07	2.32796e+07	1.29684e+07	2.70249e+07	1.64803e+07	6.08919e+06	1.90063e+07	2.12304e+07	2.41395e+07	22619796	1.03984e+07	2.08921e+07	1.92225e+07	1.31108e+07	1.15659e+07	1.39632e+07	2.03041e+07
Unknown 114	620685	4.89656e+06	5.85072e+06	1.19107e+07	5.69922e+06	3.94517e+06	2.41099e+07	1.5289e+07	1.74352e+07	1.94949e+07	1.78643e+07	2.08365e+07	1.66133e+07	2.07842e+07	3.96711e+07	63306475	1.31192e+07	2.54344e+07	31974295	27306459	2.20561e+07	1.28973e+07	2.19033e+07	1.95688e+07	1.3622e+07	1.86642e+07	2.10121e+07	55735282	8.34925e+06	2.18618e+07	4.08248e+07	2.05694e+07	2.93201e+07	1.42435e+07	3.4628e+07	1.37536e+07	1.31777e+07	3.32984e+07	3.71808e+07	3.61196e+07	2.7832e+07	1.33068e+07	2.24602e+07	24681020	1.87581e+07	1.50216e+07	2.54305e+07	3.487e+07
Unknown 115	698328	2.11676e+06	784212	2.21847e+06	1.57958e+06	1.61024e+06	5384444	1.89411e+06	2.55414e+06	2.84779e+06	1.91496e+06	1674228	2.92146e+06	2.53589e+06	3.72043e+06	6.14356e+06	2.79587e+06	3.02642e+06	4.83429e+06	2.95937e+06	2.30228e+06	1.73968e+06	2.77111e+06	2.53028e+06	2.9868e+06	2.75445e+06	2.82638e+06	5.76512e+06	2.40666e+06	4.77689e+06	3.58769e+06	2.36153e+06	4.22759e+06	2.11899e+06	4.51573e+06	2.53295e+06	2.78786e+06	4.34697e+06	4.39332e+06	2.93372e+06	3.80369e+06	1.91474e+06	2.19418e+06	2.41338e+06	3.70804e+06	2.80098e+06	11326861	5.02966e+06
Unknown 116	3.51082e+06	2.34187e+07	1.14531e+07	3.28567e+07	2.03816e+07	16265692	4.86718e+07	3.76237e+07	4.51745e+07	3.82184e+07	4.27631e+07	4.37124e+07	3.3789e+07	4.8209e+07	4.03116e+07	6.94951e+07	3.17034e+07	4.33815e+07	5.19328e+07	5.16364e+07	3.4148e+07	2.77318e+07	3.80454e+07	4.46094e+07	2.99441e+07	3.83055e+07	4.31608e+07	6.38503e+07	2.20632e+07	4.79867e+07	4.63966e+07	3.36326e+07	4.23137e+07	2.83532e+07	4.78091e+07	3.90133e+07	2.77561e+07	7.17771e+07	6.15073e+07	7.10874e+07	4.92564e+07	27619766	4.76804e+07	4.11547e+07	2.95531e+07	2.55019e+07	3.51388e+07	4.96419e+07
Unknown 117	3.04992e+06	1.69666e+07	2.73073e+07	3.89668e+07	2.74567e+07	3.71643e+07	9.93567e+07	5.53644e+07	83365784	4.32512e+07	9.84929e+07	5.05211e+07	1.25839e+08	1.45598e+08	1.03979e+08	1.38007e+08	1.13101e+08	8.8684e+07	1.90464e+08	1.00198e+08	1.31503e+08	7.44376e+07	1.43848e+08	1.45517e+08	2.74413e+07	8.72463e+07	1.50673e+08	1.24843e+08	4.7037e+07	1.22074e+08	1.18761e+08	1.36249e+08	1.33694e+08	1.18034e+08	1.6862e+08	1.81896e+08	3.38445e+07	1.73066e+08	2.04695e+08	141779549	222511254	1.84048e+08	1.96954e+08	192912496	1.676e+08	154345481	1.74959e+08	187929099
Unknown 118	699829	2514476	1.29058e+06	3.15668e+06	2.70338e+06	2.20826e+06	6.84581e+06	4.30991e+06	5.35609e+06	3809052	4.06839e+06	4.07033e+06	4.03398e+06	4.08735e+06	1743272	5.90202e+06	2.46596e+06	3.50862e+06	4.34647e+06	2.83399e+06	2.45513e+06	1.42522e+06	992075	2.98102e+06	2458946	3.66921e+06	3.40586e+06	6.68064e+06	1.91608e+06	4.88041e+06	3.90404e+06	4.36318e+06	5.66406e+06	3.06812e+06	4.43483e+06	4.62277e+06	5.14673e+06	1.63086e+07	1.39905e+07	17477347	1.13725e+07	7.57315e+06	1.18958e+07	1.02647e+07	5.40865e+06	5.12092e+06	7.35794e+06	1.04245e+07
Unknown 119	46108.2	237705	236916	303318	579054	445834	68186.7	290985	799396	387298	631455	334699	1.24156e+06	1.1313e+06	1.2593e+06	2.33317e+06	624700	507873	645474	523128	1.54132e+06	1.03651e+06	919258	775458	379005	1.55488e+06	991054	418793	394552	510418	778481	720339	1.14132e+06	1.25173e+06	977188	843833	25680.2	594837	1.54e+06	2.44885e+06	1.95703e+06	1.11601e+06	1.66736e+06	1.46195e+06	817123	424379	1.10164e+06	1733648
Unknown 120	147611	989831	472726	1.50189e+06	923376	886163	2.08116e+06	1.99552e+06	1.57756e+06	1.28653e+06	1.53649e+06	1.88119e+06	760639	1.45971e+06	1.31186e+06	2518702	1.79504e+06	2.58257e+06	2764551	2.78414e+06	1.87091e+06	1.36887e+06	2.40839e+06	2.84536e+06	1.48393e+06	1.17812e+06	1.37275e+06	2.32014e+06	1916713	3417203	2.77318e+06	1.78303e+06	2.5996e+06	2.12724e+06	3.18487e+06	1.94358e+06	893866	3762246	2.76987e+06	2714574	3.09599e+06	2.06427e+06	2.54435e+06	1.85112e+06	2.71132e+06	2.14746e+06	2.5812e+06	2.92862e+06
Unknown 121	5074.5	403112	196500	409691	626997	245273	2.17047e+06	586752	873320	789686	1.31416e+06	654213	1150673	1.44998e+06	1.22129e+06	1.62655e+06	777894	1.11447e+06	1.42995e+06	1.18286e+06	1.47822e+06	681054	1.22797e+06	1.71713e+06	936002	1248941	1354461	1.6687e+06	1.21248e+06	1.30535e+06	1.22429e+06	1.2493e+06	1.38866e+06	1.29579e+06	2.00066e+06	1.10253e+06	863333	2371214	1976158	1.77865e+06	1.55284e+06	1.16627e+06	2.06782e+06	2.37323e+06	1.58634e+06	1420453	1.51131e+06	1.8461e+06
Unknown 122	0	313749	0	146344	523584	227225	1.75197e+06	537599	519357	635163	642684	542276	1.3434e+06	1.08392e+06	960859	1.42261e+06	1.69312e+06	854319	1.33406e+06	634182	695116	745471	1.23149e+06	1.69656e+06	984799	1.18169e+06	1.30134e+06	1.15418e+06	1.1329e+06	1.52489e+06	1.02662e+06	988424	1.35159e+06	964177	1229335	1.34857e+06	890712	1.82504e+06	2.37453e+06	1787314	1.39886e+06	1.49885e+06	1.20614e+06	1.80339e+06	1.46915e+06	1.13571e+06	1.68722e+06	1.15087e+06
Unknown 123	1.90686e+06	1.25314e+07	4631939	1.65159e+07	8.45411e+06	7.43733e+06	2.21512e+07	2.00706e+07	23789109	1.66468e+07	1.8952e+07	1.98552e+07	4.57486e+06	5.98143e+06	4.665e+06	8.81463e+06	4.28589e+06	5.62207e+06	1.02395e+07	4.86452e+06	4.79364e+06	2.83892e+06	5.02511e+06	5.91531e+06	5.02953e+06	3.80663e+06	8.61403e+06	6876389	3.07715e+06	6.43277e+06	5.22194e+06	4.81183e+06	5586484	3.59584e+06	6.16782e+06	3.86945e+06	2.57458e+06	9.44742e+06	8.13096e+06	1.15203e+07	8113808	4210319	7.97715e+06	5.71774e+06	5.28209e+06	5.52103e+06	7.85564e+06	9.0123e+06
Unknown 124	294437	2.93468e+06	897061	3.79957e+06	2.74151e+06	2.28878e+06	6.24519e+06	4.3675e+06	5.16159e+06	3.17815e+06	3.88706e+06	4.58848e+06	860431	1.2113e+06	1238697	1.69757e+06	963093	1.49562e+06	1.58212e+06	1.89585e+06	882252	1.10018e+06	1.47718e+06	1.33794e+06	648900	1.20104e+06	687028	1.4945e+06	818173	1.57475e+06	1.13441e+06	679020	805292	729515	1.39794e+06	620131	794258	957414	1.01895e+06	1.13832e+06	750780	429160	734302	645079	459977	277074	426018	395535
Unknown 125	219262	1.06751e+06	278091	1.16756e+06	838124	598641	1744766	1.42392e+06	1.05844e+06	706858	925356	1.31207e+06	3.12295e+06	3.85796e+06	4.22853e+06	6.68588e+06	2.58262e+06	2.84884e+06	1.29236e+06	3.05875e+06	2.29402e+06	1.45438e+06	1.17117e+06	2.89018e+06	2.61823e+06	3.56454e+06	3.74066e+06	5.11535e+06	1.2853e+06	2.63687e+06	3.09152e+06	993812	1.65132e+06	1.89638e+06	1.70199e+06	1.97377e+06	2.92205e+06	6100410	1.36896e+06	1.70457e+06	2.15214e+06	2.29193e+06	3607300	1.42039e+06	1.60603e+06	1614930	1.8097e+06	2252676
Unknown 126	379590	1.52029e+06	5.91995e+06	1.67444e+06	1.1365e+06	705780	1.38477e+07	1.56952e+07	1.39667e+07	9.13801e+06	2.0528e+07	1.71184e+06	251892	393295	2.62367e+06	5.28466e+06	3.13713e+06	3415108	4.65467e+06	898362	3.11947e+06	243041	4525765	129503	242214	981075	208410	1.15957e+06	197646	1.00096e+06	492606	1.36784e+06	1.7057e+06	182286	2.37133e+06	270602	197455	625357	290952	622874	870076	198846	397653	159133	923381	433502	824954	1.52811e+06
Unknown 127	739587	5.31691e+06	5571547	6.52611e+06	5.22321e+06	4.71158e+06	1.37672e+07	1.59883e+07	1.46709e+07	10157771	18379165	1.45345e+07	7.15757e+06	6.64072e+06	8480584	1.43077e+07	9292011	8.58618e+06	9.63822e+06	3.55785e+06	9.38682e+06	4.19386e+06	8.64482e+06	4.53685e+06	5317841	5.56048e+06	5.42298e+06	7.95968e+06	3.62035e+06	6.17118e+06	6.63666e+06	4.12371e+06	6.70767e+06	3.25152e+06	6.76801e+06	1.06484e+06	2.24975e+06	2.50954e+06	4.37387e+06	5.73254e+06	2.30021e+06	807910	1.55631e+06	3.14737e+06	3.31951e+06	726128	2.5024e+06	5.09534e+06
Unknown 128	326028	1.64905e+06	614294	1.5579e+06	1.11564e+06	1.10196e+06	2.51944e+06	2.22943e+06	1961886	1.30941e+06	1.9689e+06	2.26342e+06	438515	634981	547613	1.40684e+06	729020	694844	685316	940177	449912	386141	509680	528668	721987	851516	548220	873915	298189	829544	987229	335875	586507	439499	739139	523612	341974	769672	1.03916e+06	786173	495249	290512	759674	556488	553624	231025	434394	729030
Unknown 129	618661	1.44903e+06	1069017	2.60195e+06	2.08193e+06	2.01635e+06	4.5536e+06	1799089	3.72435e+06	1.59629e+06	3.3582e+06	2.35253e+06	1968820	4.7748e+06	7.43482e+06	1.20178e+07	1.48744e+06	5.01938e+06	2.40953e+06	3.41476e+06	2.42747e+06	3.27715e+06	4.23296e+06	3.53014e+06	1.8073e+06	8.02629e+06	3707344	5.45259e+06	1.63752e+06	6.89808e+06	9.22808e+06	2.32723e+06	3.0881e+06	3.10345e+06	4.85845e+06	2.90904e+06	1.72981e+06	5.35345e+06	6.45714e+06	2207719	4.02887e+06	1.67598e+06	2597064	3.64495e+06	2.88513e+06	3.09817e+06	5.03966e+06	5.11166e+06
Unknown 130	886875	3267869	2.07498e+06	3729036	3110319	3.16614e+06	6.33678e+06	5.32105e+06	8.50824e+06	4.19975e+06	5.66356e+06	4.66136e+06	4.34329e+06	5.76473e+06	6.03066e+06	8.86811e+06	5.3833e+06	5.73921e+06	7159705	5.07629e+06	5.7047e+06	4.61541e+06	5.17496e+06	6.19659e+06	4.78501e+06	4.06401e+06	5.94982e+06	5.85442e+06	4.07263e+06	6.33342e+06	4.71731e+06	3.90487e+06	6342216	3.35038e+06	5.94264e+06	4.33705e+06	3.81757e+06	9.43623e+06	7.81462e+06	1.05035e+07	8.34754e+06	4.62577e+06	6.53547e+06	5.59618e+06	5.55841e+06	6.18333e+06	5.0333e+06	6600859
Unknown 131	219086	1.39693e+06	654190	556599	1.2357e+06	1.21006e+06	2.54626e+06	2.12577e+06	3.28185e+06	1.76458e+06	2.3897e+06	2.2418e+06	1182649	1.40914e+06	2.5105e+06	4.79779e+06	1178343	2.18636e+06	2.45982e+06	1.81465e+06	2.39034e+06	1.68658e+06	2.73431e+06	2.32952e+06	808237	1.05529e+06	1.58063e+06	3.37181e+06	575484	1.73361e+06	2.38685e+06	1.86324e+06	3.17875e+06	1.72034e+06	3.52103e+06	1.68527e+06	735599	2.6436e+06	2.53686e+06	1.56552e+06	3.05503e+06	1.43962e+06	2.39003e+06	2.15849e+06	2.41663e+06	2.00194e+06	1.97448e+06	3.34358e+06
Unknown 132	691705	332940	927172	760754	1.21954e+06	1.30364e+06	142904	1.37318e+06	3.95744e+06	1.40507e+06	1.37539e+06	1.4187e+06	849404	981012	894905	1.6935e+06	869229	1.12433e+06	1.2327e+06	1.05352e+06	899475	668736	1.14913e+06	1.13353e+06	478843	623053	951092	1.40471e+06	531446	1.38142e+06	1.19028e+06	941820	925792	604515	1.33383e+06	966677	1.2005e+06	1.79176e+06	1.32966e+06	1.39076e+06	1.24426e+06	1.15617e+06	1.59107e+06	1056703	847811	1.29643e+06	1.48574e+06	1.47669e+06
Unknown 133	3.05543e+06	1.45744e+07	2.13372e+06	1.67176e+07	1.79426e+07	1.83839e+07	2.06093e+07	2.0551e+07	63739669	2.21541e+07	1.84753e+07	1.21037e+07	1.0032e+07	5.36087e+06	7.40274e+06	9.01878e+06	2.3161e+07	4.16662e+06	13455750	3.64959e+06	8902915	6.49179e+06	1.25964e+07	1.55455e+07	9680343	2.5071e+07	6.98852e+06	7.6192e+06	2.94985e+07	27798156	4.17482e+06	7.728e+06	1.86133e+07	1.51417e+07	1.08653e+07	1.55717e+07	1.01587e+07	5.54771e+06	10116281	6.41099e+06	1.95672e+07	9.03775e+06	4470070	1.43054e+07	1.96389e+07	9.73174e+06	7.19934e+06	6.16719e+06
Unknown 134	1.00634e+06	3.24162e+06	2053335	4202559	3.84919e+06	2.79046e+06	7.51815e+06	7077557	17118684	6.08836e+06	8.04015e+06	6.88885e+06	4.77451e+06	4.1107e+06	5.62754e+06	8.62594e+06	6.77872e+06	5.87535e+06	8.76337e+06	4.88168e+06	7892312	3.7686e+06	6.41351e+06	4733291	6.15789e+06	4.80835e+06	3.72009e+06	6.80964e+06	6.67374e+06	7.34766e+06	6.28602e+06	2.8565e+06	6.5729e+06	2731158	5.3402e+06	2.53377e+06	3.72218e+06	5.74115e+06	6.17285e+06	6.01805e+06	6.86967e+06	2.70691e+06	3.2845e+06	3.22038e+06	6.70405e+06	3.81534e+06	3.86881e+06	4.47325e+06
Unknown 135	279933	1.80451e+06	1.00877e+06	3.3618e+06	1.43445e+06	1.3126e+06	3.33521e+06	2.39493e+06	3.9703e+06	2.51649e+06	3.48899e+06	2.81228e+06	2.84273e+06	4.78681e+06	4.23842e+06	6.21655e+06	3.02959e+06	5.59955e+06	4419314	5.64343e+06	4182346	3.37715e+06	4.6323e+06	5.66945e+06	3681157	4.74957e+06	4.3344e+06	6.69414e+06	2.66948e+06	6.93428e+06	6.2127e+06	4.01292e+06	5811914	4105448	6.69294e+06	5.43245e+06	3.21163e+06	8.26693e+06	6.89573e+06	6.95683e+06	6.82993e+06	4.50731e+06	6923530	6.26485e+06	5.38594e+06	4.99495e+06	6.98244e+06	7.72076e+06
Unknown 136	167806	1.99962e+06	1.13794e+06	3.71237e+06	1.28724e+06	1.7029e+06	3.06744e+06	2.37637e+06	3.12724e+06	2.80842e+06	3.7518e+06	3.10613e+06	5.76098e+06	7.4972e+06	6.3905e+06	9.16689e+06	1.05953e+07	6.54796e+06	9.39582e+06	7.95043e+06	6.14052e+06	4.76391e+06	6.04479e+06	7.75203e+06	5.58666e+06	5.41921e+06	7.28399e+06	8.02403e+06	9.73203e+06	1.0602e+07	9.96338e+06	6611310	8.95316e+06	6.67089e+06	1.05225e+07	6.48328e+06	4899796	1.19579e+07	11128471	1.23432e+07	1.97443e+07	7.63748e+06	1.05807e+07	1.07049e+07	1.00268e+07	6.77043e+06	1.00707e+07	11179862
Unknown 137	0	0	0	0	0	0	0	0	0	0	0	0	0	0	0	0	0	0	0	0	0	0	0	0	0	0	0	0	0	0	0	0	0	0	0	0	0	0	0	0	0	0	0	0	0	0	0	0
Unknown 138	65830	269486	91832.5	353908	315566	203567	692748	802562	1.66481e+06	663924	2.05132e+06	681862	2857784	1.55782e+06	2.97218e+06	4.8808e+06	2.46938e+06	1.65748e+06	3.7757e+06	277982	2.29385e+06	1.38118e+06	3.59899e+06	2.47684e+06	8.70058e+06	5.60743e+06	1.58947e+06	8.86752e+06	2.03676e+06	8.29045e+06	9.39118e+06	1.71835e+06	4.39936e+06	2.11752e+06	3.29299e+06	1.83777e+06	9.64097e+06	3.02117e+06	2.95521e+06	3.57774e+06	2661719	3.18399e+06	3.31438e+06	1.88225e+06	3.5361e+06	2.23462e+06	1.67616e+06	2537712
Unknown 139	23913	2.10337e+06	759971	2.558e+06	708138	486164	6.12576e+06	1.28104e+06	320537	2.033e+06	1985616	1.46322e+06	6.29357e+06	1.30922e+07	7.54559e+06	5399146	3.60769e+06	8.89336e+06	1.28424e+07	4.67709e+06	5.39985e+06	4.11888e+06	6.71134e+06	5.1452e+06	9.96987e+06	6249303	1.61508e+07	1.02016e+07	2.19833e+06	9.33261e+06	1.04964e+07	9712130	1.58299e+07	7602473	1.93076e+07	1.1759e+07	1.1134e+07	3.60965e+07	3.27873e+07	3.0776e+07	2.17252e+07	1.45324e+07	3.43808e+07	2.20178e+07	1.21545e+07	15845453	26369476	2.53302e+07
Unknown 140	1.52592e+06	1.02521e+07	5122476	1.47162e+07	7.6641e+06	5.7443e+06	1.91645e+07	11405045	1.74629e+07	1.65457e+07	2.08951e+07	1.85345e+07	2.24917e+07	2.84331e+07	2.23391e+07	3.76269e+07	1.93593e+07	2.48137e+07	28784150	2.54963e+07	2.27156e+07	1.93123e+07	2.43127e+07	23965404	2.47696e+07	29995112	2.71713e+07	3.90876e+07	1.71624e+07	4.28178e+07	3.51556e+07	2.25708e+07	3.85426e+07	24116141	3.73369e+07	2.96638e+07	2.13749e+07	5.59202e+07	4.28925e+07	4.59864e+07	4.77145e+07	2.83007e+07	3.83666e+07	3.49122e+07	3.97435e+07	3.16591e+07	3.86146e+07	47255570
Unknown 141	1.41917e+06	5.12575e+06	7.23451e+06	6.90517e+06	5.48897e+06	6546786	1.77956e+07	1.9897e+07	1.64301e+07	9.0218e+06	1.67323e+07	1.09456e+07	2.93801e+06	3.48095e+06	2.66544e+06	3.60327e+06	1.98037e+06	2.656e+06	2161148	3.28112e+06	2.40585e+06	2.63243e+06	3.13407e+06	995477	4.81983e+06	3.01334e+06	3.06466e+06	4.83094e+06	467160	3.79802e+06	3.16804e+06	391691	4937050	3189730	896145	2.77169e+06	4.99335e+06	1.04846e+07	8.55738e+06	4.94882e+06	8.24962e+06	702048	1.03797e+06	1.0183e+06	5.84547e+06	1.07155e+06	805442	3.39981e+06
Unknown 142	247131	948055	1.29793e+06	1.24256e+06	1.1042e+06	1.18563e+06	3.52535e+06	2384642	4454240	1.90585e+06	3.24421e+06	1.93534e+06	583070	605487	681666	1.13689e+06	3.28028e+06	864745	883706	695954	588992	479802	738223	779170	917673	1.16739e+06	963234	1.34428e+06	946575	1564189	1.17126e+06	783342	1.46829e+06	875171	1.28964e+06	1.31049e+06	1.06074e+06	2.30357e+06	1.80032e+06	1.91925e+06	2.17845e+06	1.27209e+06	1.76859e+06	1.58959e+06	1.77994e+06	1536629	1.63057e+06	1.81056e+06
Unknown 143	287069	1.82932e+06	2.27385e+06	3.04938e+06	1.93966e+06	2105849	4735366	6880173	4.96073e+06	3.09883e+06	5.52382e+06	5.09152e+06	985520	740685	2.04047e+06	3.40912e+06	2.05071e+06	1.96973e+06	1.58097e+06	973676	2.26578e+06	1.19545e+06	1.93469e+06	924228	823040	931498	1.13963e+06	1.90554e+06	578802	1.17261e+06	1.18885e+06	816601	976278	591306	1.54384e+06	582062	661101	1.3637e+06	1.44305e+06	1.6054e+06	861208	511752	1045066	941262	794256	713680	906802	1.23381e+06
Unknown 144	32785.6	3953992	1.32217e+06	1.89569e+06	227263	1651727	1.11686e+07	3.17412e+06	1145664	980153	2.31456e+06	2053674	2.26751e+06	2.73178e+06	1.63666e+06	2.35481e+06	1.30828e+06	1.66988e+06	2.16683e+06	1.42048e+06	1.54813e+06	1.28451e+06	2.58904e+06	2.76681e+06	2.50213e+06	2.64342e+06	2.6134e+06	3298528	1.73579e+06	4.04629e+06	3.51171e+06	1.78298e+06	3020424	2.39185e+06	3.67936e+06	2.5971e+06	1.71084e+06	5.28763e+06	4.73093e+06	4.28651e+06	5271521	3.03487e+06	4.36794e+06	3289843	3.4104e+06	4020806	3.82895e+06	3.31567e+06
Unknown 145	1.25557e+06	5.98511e+06	3.55502e+06	11005083	5.18444e+06	4.16601e+06	1.27379e+07	8468282	1.88177e+07	9.80862e+06	1.23027e+07	1.22367e+07	17122534	2.19175e+07	1.6673e+07	2.76113e+07	1.37868e+07	1.71442e+07	1.83894e+07	1.70268e+07	1.58366e+07	1.31776e+07	1.69587e+07	1.74932e+07	2.17626e+07	2.58946e+07	2.21423e+07	3.23704e+07	1.69985e+07	3.2209e+07	2.67364e+07	1.65517e+07	29464269	1.79834e+07	2.84441e+07	2.29885e+07	2.12289e+07	5.30573e+07	4.22023e+07	4.17143e+07	4.25013e+07	2.76692e+07	3.51263e+07	3.20426e+07	3.81306e+07	30265818	3.64081e+07	4.53645e+07
Unknown 146	36944.3	1.26356e+06	412213	1.20016e+06	451826	528026	1.90825e+06	234331	391918	299231	467969	349366	2.74868e+06	3.5198e+06	1.01268e+06	2.05441e+06	51382.4	250440	2.94411e+06	704446	1.20649e+06	146202	1.01717e+06	1.22304e+06	302940	103427	5.31642e+06	2.04531e+06	66916.1	398791	1.79349e+06	3.90603e+06	3.66523e+06	2.8749e+06	4.76986e+06	6.08737e+06	346685	4.76068e+06	7.06779e+06	2.02132e+07	1.05871e+07	7.02983e+06	1.35925e+07	7149164	4.33619e+06	4.23493e+06	7461479	8.62058e+06
Unknown 147	469866	1.5762e+06	625115	1.39545e+06	1.48147e+06	1.16305e+06	1.97412e+06	1.3108e+06	2.78348e+06	2.13139e+06	1.60238e+06	1.49724e+06	1.35294e+06	1497622	781276	972044	2.31545e+06	1.55042e+06	1604253	1.07528e+06	1.13758e+06	1.26897e+06	1.17727e+06	707472	2.75146e+06	3.11486e+06	672567	2.78904e+06	3284277	3.78715e+06	1.69527e+06	1533789	1.92272e+06	1.38783e+06	1.10899e+06	1.31774e+06	3.11177e+06	3.43448e+06	2.74914e+06	1.81329e+07	2.83759e+06	1.81112e+06	1.10826e+06	1.96886e+06	6.01853e+06	4.34736e+06	3.19694e+06	1.04703e+07
Unknown 148	538820	2.27292e+06	876071	2.26187e+06	1.94721e+06	1.44447e+06	2989606	2.2715e+06	4.42757e+06	3.11786e+06	2.72767e+06	2.49928e+06	1.6746e+06	1.79471e+06	907389	1.28289e+06	663183	1.25582e+06	1.47883e+06	1.20397e+06	1.06623e+06	857590	1.24425e+06	1.20671e+06	1.40592e+06	2.51021e+06	343204	1.88236e+06	2.4546e+06	2.55274e+06	1.52062e+06	1.46431e+06	1.6855e+06	1332323	1.67559e+06	1.48326e+06	2.588e+06	3.598e+06	1.98475e+06	5.06285e+06	2.7149e+06	1.6465e+06	1.96476e+06	1465165	5.00339e+06	3.35801e+06	1.68573e+06	2.14927e+06
Unknown 149	284325	2027479	847822	3.11681e+06	1.86138e+06	1.33047e+06	4.91791e+06	2.77062e+06	4.87985e+06	3.16367e+06	4.14341e+06	3.71043e+06	2.8041e+06	3.35146e+06	3.23113e+06	4.7656e+06	4.3845e+06	2.89722e+06	3.29986e+06	2.92317e+06	2.71702e+06	2.27371e+06	3.18291e+06	3.34889e+06	3.97394e+06	4.68318e+06	2.77193e+06	3.80862e+06	3482439	6.07225e+06	3.43278e+06	2.64961e+06	6746818	3.87896e+06	3.90918e+06	4.61878e+06	3.62662e+06	5.0836e+06	4.04156e+06	5017197	7.90883e+06	4.33112e+06	4.26421e+06	5.44943e+06	7.11288e+06	5.87093e+06	3.86869e+06	4.91814e+06
Unknown 150	34271.3	168154	524396	251512	168199	124902	407409	274952	472319	268102	376921	402071	2.07288e+06	3173102	4.35224e+06	5.94326e+06	396813	7.55316e+06	4.77078e+06	8.18727e+06	4.84108e+06	3.86746e+06	1.1304e+06	927557	339562	416288	3.12363e+06	7.41394e+06	320568	576850	7354513	2.83609e+06	928314	607738	4.30094e+06	410277	344591	7.80808e+06	8083941	9.11724e+06	941108	378818	4.62258e+06	610092	639988	1.08218e+06	2.08299e+06	4.06015e+06
Unknown 151	363458	2.25184e+06	1.02495e+06	3.04543e+06	1.97211e+06	1.85473e+06	4213451	3.01274e+06	5.39611e+06	2.77856e+06	3.07263e+06	2.95845e+06	4.19002e+06	5.14973e+06	4.3443e+06	7.3712e+06	4.51963e+06	5.06878e+06	5.97208e+06	5.36197e+06	4.24639e+06	3.50845e+06	4.58007e+06	4.67699e+06	4.24138e+06	4.93646e+06	4.84458e+06	6.93506e+06	3.32765e+06	6.6737e+06	5.76792e+06	4.40188e+06	7.24221e+06	4.42002e+06	6.76624e+06	5.26091e+06	4.04654e+06	9.18162e+06	8126828	8.38558e+06	8.81326e+06	5.29722e+06	7.03843e+06	6.46917e+06	7.33659e+06	5.96341e+06	5.74683e+06	8438162
Unknown 152	47219.7	164203	76716.4	190936	216876	105444	358758	89720.6	354564	265072	293720	249832	976189	1.26202e+06	1.1524e+06	1.83869e+06	304932	836735	736012	834450	902106	802903	526239	444291	1118254	1.02861e+06	1.68344e+06	1.43101e+06	135445	627113	1.75479e+06	798813	1.75291e+06	1.16196e+06	2029989	941932	1.30737e+06	2.13916e+06	3.15094e+06	2.30145e+06	1.77785e+06	1505073	2.21251e+06	1.69731e+06	870388	1.04482e+06	1391853	2.78946e+06
Unknown 153	450857	601502	985954	729629	435494	561502	867256	699990	1.64096e+06	603890	1.00752e+06	1184888	2.23732e+06	2.67933e+06	2.65761e+06	3.96992e+06	1.87946e+06	1.77642e+06	2.00465e+06	1.59337e+06	2.0212e+06	1.92777e+06	1602292	1.90365e+06	2.98095e+06	7.80038e+06	2.73942e+06	2.17502e+06	981281	2.25853e+06	3019120	1.76982e+06	4.17998e+06	3.18904e+06	3.33259e+06	3.33585e+06	3.37012e+06	3.13813e+06	4.61882e+06	3.86854e+06	7.39301e+06	4.57597e+06	3.54697e+06	5.16292e+06	6.16388e+06	4.19297e+06	2.78868e+06	4.95541e+06
Unknown 154	5562499	8.23347e+06	1.2538e+06	8.29521e+06	7.86269e+06	9.10987e+06	1.01545e+07	1.3785e+07	7.66468e+07	9.16938e+06	6.5075e+06	5.05833e+06	2.46286e+06	2345912	1.58328e+06	2.21965e+06	7.87886e+06	2.06263e+06	3.76787e+06	982143	2.33036e+06	1566069	3.00029e+06	3.49466e+06	4.90118e+06	5033014	1.43379e+06	1.60691e+06	1.33861e+07	7.14451e+06	1.77977e+06	1.26733e+06	3.84393e+06	2.20562e+06	2.14068e+06	2247474	3.30269e+06	2.03046e+06	1382119	648001	6.04307e+06	3.06353e+06	1197121	2370078	8.96093e+06	2.63629e+06	1.32539e+06	600251
Unknown 155	360836	668627	186120	678728	631999	694346	812234	1.09313e+06	5.05095e+06	748789	634485	620158	2864107	2.88727e+06	3.30066e+06	4.67837e+06	578336	1.63716e+06	1.01521e+06	871180	2787091	2719803	1.09225e+06	789171	1.40558e+06	1.8826e+06	3.26836e+06	2.03274e+06	950446	457655	3.92494e+06	1943979	3.51525e+06	1.43714e+06	3.73478e+06	1099159	2.26777e+06	4.01839e+06	7.06581e+06	5.2907e+06	5.552e+06	3.35064e+06	4.19823e+06	3817814	2.40758e+06	3.00369e+06	4.12507e+06	6.70827e+06
Unknown 156	0	338188	312560	333715	292798	150000	734461	198639	296947	497663	643548	609480	1.22802e+06	1.08691e+06	910882	1.60596e+06	704194	1.03872e+06	867726	975187	893977	911259	559961	703429	641035	580030	584292	1.04912e+06	286937	612987	684829	310323	1033031	532541	816141	634326	630951	1.69644e+06	1.30115e+06	1318447	990265	459570	636638	539583	1.04187e+06	749753	645601	746897
Unknown 157	1.48233e+06	4.6314e+06	280588	787285	6.15679e+06	301351	9.06304e+06	957436	8.4002e+06	7.8777e+06	8.19059e+06	714419	5.99889e+06	7.5075e+06	1.44967e+06	9.125e+06	5.49687e+06	7662732	8.44393e+06	1.51373e+06	6.98121e+06	992746	1.35395e+06	1.58916e+06	5.46085e+06	1.47275e+06	1.27229e+06	2.03408e+06	5.22983e+06	8.16375e+06	6.59329e+06	1.22184e+06	7.89322e+06	1.06123e+06	8.06596e+06	1.52101e+06	4.68713e+06	8.17316e+06	7.11544e+06	2.02229e+06	8.42992e+06	1.38557e+06	1.90214e+06	1.72752e+06	6.47862e+06	1.72164e+06	1.81249e+06	2.36038e+06
Unknown 158	8.41857e+06	1.20909e+07	9.67408e+06	1.45781e+07	1.15361e+07	1.2781e+07	1.57072e+07	1.36627e+07	4.45266e+07	1.53705e+07	1.75241e+07	14445807	1.64513e+07	1.15714e+07	1.58703e+07	1.93539e+07	1.74069e+07	1.73342e+07	1.74541e+07	1.81071e+07	2.17435e+07	1.47939e+07	1.73414e+07	1.43662e+07	1.99062e+07	1.70847e+07	1.14505e+07	1.51478e+07	1.67128e+07	2.08062e+07	1.9514e+07	1.28722e+07	2.63802e+07	1.36098e+07	2.08373e+07	1.34993e+07	1.57346e+07	1.9852e+07	1.71375e+07	1.57786e+07	2.10002e+07	12592406	11729419	1.27849e+07	2.48961e+07	1.69719e+07	10408871	1.25775e+07
Unknown 159	35387.7	199002	41052.1	103323	54710.2	74000.3	66674.4	83782.2	320208	126107	121730	81336.8	818054	751010	45172	692150	56619.2	44094.5	46547.4	95467.1	69287.1	45188.1	60181.7	40150.8	731088	635585	953221	779785	54542.5	76295.3	66183.8	630440	1.28845e+06	684560	68343.5	756275	178681	1.91142e+06	1.72195e+06	3.22396e+06	1.83276e+06	1875112	1.92143e+06	1445451	1.60202e+06	1.34952e+06	1.30931e+06	1.22771e+06
Unknown 160	68842.6	3229.9	86942.6	0	9876.8	0	21091.1	0	31248.9	20575.2	1508.1	0	341055	0	836955	1.90559e+06	1.53064e+06	2324079	1352293	1.37211e+06	2757350	2.43432e+06	2.81819e+06	3.12016e+06	40350.7	376276	1.31117e+06	0	1.27349e+06	1.23146e+06	1.2582e+06	650226	4.67585e+06	2655832	3.53746e+06	1.95073e+06	543190	669040	811142	776509	3.0674e+06	2.06359e+06	3.32961e+06	1.41299e+06	3.94747e+06	4.38127e+06	3.24158e+06	3150603
Unknown 161	81451.2	191170	97639.6	259797	235834	162477	646950	429660	1.58092e+06	305392	367207	419579	287458	156972	290384	429496	931387	370553	619144	383919	636065	322424	576762	829954	603570	408310	317011	424376	631999	906520	355577	333122	1.05119e+06	384093	630615	294988	457590	301350	437911	534888	1.38356e+06	302556	300752	510606	1.13438e+06	551487	378813	367402
Unknown 162	599303	2.43085e+06	1.41301e+06	1.72313e+06	308560	1.69177e+06	3.02618e+06	2212383	3.38619e+06	1.8272e+06	3.52651e+06	3.07713e+06	3.17593e+06	5.95411e+06	3.15374e+06	5.29983e+06	3108384	2.20687e+06	3.87499e+06	5.51804e+06	2.8005e+06	2.20241e+06	2.93522e+06	2.73783e+06	4.94331e+06	2.52927e+06	2.58824e+06	4.12167e+06	2.98833e+06	4.86589e+06	4.41058e+06	4.40066e+06	4.82093e+06	2.70051e+06	5.01091e+06	2.87743e+06	1.96166e+06	7188273	5789895	7.29499e+06	7.79994e+06	4.98234e+06	5.05502e+06	4.02268e+06	4.45802e+06	4709866	3.76147e+06	3.66954e+06
Unknown 163	1.71102e+06	6.00032e+06	4.08526e+06	5665543	5.32471e+06	3.98467e+06	9.29914e+06	8.13564e+06	2.11554e+07	9.63326e+06	1.52736e+07	1.18824e+07	8005954	7.02459e+06	9.56587e+06	1.25795e+07	8.94109e+06	9.27552e+06	1.32766e+07	7.72498e+06	1.04424e+07	7.87709e+06	1.0407e+07	6.87759e+06	6.10618e+06	6.51015e+06	5.16672e+06	8.48903e+06	5.43299e+06	7.94073e+06	9.21527e+06	7.19396e+06	1.24879e+07	7.07398e+06	1.15986e+07	5.42596e+06	5.22697e+06	1.04199e+07	8.48836e+06	1.0512e+07	1.7067e+07	7.66458e+06	1.01825e+07	7.74845e+06	1.12983e+07	9.16736e+06	9.11229e+06	9.88223e+06
Unknown 164	336776	1.54427e+06	1.57531e+06	3030855	2.85895e+06	2.13358e+06	4.31774e+06	4.1234e+06	7.09801e+06	2.75792e+06	5.82512e+06	3990972	1.28764e+06	2.07901e+06	3.51589e+06	6.80609e+06	1.28173e+06	2.27846e+06	1026449	1.49644e+06	1397243	1.49401e+06	1.61851e+06	673453	1.57446e+06	4.77852e+06	1.51527e+06	4.46819e+06	1.43901e+06	3.92651e+06	4.74567e+06	1.13224e+06	2.01732e+06	1.35203e+06	2.20169e+06	1.43067e+06	1.35939e+06	2.14981e+06	3.74413e+06	1.79057e+06	2.23452e+06	664878	1.0613e+06	1.19689e+06	1.33607e+06	966574	1.63277e+06	1.40506e+06
Unknown 165	341045	2.04301e+06	1.10194e+06	2.73723e+06	1.57615e+06	1.3384e+06	3.48028e+06	2.31524e+06	6.00775e+06	2.81677e+06	3.25832e+06	2.86235e+06	6.34377e+06	7.39928e+06	5.45754e+06	7.83232e+06	4.95994e+06	4.86592e+06	5.88422e+06	4.76005e+06	4.96258e+06	3.99399e+06	4.96349e+06	4.71224e+06	6251738	7.60494e+06	5.56035e+06	7869863	5.14494e+06	8.43093e+06	6.91545e+06	4829054	8.75029e+06	5.49713e+06	8.07651e+06	6.22027e+06	5.88617e+06	12067934	8.75328e+06	8.27291e+06	1.3244e+07	7.29034e+06	7944088	7.49953e+06	1.10418e+07	8.34322e+06	8.07572e+06	1.01616e+07
Unknown 166	6229.5	36351.5	97679.2	12922.8	34362	47006.9	101365	66186.2	505682	242805	229061	67409.5	919234	797968	503613	758408	735922	601678	435829	496790	1.08198e+06	582423	479096	458066	789339	778298	449903	781971	279293	489173	414609	832111	823394	280493	469753	281255	418653	686295	563514	740795	959362	223656	261494	170978	678869	323088	685829	502428
Unknown 167	174889	763853	588318	1.29951e+06	1.25663e+06	880513	2.31191e+06	1491342	179613	1.19356e+06	2453271	1.69086e+06	0	1.42681e+06	1.07552e+06	3.88709e+06	112651	0	16907.5	595693	222018	88033.7	94022.2	613300	0	2.5431e+06	336747	2.31572e+06	786312	0	3.9208e+06	695558	162277	98626.1	365958	1415360	0	0	0	0	1.05029e+06	118387	1.05018e+06	294220	1.17534e+06	344384	1.12802e+06	1.67964e+06
Unknown 168	632744	1.51642e+06	1075752	2.4704e+06	1.74286e+06	1.4484e+06	5426728	1.56649e+06	4.8682e+06	1.99705e+06	1.64636e+06	2.47637e+06	1.21057e+06	1.19721e+06	864250	2.62661e+06	3.0276e+06	948264	2.0774e+06	813049	1.77957e+06	680357	1.13071e+06	1.04136e+06	3.7708e+06	1.75302e+06	1.67261e+06	1.02499e+06	966115	1654881	636003	649519	2.36649e+06	1.30175e+06	1403901	1.29694e+06	1.76393e+06	697171	585566	4.28711e+06	980408	377321	1.30013e+06	616840	1.31086e+06	1626916	414431	291717
Unknown 169	542849	837833	1812376	1.16544e+06	1405383	1229689	1413131	995501	2.31123e+06	1.30149e+06	1.60225e+06	1.15503e+06	1064522	2.28724e+06	817556	1.32176e+06	3.36281e+06	1293646	1.28066e+06	1.55059e+06	2.00567e+06	1.45471e+06	1.47649e+06	0	1.12979e+06	3.16917e+06	1.51181e+06	1.16111e+06	1.43626e+06	535791	1.17843e+06	1.66203e+06	1.189e+06	2.17603e+06	1.96882e+06	2.52125e+06	723116	1.25713e+06	1629631	2.46012e+06	525333	4.5179e+06	3.37358e+06	4.19755e+06	858986	3.09739e+06	3.30061e+06	2.50701e+06
Unknown 170	3.81019e+07	36477840	1.45948e+06	37577712	2.01905e+07	3.21417e+07	18360664	85095240	23018233	18944056	4.56781e+07	2.8396e+06	2.3288e+07	29097296	34116552	36730656	4.64047e+07	29402496	3.2485e+07	3.41173e+07	27948114	24447928	30028184	1.03416e+08	7.51755e+07	22474576	31546232	4.05506e+07	5.74893e+07	25106656	3.70269e+07	9.23171e+07	1.70109e+07	3.25612e+07	3.97164e+07	29553472	7.49541e+07	2.4313e+07	4.09459e+07	32056320	1.23016e+07	3.03451e+07	29294448	3.01498e+07	2.1958e+07	25634296	3.64168e+07	40597753
Unknown 171	1.01267e+06	3.7197e+06	1.31701e+06	2.3008e+06	3060624	3.31607e+06	5.06313e+06	3.29504e+06	9.2714e+06	3.39858e+06	4.05467e+06	3.95153e+06	1810248	2.32068e+06	4.60173e+06	3.59428e+06	4.26576e+06	3.91959e+06	1.7879e+06	3.3678e+06	2.75339e+06	4.73349e+06	3.03725e+06	2.72285e+06	357608	3.77924e+06	1.59085e+06	2.36122e+06	2.76651e+06	4.24056e+06	2.94139e+06	2.51811e+06	2502809	1.86415e+06	3.53942e+06	1.83102e+06	2.19399e+06	3.57979e+06	2.59746e+06	2.91622e+06	903111	3.68692e+06	3.39049e+06	0	514092	3.79897e+06	2.44681e+06	2.32003e+06
Unknown 172	5886.3	165236	12153.3	241816	81142.3	134464	527878	240698	638858	267520	347381	172953	605867	503377	301092	652109	391881	446663	795925	374317	555984	332137	337873	243129	445064	391826	425781	415608	344947	420265	497811	272840	678119	353033	467518	506570	399218	1.15123e+06	802437	1.22602e+06	1.17281e+06	868503	1.04478e+06	693554	619667	838976	399845	610379
Unknown 173	132837	278156	117434	448620	522734	433514	882337	373468	1.23291e+06	467220	526068	478170	2.49889e+06	2.3125e+06	1.49139e+06	2.19068e+06	2.74278e+06	1947950	2.48974e+06	1636400	2.7084e+06	1.68592e+06	1.48671e+06	1.35372e+06	2.79642e+06	2656069	2.02119e+06	2.65925e+06	2.47457e+06	3.11665e+06	2362543	1.53018e+06	4.0341e+06	1.90516e+06	2.90077e+06	1.74619e+06	3000427	4.93576e+06	3.98059e+06	3.96373e+06	4.86057e+06	2.50874e+06	3.1734e+06	2.54473e+06	5.21668e+06	2.83363e+06	2.6481e+06	3.35123e+06
Unknown 174	8.2949e+06	17030021	942034	1.90149e+07	2.67557e+07	2.13496e+07	3.03306e+07	1.25626e+07	1.80839e+08	1.50757e+07	1.57569e+07	1.10915e+07	1.1468e+06	1.4553e+06	993916	1.51999e+06	9.77147e+06	1.02286e+06	3.38554e+06	1037744	1.12691e+06	513922	2.47235e+06	1.43048e+06	3047075	4674764	977027	1.08526e+06	1.15628e+07	8.47703e+06	721569	1.55937e+06	2.10832e+06	2.42803e+06	1.93611e+06	2.35581e+06	2.08928e+06	1.54197e+06	1.81359e+06	1.02604e+06	2.36128e+06	2.23828e+06	1.26429e+06	1.28251e+06	3.58334e+06	2.1525e+06	754481	426566
Unknown 175	1.55312e+06	2.95296e+06	2.40721e+06	5.40652e+06	6.70168e+06	5.16579e+06	1.44006e+07	4.94703e+06	1.53875e+07	6.19163e+06	6.25798e+06	5.1289e+06	9315383	1.40652e+07	9.3504e+06	11611665	1.49416e+07	1.25759e+07	1.66105e+07	1.09339e+07	1.3917e+07	5.76709e+06	1.07304e+07	9.85143e+06	1.19745e+07	8.81961e+06	7.68548e+06	9.03268e+06	1.09836e+07	1.58542e+07	1.19684e+07	7.5115e+06	1.89941e+07	7.87405e+06	1.55041e+07	7.53811e+06	8.8504e+06	1.49263e+07	1.12773e+07	1.06072e+07	1.92852e+07	8.85669e+06	1.18176e+07	9.84274e+06	14449889	10146582	9.7481e+06	11059125
Unknown 176	323280	971289	468822	1.49858e+06	1.45393e+06	1.09355e+06	1.35377e+06	1.11914e+06	4.7392e+06	931738	1.79458e+06	1.36258e+06	553617	476714	1.02228e+06	1.57945e+06	724868	454399	563409	691045	491682	405254	390318	1.12125e+06	1.34911e+06	931295	966187	810201	785042	905132	495020	827766	1.65552e+06	649650	1.28443e+06	702957	1.62262e+06	2.06747e+06	1.70244e+06	1.77662e+06	2.40566e+06	1.03838e+06	1.39163e+06	967188	2.30819e+06	1.20327e+06	924896	1.28304e+06
Unknown 177	643869	1.28538e+06	1174861	1.75636e+06	1.61316e+06	1333307	2.03384e+06	1.41403e+06	7.62455e+06	1.10703e+06	2.66199e+06	2.38551e+06	3.3786e+06	3.51076e+06	2.70543e+06	4.42574e+06	3.15413e+06	2.46516e+06	2.49275e+06	1.57254e+06	2.93161e+06	2155985	1.96717e+06	2.6553e+06	4.70131e+06	3.4903e+06	2.34922e+06	3457139	5.32957e+06	4858229	3.27012e+06	2.30158e+06	4.53072e+06	2.19968e+06	3.78303e+06	2.12882e+06	4.36229e+06	5.17307e+06	4.60828e+06	5.56107e+06	5.75919e+06	3.15129e+06	3.79564e+06	2710413	5.27098e+06	3281472	2.56545e+06	3.56051e+06
Unknown 178	612287	713446	122545	1.30997e+06	1.09589e+06	1184870	723178	1.51147e+06	9188883	653074	836504	539652	1.9323e+06	1.5866e+06	959330	1708961	4.98501e+06	1247917	2.63604e+06	506556	1.78267e+06	821264	2816858	3.91631e+06	8.01971e+06	5.59292e+06	1715762	1.65471e+06	1.0145e+07	8.49592e+06	1.61202e+06	1.31099e+06	3.90996e+06	2822579	2.03122e+06	2.57841e+06	7.72935e+06	4.95622e+06	2.74106e+06	3.07654e+06	9.35808e+06	4.68197e+06	3.07525e+06	3.51972e+06	8.63436e+06	4.1412e+06	2.02967e+06	1.64652e+06
Unknown 179	17933.9	20774.3	11584.7	126853	381891	33125.5	18573.5	27643.7	274577	12403.9	30681.6	17054	941407	959069	1.05008e+06	1.54567e+06	1.96286e+06	1822262	1.48904e+06	1.64304e+06	2.27252e+06	1579463	1.91416e+06	2.22125e+06	1.6917e+06	913568	1.26353e+06	984880	2.0242e+06	1.26637e+06	1.52863e+06	1444656	4.06205e+06	2.04724e+06	3.3364e+06	1.23253e+06	1.7034e+06	397077	1.54271e+06	771742	3.64668e+06	1.97957e+06	2.85079e+06	1.60274e+06	4.7544e+06	3.7237e+06	1.92242e+06	1.97931e+06
Unknown 180	203722	727360	316736	781462	731251	651580	774976	497479	3.17258e+06	935343	1.29729e+06	1.08641e+06	1893521	1.16127e+06	1.22496e+06	1.49325e+06	2.34849e+06	1.45879e+06	1.96174e+06	1.23877e+06	2.1396e+06	1.52713e+06	1.25083e+06	1.17862e+06	2.13747e+06	1906086	1.19041e+06	1.10073e+06	1.94897e+06	1.92477e+06	1.34779e+06	968268	2.63595e+06	1.49899e+06	1.66244e+06	1.31238e+06	1.46429e+06	1.6913e+06	824908	1.20504e+06	2.49821e+06	1.08675e+06	1.11869e+06	1.04017e+06	2.77431e+06	1.62374e+06	666446	913530
Unknown 181	4.94286e+06	9.41274e+06	3.52099e+06	1.12097e+07	1.23449e+07	9.82461e+06	1.52702e+07	8.9401e+06	5.32206e+07	1.06899e+07	1.35615e+07	10252381	5.6386e+06	5.12208e+06	3.91536e+06	5.84099e+06	8.69523e+06	4.70217e+06	5.60152e+06	4.13389e+06	6.42621e+06	3.82274e+06	4.34563e+06	4.60186e+06	8207027	3.75562e+06	2.09788e+06	2.99855e+06	7001879	5.44476e+06	2.38626e+06	1.90862e+06	5.4176e+06	2.41494e+06	3.91627e+06	2.07082e+06	3.9082e+06	3.96354e+06	2.2767e+06	2.46934e+06	4.0798e+06	1.93702e+06	1811017	1.34188e+06	5.61629e+06	2.75901e+06	1.411e+06	1.92441e+06
Unknown 182	4.11209e+06	1431284	3.03976e+06	1.83428e+06	1.97635e+06	1.43963e+06	2.92904e+06	1.62106e+06	8.46718e+06	1.92068e+06	2.82072e+06	2.05031e+06	1.13367e+07	9.56632e+06	7771263	1.28484e+07	8070954	7.79002e+06	6.99774e+06	6.80529e+06	1.11112e+07	6.90519e+06	5.18241e+06	1.63149e+06	1.3368e+07	1.34939e+07	9.54305e+06	1.2699e+07	3.03772e+06	8.28656e+06	1.42368e+07	8.81575e+06	2.36588e+07	1.07057e+07	1.67851e+07	8.29329e+06	1.53863e+07	2.20708e+07	2.13875e+07	1.98544e+07	2.42776e+07	1.01523e+07	1.73715e+07	1.23927e+07	2.40381e+07	1.38974e+07	1.26557e+07	1.68638e+07
Unknown 183	4.56289e+06	7.1167e+06	2.70419e+06	8.58733e+06	6.42294e+06	5.84069e+06	6.69913e+06	4.13812e+06	2.11176e+07	5.00864e+06	6.58423e+06	7.25505e+06	1.52898e+07	1.27842e+07	1.18779e+07	1.64382e+07	1.25905e+07	9.07367e+06	1.01076e+07	9.46572e+06	1.10534e+07	9.9632e+06	1.0411e+07	8.71775e+06	1.24565e+07	1.55535e+07	1.22679e+07	1.42008e+07	1.39005e+07	1.31269e+07	9.50626e+06	1.32417e+07	1.68645e+07	1.26885e+07	1.51721e+07	1.09672e+07	1.68717e+07	1.69583e+07	1.48247e+07	1.54818e+07	1.56584e+07	1.38294e+07	1.42738e+07	1.1352e+07	2.17917e+07	1.69685e+07	1.15745e+07	1.41308e+07
Unknown 184	0	0	0	0	0	0	0	0	0	0	0	0	225892	51130.3	63116.6	173282	132626	135578	22821.1	27611	111862	86965.5	15326.3	0	410643	195404	51070.5	166842	23043.2	21699.1	56188.2	53219.3	249826	154150	185463	30456.6	405286	191985	257694	225221	217890	71519.8	188156	171492	453473	174100	97376.5	147519
Unknown 185	72564.2	191310	72126.8	122014	264491	304470	351579	0	807988	152909	246968	99266	424571	887568	186113	561836	144459	82539.5	203660	112959	180799	258002	238980	315642	122460	447543	683988	161984	115774	167015	128554	447476	678878	520426	586621	743292	173782	343051	649930	1.76766e+06	2.10719e+06	2.0335e+06	2.25472e+06	764820	1.02971e+06	659624	1.47408e+06	1.4324e+06
Unknown 186	5.38088e+06	1.39207e+07	1.32907e+07	2.12284e+07	5.44175e+06	7.70259e+06	5.20874e+06	13909962	8.47293e+06	1.20359e+07	7.83327e+06	1.2818e+07	7.4771e+06	5923110	1.24424e+07	1.22451e+07	1.63027e+06	1.0954e+07	5.72566e+06	1.14736e+07	1.08932e+07	9.41789e+06	9.20578e+06	9.60047e+06	1.15932e+06	4.98042e+06	11243206	1.29268e+07	6207038	5.53155e+06	1.04643e+07	6.59883e+06	5.62047e+06	7.83068e+06	9.80239e+06	6.52489e+06	6.8893e+06	9.02552e+06	6.79514e+06	9749449	7.94319e+06	5.72704e+06	4.26865e+06	1.46178e+07	4.08389e+06	1.208e+07	7.32042e+06	6.72139e+06
Unknown 187	856149	635082	211172	1.23134e+06	922506	756971	889960	528623	6.19652e+06	801648	1082589	867991	1.43931e+06	970430	624494	859466	1.388e+06	567369	857308	534249	993519	704870	686172	664521	1.74468e+06	1.03513e+06	657654	611678	1.21967e+06	968192	584254	979118	1.63701e+06	924350	1.21816e+06	732215	1.33684e+06	1.49906e+06	1129765	2.07517e+06	2456507	1.96385e+06	1.96676e+06	797856	2951516	2.60755e+06	1.31422e+06	936460
Unknown 188	149189	540796	0	1128928	386903	703111	510349	0	6.479e+06	389577	638758	643842	2.66313e+06	1.89425e+06	1.50972e+06	1.80155e+06	1.57371e+06	524669	720898	700511	1.21899e+06	432031	541133	561461	1.89353e+06	1.79372e+06	482403	1.50981e+06	1.74753e+06	1.89411e+06	1.17274e+06	590616	2.16498e+06	1.02926e+06	1724496	1.27657e+06	2.74429e+06	1.63342e+06	1.57296e+06	1.53612e+06	2135501	1.1486e+06	1.28974e+06	505548	2400515	1.60478e+06	1.43754e+06	717006
Unknown 189	699154	995902	330776	1402385	744794	635594	1.07165e+06	755599	5.3318e+06	898813	1.29413e+06	1.12785e+06	4.14098e+06	3.38384e+06	2.79565e+06	3.75094e+06	3.97192e+06	2131010	2.67069e+06	2446657	3.53826e+06	2.18986e+06	2.36136e+06	2227630	6.31858e+06	2970964	2.21978e+06	2.64363e+06	4.11483e+06	3.79026e+06	2.4724e+06	2.50501e+06	5.11138e+06	2.37586e+06	3.84911e+06	2.35143e+06	3.91576e+06	3.15344e+06	2.65247e+06	3.13408e+06	4.70726e+06	2.71125e+06	2.84368e+06	2.21823e+06	5.04604e+06	2.91904e+06	2.30566e+06	2.615e+06
Unknown 190	214704	242984	79358.1	397577	315427	142630	542924	273130	2.17146e+06	364843	466915	252609	956621	840248	701693	475984	931675	568872	775653	669005	759403	528672	535926	440405	2.09516e+06	525490	693668	550389	1029231	513403	667318	793570	899590	454407	785525	621489	1.16803e+06	1.1909e+06	688221	823131	1020791	505189	403633	399047	1.55438e+06	851374	428304	639114
Unknown 191	143810	21878.9	0	114844	14702.8	29397.5	8056.2	0	3.64866e+06	10228	31554.5	12893.6	54413.7	0	9344	10097.2	201236	9814.3	7767.7	5033.2	442575	50877.8	210462	29569.4	2.46391e+06	18185.4	0	0	1.19949e+06	3641.8	48854.6	33899.2	1.17636e+06	12451.9	52689.1	11577.4	1.61245e+06	10149.5	2955.2	11406.8	36283	95595.9	46440.7	11213.8	2.23014e+06	290240	33454.4	22696
Unknown 192	27966.6	97161.3	25896.7	103612	38194.4	65514.1	184498	54002.3	747816	46212.7	133130	113122	620730	522099	370882	574410	572310	300850	340446	319374	440112	278383	334635	229548	1.01916e+06	471354	301253	460096	678073	510793	370604	378996	805353	313458	574489	192632	589386	488363	367930	386365	546240	263633	345468	270647	826787	472445	220085	321614
Unknown 193	1.28311e+06	1.78513e+06	590563	1.78059e+06	2401464	1.94346e+06	2.74774e+06	1.95177e+06	1.54747e+07	1.94228e+06	2.94478e+06	2.73198e+06	4.60504e+06	3.2319e+06	3.04075e+06	4.37139e+06	6.34197e+06	3.71385e+06	3.59322e+06	3.91292e+06	4.35177e+06	3.22561e+06	3.57889e+06	3.48233e+06	1.11419e+07	4.68212e+06	2.55681e+06	4.86659e+06	7.4706e+06	5.74713e+06	4.05457e+06	4.40836e+06	8.19742e+06	4.13679e+06	7.05971e+06	3.5832e+06	1.05063e+07	8.48e+06	5.09556e+06	2.05305e+06	6.9161e+06	5.29981e+06	4.49289e+06	3.30101e+06	1.27323e+07	1.06609e+07	5.33458e+06	4.74814e+06
Unknown 194	1428.8	1.16707e+06	1.6153e+06	2.62102e+06	976943	1.04062e+06	2.18776e+06	3.41977e+06	2.4885e+06	2.3511e+06	4.12087e+06	3.18795e+06	263350	689274	1.78629e+06	1.69638e+06	392973	1.19467e+06	802121	1.33512e+06	545916	555768	974950	726848	4772.2	898352	628364	868857	235328	830284	1.17332e+06	359830	280729	471855	797650	171.6	191706	734496	957410	484887	209138	0	253742	1684741	260438	2365.2	1.90757e+06	580334
Unknown 195	116139	253258	2426.1	563993	183444	252807	623148	527538	4.31228e+06	516716	1.62762e+06	720495	406928	467978	533842	795045	813564	712600	903330	1.65258e+06	663701	559533	884041	814835	843990	653026	733359	1285765	548509	1.41718e+06	886909	1.00791e+06	1.74296e+06	629130	1.73768e+06	1.05754e+06	1.59916e+06	4.0076e+06	2.67953e+06	2.3384e+06	3.72348e+06	2119975	2.85297e+06	2487623	3494533	3.45919e+06	3.47024e+06	4.56565e+06
Unknown 196	0	0	0	2576	0	10037.1	1.2403e+06	0	666662	0	0	0	525276	483390	560360	660433	312497	423218	323226	522300	389369	198173	438993	436667	241556	410588	839282	769543	205577	564793	539544	659289	356709	384654	1.44412e+06	460080	229913	1.12675e+06	677097	745219	637580	388361	542971	562032	622445	562402	431613	915586
Unknown 197	204772	22152.1	24640.2	459378	0	139638	310332	2.33698e+06	381587	37199.7	457106	459778	402619	626614	749173	725552	270318	403795	422657	476929	382856	6609.8	713438	423619	150674	421645	626286	840543	203537	432680	401223	405507	391225	1.07469e+06	527372	403831	232493	731570	543126	605863	426149	337393	474376	517860	263696	436832	27201.3	464190
Unknown 198	0	493813	0	1.29694e+06	923850	429324	1.06179e+06	908656	5.59243e+06	766835	1.37471e+06	1.33832e+06	2.01725e+06	2.42878e+06	3.32505e+06	5.44457e+06	2.39993e+06	3.31105e+06	3.01791e+06	3.45829e+06	3.39439e+06	2.90866e+06	4.56099e+06	4.91129e+06	1.6316e+06	2.75339e+06	2.73429e+06	4.114e+06	1.28601e+06	3.3662e+06	2.99937e+06	3.69694e+06	5.11465e+06	2.71411e+06	6.75213e+06	4.37764e+06	1.55417e+06	2.91659e+06	3.56557e+06	3.26877e+06	4.54089e+06	2.38702e+06	4.25275e+06	3.79373e+06	4.67878e+06	5.07059e+06	3.95839e+06	5.41572e+06

## Sheet: Targeted proteomics data
Protein	GeneName	A_pseudoterreus_ABF002234_D2_1_5	A_pseudoterreus_ABF002234_D2_2_6	A_pseudoterreus_ABF002234_D2_3_7	A_pseudoterreus_ABF002234_D2_4_8	A_pseudoterreus_ABF002234_D4_1_25	A_pseudoterreus_ABF002234_D4_2_26	A_pseudoterreus_ABF002234_D4_3_27	A_pseudoterreus_ABF002234_D4_4_28	A_pseudoterreus_ABF002234_D6_1_45	A_pseudoterreus_ABF002234_D6_2_46	A_pseudoterreus_ABF002234_D6_3_47	A_pseudoterreus_ABF002234_D6_4_48	A_pseudoterreus_ABF002234_D8_1_65	A_pseudoterreus_ABF002234_D8_2_66	A_pseudoterreus_ABF002234_D8_3_67	A_pseudoterreus_ABF002234_D8_4_68	A_pseudoterreus_ABF004528_2_D2_1_9	A_pseudoterreus_ABF004528_2_D2_2_10	A_pseudoterreus_ABF004528_2_D2_3_11	A_pseudoterreus_ABF004528_2_D2_4_12	A_pseudoterreus_ABF004528_2_D4_1_29	A_pseudoterreus_ABF004528_2_D4_2_30	A_pseudoterreus_ABF004528_2_D4_3_31	A_pseudoterreus_ABF004528_2_D4_4_32	A_pseudoterreus_ABF004528_2_D6_1_49	A_pseudoterreus_ABF004528_2_D6_2_50	A_pseudoterreus_ABF004528_2_D6_3_51	A_pseudoterreus_ABF004528_2_D6_4_52	A_pseudoterreus_ABF004528_2_D8_1_69	A_pseudoterreus_ABF004528_2_D8_2_70	A_pseudoterreus_ABF004528_2_D8_3_71	A_pseudoterreus_ABF004528_2_D8_4_72	A_pseudoterreus_ABF004528_6_D2_1_17	A_pseudoterreus_ABF004528_6_D2_2_18	A_pseudoterreus_ABF004528_6_D2_3_19	A_pseudoterreus_ABF004528_6_D2_4_20	A_pseudoterreus_ABF004528_6_D4_1_37	A_pseudoterreus_ABF004528_6_D4_2_38	A_pseudoterreus_ABF004528_6_D4_3_39	A_pseudoterreus_ABF004528_6_D4_4_40	A_pseudoterreus_ABF004528_6_D6_1_57	A_pseudoterreus_ABF004528_6_D6_2_58	A_pseudoterreus_ABF004528_6_D6_3_59	A_pseudoterreus_ABF004528_6_D6_4_60	A_pseudoterreus_ABF004528_6_D8_1_77	A_pseudoterreus_ABF004528_6_D8_2_78	A_pseudoterreus_ABF004528_6_D8_3_79	A_pseudoterreus_ABF004528_6_D8_4_80
bapat	BAPAT	-4.662	-6.78996	-11.6969	-9.28771	-6.69685	-6.57347	-9.11189	-7.23742	-8.96578	-6.11189	-9.20025	-7.23742	-8.11189	-7.23742	-7.79586	-8.48036	2.20005	2.29545	2.78141	2.08942	2.68713	2.88093	2.21246	2.53229	2.69295	2.81922	2.61334	2.27529	2.79963	2.87133	2.62113	1.41365	3.36393	3.20618	2.88975	3.06283	3.5597	3.60945	3.5637	3.21962	3.39665	3.27011	3.43827	3.04639	3.39097	3.31664	3.20979	2.95231
g10159.t1	TDH1	2.47146	2.72657	1.9922	1.97462	3.88878	3.71504	3.53175	3.48398	3.95537	3.84074	3.84566	3.37809	4.02679	4.03835	3.68272	3.39784	2.68537	2.38859	2.78159	2.34002	3.8371	4.03488	3.59886	3.58408	4.13057	3.93434	4.03505	3.54591	4.00796	3.88984	3.87196	2.77652	2.65	2.46995	2.67481	2.73452	3.86391	3.77701	3.77843	3.27875	3.98985	3.66892	3.83831	3.38314	3.82779	3.74821	3.70295	3.47135
g10377.t1; g10377.t2	AAT3	-1.16892	-0.566053	-1.55552	-0.827095	0.122374	-0.0127252	-0.261552	-0.224994	0.264118	0.305177	0.183716	-0.312772	0.350728	0.42509	-0.0453115	-0.439634	-0.587426	-0.759546	-0.401349	-1.09012	0.137509	0.222435	-0.39689	-0.278785	0.249525	0.273709	0.291694	-0.194959	0.408187	0.166882	0.155997	-1.0024	-0.45812	-0.573134	-0.679608	-0.677096	0.286815	0.0314272	0.158295	-0.395887	0.285098	-0.0607399	0.208055	-0.261668	0.27058	0.0672589	-0.225163	-0.246861
g10387.t1	PGI1	0.792511	0.695385	-0.0165081	-0.0791732	1.16525	0.831127	0.753177	0.664603	1.14874	1.13475	0.965568	0.528713	1.21033	1.46237	1.01557	0.536527	0.977903	0.570168	0.9659	0.543415	1.07011	1.03832	0.535776	0.619836	1.0624	0.885717	1.16376	0.395282	1.13881	1.00788	1.06261	-0.273862	0.929525	1.00115	0.622462	0.596185	1.19849	0.995014	0.936086	0.335145	1.13748	0.685618	0.927656	0.27044	1.12906	0.93077	1.02928	0.699878
g10688.t1	IDH1	-1.79407	-0.72977	-1.80486	-1.36878	-0.793177	-0.842781	-0.998257	-1.12186	-0.690454	-0.600421	-0.570785	-1.09456	-0.594172	-0.162859	-0.670475	-1.23	-1.01233	-0.706041	-0.511074	-1.21734	-0.524376	-0.231683	-0.92139	-0.937049	-0.553633	-0.448705	-0.401444	-0.991137	-0.209395	-0.328073	-0.374789	-1.66246	-0.861187	-1.0052	-1.00475	-1.04099	-0.5629	-0.443042	-0.437908	-1.10175	-0.53425	-0.530702	-0.451081	-0.881018	-0.36829	-0.507791	-0.858044	-1.06645
g10703.t1	FRD1	-1.68859	-0.78491	-1.91119	-1.35259	-0.765376	-0.935579	-1.13798	-1.35891	-0.785747	-0.650256	-0.860189	-1.52206	-0.828452	-0.851352	-1.41732	-1.70742	-1.12252	-1.08427	-0.893562	-1.61284	-0.816384	-0.860378	-1.45055	-1.26885	-0.70357	-0.792048	-0.915925	-1.34646	-0.776441	-0.903	-1.00847	-2.09292	-1.14255	-1.18025	-1.23331	-1.1758	-0.709894	-0.855533	-0.73168	-1.28748	-0.792164	-1.1009	-0.828848	-1.36126	-0.638934	-0.934021	-1.12288	-1.19493
g10924.t1	HXK2	-2.9568	-2.32407	-3.28349	-2.99974	-2.33061	-2.20423	-2.44811	-2.52095	-2.2674	-2.15493	-2.31679	-2.60647	-2.25636	-1.99597	-2.52906	-2.58383	-2.38233	-2.48683	-2.12011	-2.78474	-2.24469	-1.99022	-2.43208	-2.4613	-2.21692	-2.23436	-2.16294	-2.55724	-2.11345	-2.27507	-2.21961	-3.48306	-2.45972	-2.47794	-2.46629	-2.65843	-2.18133	-2.22447	-1.98667	-2.75482	-2.21037	-2.45972	-2.32631	-2.78241	-2.3339	-2.34193	-2.47377	-2.67608
g11151.t1	CIT2	-1.19628	-0.860923	-1.62593	-1.18217	0.465318	0.273801	0.0965197	0.169989	0.66831	0.901435	0.833966	0.448709	1.08371	1.44891	1.03799	0.665974	-0.796997	-0.86827	-0.544116	-1.14875	0.49822	0.671384	0.121537	0.373175	0.712376	0.862828	0.851977	0.511585	1.14405	1.10689	1.14958	-0.0869539	-0.708696	-0.789112	-0.806922	-0.787052	0.502788	0.548724	0.57872	0.115144	0.784462	0.645702	0.847196	0.4959	1.00963	0.925038	0.859081	0.677872
g11318.t1	ISC3	-7.45459	-6.68044	-7.58036	-7.41494	-5.93072	-6.28806	-6.32883	-6.54408	-5.8588	-5.87085	-6.11599	-6.65233	-5.91148	-5.61663	-6.04863	-6.60929	-6.95873	-6.97292	-6.65113	-7.23178	-6.34808	-6.27331	-6.71262	-6.96428	-6.26516	-6.24297	-6.12095	-6.74468	-6.02879	-6.29938	-6.36068	-7.6802	-7.0569	-7.04098	-7.51251	-7.23888	-6.24845	-6.28227	-6.16376	-7.12246	-6.33836	-6.55861	-6.42895	-6.76296	-6.06549	-6.42055	-6.76165	-6.81031
g1424.t1	KGD2	-2.29605	-2.0209	-2.83817	-2.48789	-1.44964	-1.90669	-2.08451	-2.01269	-1.4625	-1.40188	-1.46001	-2.02619	-1.42845	-1.2395	-1.7212	-2.04819	-1.89963	-2.06912	-1.87339	-2.4019	-1.44512	-1.35706	-1.92189	-1.87006	-1.33534	-1.47971	-1.47418	-1.95268	-1.30539	-1.37912	-1.39474	-2.71123	-1.84025	-1.8995	-2.26165	-2.20264	-1.34193	-1.45458	-1.45773	-2.01429	-1.48334	-1.67481	-1.34663	-2.04759	-1.3551	-1.41104	-1.75738	-1.95633
g1601.t1	ISC2	-2.23826	-1.16164	-2.10173	-1.82371	-1.3413	-1.47165	-1.67908	-1.66033	-1.25147	-1.11066	-1.34591	-1.79893	-1.10815	-0.894495	-1.50531	-1.86571	-1.27713	-1.18993	-0.980606	-1.86582	-1.10928	-0.939075	-1.62891	-1.56285	-1.18153	-1.14596	-1.10411	-1.75559	-1.02773	-0.984675	-1.10714	-2.4854	-1.32435	-1.40232	-1.52405	-1.45177	-1.0316	-1.08447	-0.952729	-1.59159	-1.05465	-1.30827	-1.03291	-1.63569	-1.08015	-1.19953	-1.55412	-1.74311
g1822.t1	PRS1	-6.25429	-5.73312	-6.79586	-6.18968	-6.00231	-6.05889	-6.41735	-6.12784	-6.03032	-6.07826	-5.99309	-6.40507	-5.96578	-5.51953	-6.07826	-6.38082	-5.60121	-5.93898	-5.63666	-5.96578	-6.13797	-5.88683	-6.32193	-6.61529	-6.00231	-6.11779	-5.91267	-6.45482	-5.8365	-5.86145	-5.97483	-7.09789	-6.00231	-5.82828	-6.1078	-5.99309	-6.06854	-6.03978	-6.16877	-6.86145	-6.22162	-6.42973	-6.23243	-6.71786	-5.97483	-6.00231	-6.14816	-6.29903
g1911.t1	PDB1	-0.836501	-0.538681	-1.3094	-0.823055	-0.258084	-0.308034	-0.439257	-0.527429	-0.196117	0.0342429	-0.0926198	-0.436616	0.0932897	0.381741	-0.200078	-0.497263	-0.563758	-0.505613	-0.287744	-0.913878	-0.154088	0.114925	-0.442078	-0.338176	-0.0300299	0.146525	0.0747281	-0.247	0.276481	0.167108	0.160949	-1.00022	-0.423242	-0.593842	-0.694088	-0.515047	-0.0455803	-0.077631	0.0285692	-0.553426	-0.0337172	-0.070998	0.0460765	-0.334677	0.102597	-0.00571686	-0.0152634	-0.275915
g2166.t1	AAT1	-2.23267	-2.00588	-2.88735	-2.696	-1.51792	-1.50353	-1.67325	-1.60176	-1.41504	-1.07794	-1.37917	-1.63795	-1.28443	-1.03436	-1.37859	-1.75029	-2.07925	-1.95696	-1.77485	-2.02946	-1.5083	-1.35585	-1.56993	-1.8282	-1.4362	-1.31332	-1.31478	-1.80337	-1.38456	-1.33488	-1.1464	-2.3186	-2.11132	-2.22109	-1.95656	-1.77089	-1.45952	-1.34252	-1.34994	-1.91646	-1.29674	-1.54346	-1.54774	-1.98397	-1.31687	-1.47009	-1.3049	-1.62615
g2595.t1	PDA1	-1.0846	-0.665573	-1.28557	-1.09098	-0.261948	-0.349423	-0.445085	-0.552246	-0.255116	-0.0202213	-0.0777426	-0.491659	-0.0158705	0.201299	-0.145592	-0.54594	-0.65925	-0.598689	-0.344059	-0.961048	-0.10889	0.0283512	-0.482332	-0.396026	-0.0615552	0.0156832	0.0569124	-0.294455	0.157897	0.150589	0.0381892	-1.03713	-0.607507	-0.778462	-0.635337	-0.584217	-0.106939	-0.165734	-0.0253844	-0.537576	-0.0650817	-0.181048	-0.0135932	-0.430408	0.0496803	0.024206	-0.154961	-0.300154
g2661.t1	PYK1	-0.980832	-0.650996	-1.44466	-0.989202	0.385068	0.175226	-0.0173551	0.0947118	0.428568	0.528048	0.45046	0.148541	0.676107	0.949671	0.385236	0.217039	-0.515083	-0.639189	-0.344148	-0.897201	0.462866	0.646263	0.130645	0.200838	0.465246	0.43756	0.477523	0.122877	0.757407	0.725849	0.653325	-0.581784	-0.462093	-0.548641	-0.763505	-0.647722	0.480966	0.44879	0.43408	0.0388847	0.484114	0.297361	0.383195	0.118832	0.566288	0.489519	0.286738	0.179244
g3197.t1	CIT1	-5.65388	-4.86508	-5.61231	-5.40108	-4.4333	-4.50132	-4.49356	-4.52606	-4.07447	-4.00493	-4.12095	-4.34849	-3.91593	-3.58404	-4.08548	-4.37121	-4.91819	-4.89021	-4.78519	-5.19801	-4.15258	-3.967	-4.42637	-4.47679	-4.08503	-3.87122	-3.96251	-4.46256	-3.69844	-3.80994	-3.78271	-4.96186	-4.79704	-4.90827	-4.95734	-4.91976	-4.14958	-4.07086	-3.96384	-4.79733	-4.03448	-4.03063	-4.04664	-4.49311	-3.84621	-3.9317	-3.95477	-4.06559
g3205.t1	MLS2	-5.46891	-4.68018	-5.46843	-5.20561	-4.11105	-3.89738	-4.03175	-4.11301	-3.89418	-3.57053	-3.66524	-4.15963	-3.83054	-3.21597	-3.70294	-3.92057	-4.57275	-4.49685	-4.15745	-4.584	-3.56575	-3.34925	-3.80366	-3.79423	-3.32	-2.86577	-2.91757	-3.26304	-2.73226	-2.55628	-2.61443	-3.71536	-4.28905	-4.42681	-4.23918	-4.16232	-3.32675	-3.23549	-3.17549	-3.60178	-3.06212	-3.16279	-2.95374	-3.42182	-2.57724	-2.42754	-2.48079	-2.61853
g3245.t1; g3245.t2	ICL1	-5.42973	-5.32771	-6.13797	-5.31617	-4.0807	-4.20025	-4.3492	-4.22027	-3.86986	-3.67062	-3.73121	-4.13797	-3.59074	-3.52665	-3.95281	-4.21625	-4.93947	-4.9045	-4.65885	-5.04931	-3.78836	-3.77645	-4.29619	-3.93898	-3.72547	-3.8039	-3.81198	-4.0613	-3.46435	-3.54793	-3.56369	-4.76024	-4.7042	-4.75682	-4.82877	-4.6428	-3.82468	-3.662	-3.53893	-3.94545	-3.52665	-3.76288	-3.70682	-4.07339	-3.51671	-3.5436	-3.69119	-3.7084
g3286.t1	GPM1	-3.84408	-3.70436	-4.39617	-4.0641	-2.64729	-2.79387	-3.07781	-2.98296	-2.5398	-2.49682	-2.5739	-3.1223	-2.49573	-2.24442	-2.68803	-3.22128	-3.52482	-3.8573	-3.36951	-3.8412	-2.61655	-2.38352	-3.08398	-3.00868	-2.70457	-2.58167	-2.44241	-3.11272	-2.49183	-2.58453	-2.58798	-3.90071	-3.58553	-3.69574	-3.58668	-3.69551	-2.62657	-2.49846	-2.47957	-3.17943	-2.62781	-2.81097	-2.81109	-3.13031	-2.7385	-2.67693	-2.90897	-3.18009
g3294.t1	AAT2	-4.82419	-4.74082	-5.93016	-5.76415	-6.23243	-6.32193	-6.45482	-6.2109	-6.22162	-6.17919	-6.24332	-6.55979	-6.32193	-5.49981	-6.1078	-6.17919	-4.28771	-4.76024	-4.76415	-4.82419	-5.82011	-5.71028	-5.93898	-6.02093	-5.8365	-5.86145	-5.87832	-6.33352	-5.62238	-5.56661	-5.20556	-6.79586	-4.69152	-4.46116	-4.94342	-4.88257	-5.92139	-5.82011	-5.93016	-6.02093	-6.18968	-5.97483	-5.92139	-6.07826	-5.84477	-5.65109	-5.50635	-5.75633
g3294.t1; XP_001209889	AAT2	-5.44721	-4.82197	-5.89166	-5.51536	-6.08616	-6.10774	-6.25261	-6.19778	-6.01909	-6.04308	-6.06743	-6.50154	-5.90594	-5.6094	-5.90611	-6.17306	-4.57728	-4.50847	-4.44157	-5.03044	-5.68775	-5.45489	-5.71911	-5.93761	-5.66493	-5.81581	-5.65814	-5.70287	-5.45217	-5.58451	-5.23852	-6.68635	-4.73705	-4.74205	-4.89797	-4.76977	-5.45928	-5.5489	-5.35295	-5.97338	-5.6446	-5.69664	-5.35685	-5.90983	-5.4691	-5.51186	-5.70965	-5.89049
g3295.t1	FUM1	-1.84749	-1.73153	-2.39554	-2.06085	-1.20923	-1.47137	-1.69512	-1.64262	-1.13357	-1.09313	-1.22674	-1.77102	-1.05112	-1.04321	-1.50137	-1.89239	-1.58991	-1.79354	-1.51935	-2.00638	-1.07793	-1.11015	-1.61976	-1.65774	-1.09017	-1.24235	-1.13847	-1.7581	-1.14117	-1.29374	-1.26163	-2.44933	-1.59131	-1.62614	-2.01806	-1.93194	-1.13786	-1.30332	-1.15209	-1.72794	-1.07852	-1.40971	-1.182	-1.73459	-1.2103	-1.40039	-1.6352	-1.76173
g3320.t1	TDH1	2.08434	2.3146	1.68692	1.70413	2.66291	2.54599	2.31648	2.32336	2.61407	2.57637	2.5557	2.04592	2.55429	2.64273	2.31689	1.88982	2.23645	1.99768	2.33191	1.84058	2.80697	2.88498	2.48153	2.51425	2.84626	2.73085	2.73528	2.2327	2.68894	2.52521	2.67109	1.40139	2.17518	2.13222	1.8724	2.09681	2.79249	2.50334	2.5504	2.17822	2.52533	2.25116	2.51214	2.01762	2.4676	2.39414	2.33826	2.00393
g3416.t1	ISC1	-1.94285	-0.94338	-1.82139	-1.51309	-1.11342	-1.26967	-1.45077	-1.44041	-1.11115	-1.0095	-1.00466	-1.60544	-1.07294	-0.811524	-1.25247	-1.68264	-1.08415	-0.976404	-0.735246	-1.41947	-0.908364	-0.766545	-1.30068	-1.25862	-1.04241	-1.05052	-0.991568	-1.36986	-0.905009	-1.00432	-1.12716	-2.16193	-1.09256	-1.20902	-1.19592	-1.15218	-0.903649	-0.891947	-0.742509	-1.36161	-1.05444	-1.14432	-1.07014	-1.41315	-1.05162	-1.06297	-1.36424	-1.46217
g3478.t1; XP_001217977	UGA1	-0.42814	0.0792617	-1.10395	-0.781488	-1.102	-1.48157	-1.42783	-1.55359	-1.27998	-1.47313	-1.53826	-2.03435	-1.12957	-1.13156	-1.53767	-1.977	0.577048	0.353081	0.603165	-0.0278314	1.80974	1.75065	1.24744	1.26093	2.04746	1.77021	1.77647	1.32843	2.04427	1.79181	1.7941	0.823436	0.567472	0.630864	0.326691	0.274349	1.99995	1.84326	1.80987	1.30861	2.11348	1.77047	1.95067	1.53697	2.30294	2.0207	1.96482	1.85171
g3931.t1	FBP1	-6.08804	-6.45482	-7.64386	-6.96578	-6.35698	-6.71786	-6.64386	-6.87832	-6.53282	-6.1078	-6.4933	-6.673	-6.24332	-6.27649	-6.673	-6.98393	-5.85308	-6.32193	-6.11779	-6.84477	-6.14816	-6.28771	-6.65836	-6.71786	-6.03032	-6.16877	-6.17919	-6.41735	-5.93898	-6.15843	-6.38082	-7.42973	-5.69526	-6.03032	-6.673	-6.18968	-5.91267	-6.15843	-6.20025	-6.33352	-6.06854	-6.11779	-6.42973	-6.48036	-5.93898	-6.26534	-6.09789	-6.42973
g3932.t1	SDH2	-3.14917	-2.27595	-3.36325	-2.7382	-2.31255	-2.20049	-2.40942	-2.24476	-2.31795	-2.0197	-1.91777	-2.4366	-2.12898	-1.63617	-2.09961	-2.56172	-2.53838	-2.30001	-2.00006	-2.4244	-1.93571	-1.6674	-2.24486	-2.12313	-2.09742	-1.79301	-1.73666	-2.30399	-1.79819	-1.79219	-1.93127	-3.07089	-2.39071	-2.46808	-2.39062	-2.35103	-1.90227	-1.85562	-1.75975	-2.26344	-1.99807	-1.99964	-1.80487	-2.29931	-1.92878	-1.90373	-2.13247	-2.25734
g3989.t1	PFK1	-1.75076	-0.959879	-1.68382	-1.32301	-1.09379	-0.949758	-1.04387	-1.09683	-1.08369	-0.995872	-0.85013	-1.43833	-1.17299	-0.941753	-1.25098	-1.65199	-1.28354	-0.966929	-0.726383	-1.32773	-0.797617	-0.463283	-0.94974	-0.911693	-0.983932	-0.779669	-0.783178	-1.24534	-0.791853	-0.940569	-0.847139	-2.15515	-1.19285	-1.3365	-1.13708	-1.01792	-0.788979	-0.806394	-0.694555	-1.19133	-1.00347	-1.00665	-0.857422	-1.40776	-0.985496	-0.941753	-1.15489	-1.36624
g416.t1	ACO2	-4.73531	-4.42301	-5.10717	-4.70262	-5.14882	-5.12602	-5.4277	-5.26707	-5.04042	-5.0103	-4.98537	-5.71508	-5.03274	-4.65456	-5.41453	-5.61023	-4.23604	-4.14196	-3.96178	-4.73175	-4.69632	-4.50419	-5.1061	-5.15244	-5.01364	-4.86128	-4.72356	-5.04023	-4.8174	-4.8817	-4.84834	-6.16237	-4.31959	-4.45404	-4.62602	-4.45045	-4.73879	-4.73812	-4.57954	-5.09235	-4.90982	-5.11611	-5.0072	-5.16527	-4.99508	-4.94297	-5.37537	-5.52446
g4423.t1	6PGL	-3.18408	-2.8551	-3.76129	-3.30615	-2.60296	-2.66631	-2.95857	-2.84508	-2.51044	-2.46678	-2.47396	-3.23379	-2.43038	-2.33772	-2.77749	-3.09593	-2.77695	-2.86775	-2.52866	-2.97596	-2.43538	-2.1128	-2.82452	-2.80311	-2.40661	-2.44948	-2.33478	-2.92583	-2.29612	-2.51678	-2.57433	-3.66456	-2.72642	-2.87467	-2.93302	-3.09665	-2.27812	-2.34954	-2.17569	-2.96868	-2.31713	-2.72618	-2.63652	-2.96723	-2.39976	-2.69841	-2.93788	-2.85443
g4595.t1	FBA1	-0.109981	0.176706	-0.37202	0.294782	1.16543	1.12744	0.972031	1.06267	1.26273	1.34028	1.45112	1.034	1.23162	1.58034	1.23119	0.963696	0.244035	0.199751	0.667302	0.0213376	1.31493	1.49897	0.91127	1.26454	1.4642	1.53202	1.48187	1.11696	1.69809	1.46681	1.47851	0.365245	0.483158	0.373286	0.302641	0.299127	1.30428	1.26225	1.43093	1.09261	1.3372	1.07053	1.5478	1.13934	1.36664	1.35716	1.16954	1.02765
g465.t1	ENO1	2.39857	2.6412	1.87736	2.34827	2.98989	3.01194	3.03399	2.82885	3.10151	3.18409	3.0258	2.81008	3.05972	3.02922	2.68449	2.37489	2.56251	2.70399	2.94299	2.64094	3.20677	3.31833	2.84637	3.07224	3.24325	3.17517	3.07049	2.71767	2.90803	2.87509	2.82941	1.83892	2.71296	2.48571	2.85838	2.70938	3.27512	3.25246	3.37857	2.85507	3.18404	2.93591	2.94755	2.61705	2.77019	2.76862	2.77849	2.60688
g4824.t1	MDH2	-2.63821	-1.31278	-2.63272	-1.86407	-1.34613	-1.42762	-2.02193	-1.76243	-1.20903	-1.07271	-1.10604	-1.89888	-0.921164	-0.914177	-1.67123	-1.79601	-1.72828	-1.60151	-1.37413	-1.92128	-1.12976	-0.678072	-1.73389	-1.12029	-1.07926	-0.858463	-0.861875	-1.5084	-0.93506	-0.978119	-1.07954	-2.45499	-1.52266	-1.50636	-1.69619	-1.71909	-1.01986	-0.868806	-0.89325	-1.14269	-0.895238	-1.27867	-0.911248	-1.47532	-1.05709	-1.1409	-1.75103	-1.69643
g4878.t1	LPD1	-1.33862	-1.01971	-1.83239	-1.56303	-0.653809	-0.637783	-0.851782	-0.873635	-0.43083	-0.19413	-0.496113	-0.765376	-0.0686952	-0.0347365	-0.310441	-1.03385	-1.04856	-0.941016	-0.772294	-1.2192	-0.473731	-0.342682	-0.743231	-1.03239	-0.343559	-0.277522	-0.183114	-0.68004	-0.16198	-0.276957	-0.234577	-1.40084	-0.954837	-1.08813	-1.11816	-0.920645	-0.408627	-0.310969	-0.299383	-0.857881	-0.304541	-0.375892	-0.470526	-0.765046	-0.149269	-0.378645	-0.471485	-0.854582
g5038.t1	GND1	1.72881	2.22663	1.55193	1.8724	2.44766	2.35042	2.20905	2.24488	2.61753	2.66984	2.56638	2.14228	2.50644	2.8274	2.36404	1.93697	2.09511	2.20739	2.55439	1.92615	2.65125	2.81711	2.24256	2.35809	2.55621	2.69428	2.65898	2.21028	2.64095	2.65521	2.64162	1.32748	2.27587	2.20239	2.2194	2.31028	2.64649	2.67527	2.69743	2.23796	2.62274	2.42296	2.60632	2.19453	2.59646	2.56436	2.18143	2.09955
g5075.t1	ALT1	-5.3009	-4.80341	-5.64386	-5.23786	-5.23858	-5.39811	-5.4933	-5.36799	-5.1159	-5.22004	-5.17919	-5.6878	-5.25144	-5.05826	-5.41735	-5.87832	-4.72547	-4.8321	-4.54143	-5.20067	-5.18442	-4.93902	-5.58359	-5.41735	-5.27403	-5.28209	-5.16471	-5.73902	-5.31178	-5.23033	-5.34025	-6.51017	-4.8365	-4.97768	-5.03978	-4.9703	-5.02526	-5.13797	-4.9703	-5.55199	-5.28191	-5.42973	-5.39289	-5.70275	-5.29903	-5.35698	-5.70275	-5.80025
g5083.t1; XP_001215073|phosphoenolpyruvate	PCK1	-1.99676	-1.59205	-2.51679	-1.92445	-2.55634	-2.56574	-2.84232	-2.88394	-2.51935	-2.62544	-2.42722	-3.06016	-2.73363	-2.49982	-2.93203	-3.27281	-1.83835	-1.8273	-1.57947	-2.26949	-2.38689	-2.26832	-2.67107	-2.68793	-2.49018	-2.5745	-2.30711	-2.97942	-2.6119	-2.74764	-2.8372	-3.93047	-1.96348	-2.13089	-2.06221	-2.06176	-2.53875	-2.70395	-2.7294	-2.87577	-2.88534	-2.98194	-2.81414	-3.34578	-2.85453	-2.82707	-3.28687	-3.42201
g5084.t1	DIC1	-8.19413	-6.86228	-7.70275	-7.33352	-4.92643	-4.96641	-5.20453	-5.09789	-4.44627	-4.43969	-4.52284	-5.18792	-4.25705	-3.86355	-4.3174	-4.40507	-7.00231	-6.86228	-6.60121	-7.24332	-4.4933	-4.35687	-5.08314	-4.93457	-4.37782	-4.37183	-4.34454	-4.7822	-3.81211	-3.84672	-3.88683	-5.07483	-6.96578	-6.98393	-6.8635	-6.98393	-4.47393	-4.42973	-4.39152	-4.599	-4.42663	-4.51037	-4.4137	-4.8508	-3.92577	-3.89913	-4.13037	-4.25154
g538.t1	GPM2	-3.49325	-3.45781	-4.15172	-3.87798	-1.92691	-2.32905	-2.51863	-2.47792	-1.67448	-1.58694	-1.83086	-2.35843	-1.31616	-1.33496	-1.68765	-2.16572	-3.42455	-3.6579	-3.37381	-3.93138	-1.84471	-1.86026	-2.5735	-2.27277	-1.70405	-1.89835	-1.80399	-2.2159	-1.60019	-1.69772	-1.67942	-3.05648	-3.29733	-3.31155	-3.64064	-3.94151	-1.82404	-1.96753	-1.88993	-2.52354	-1.674	-2.05748	-1.77426	-2.47749	-1.84453	-2.09699	-2.24073	-2.51576
g5383.t1	TPI1	1.57536	1.26496	0.711142	1.08004	1.91995	1.4756	1.32608	1.55213	1.94111	1.97754	1.68298	1.52487	2.0082	2.08267	1.60597	1.55621	1.89111	1.20596	1.4742	1.06571	2.08485	1.84571	1.5037	1.53341	2.25743	1.66971	1.46582	1.56701	1.91131	1.70832	1.55503	0.786764	1.65746	1.39473	1.1462	1.35185	2.13096	1.87243	2.07108	1.83859	2.03136	1.58775	1.758	1.42723	1.69225	1.42578	1.85679	1.5691
g5383.t1; g5383.t2	TPI1	0.345396	0.620579	-0.170394	0.0373463	0.961964	0.637034	0.412804	0.600721	0.969674	0.940918	0.791151	0.472688	0.883393	1.05284	0.613414	0.500292	0.834704	0.423847	0.77792	0.261786	1.16637	1.12726	0.711868	0.806126	1.15325	0.878686	0.928355	0.585749	0.906375	0.867711	1.016	-0.225835	0.742869	0.791386	0.575953	0.504595	1.18689	1.08172	1.06087	0.575407	1.08044	0.698637	0.814427	0.579488	0.851219	0.741143	0.849199	0.669571
g5651.t1	IDH2	-3.0386	-2.20158	-2.96016	-2.53116	-2.191	-2.26188	-2.35297	-2.26012	-2.14433	-1.94528	-1.98702	-2.35624	-2.04404	-1.74952	-2.20091	-2.58901	-2.26327	-2.16294	-1.93346	-2.37237	-2.03643	-1.72356	-2.20294	-2.02149	-1.93574	-1.85033	-1.80583	-2.2151	-1.82572	-2.00231	-1.9908	-3.06733	-2.30829	-2.38911	-2.27917	-2.11386	-1.92687	-1.80995	-1.91757	-2.28139	-2.02073	-2.06233	-1.93346	-2.28862	-2.03225	-2.1047	-2.25912	-2.29124
g6135.t1; g6135.t2	ACC1	-4.16638	-3.60472	-4.52949	-3.93357	-3.38534	-3.59771	-3.8365	-3.71217	-3.90617	-3.61741	-3.75653	-3.69339	-3.53784	-2.89647	-3.53952	-3.56973	-3.71051	-3.74102	-3.39633	-3.69566	-3.553	-3.28771	-3.88414	-3.64025	-3.94342	-3.75157	-3.57347	-3.96353	-3.5388	-3.47714	-3.55181	-4.85527	-3.57004	-3.72929	-3.77004	-3.64302	-3.59248	-3.50471	-3.83026	-4.00337	-3.9105	-3.74275	-3.81484	-3.90892	-3.93501	-3.99825	-3.84713	-3.95009
g6174.t1	MAE1	-5.61445	-4.50806	-5.45112	-5.10504	-1.68409	-1.90205	-2.25567	-2.16914	-1.68395	-1.32013	-1.5948	-1.99769	-1.40851	-1.19024	-1.68082	-1.83255	-4.45437	-4.48096	-4.28119	-4.81765	-2.64295	-2.72633	-3.10656	-2.98665	-2.18289	-2.03317	-2.0301	-2.4396	-1.70952	-1.68371	-2.01859	-2.90509	-4.53219	-4.48036	-4.61529	-4.43274	-2.73985	-2.65362	-2.82508	-3.15072	-2.09851	-2.19436	-2.17999	-2.37258	-1.87106	-2.1877	-2.07339	-2.05829
g6256.t1; g6256.t2	PHO8	-4.30651	-3.56847	-4.49005	-3.86685	-2.68938	-2.75828	-2.89394	-3.03917	-2.63629	-2.49916	-2.58126	-3.04811	-2.62144	-2.3956	-2.72155	-3.06492	-3.55836	-3.49943	-3.19432	-3.88932	-2.75653	-2.62149	-3.21357	-3.07297	-2.69445	-2.52253	-2.5572	-3.05529	-2.47073	-2.46863	-2.60863	-3.71733	-3.53035	-3.69554	-3.65404	-3.53492	-2.72155	-2.71312	-2.66369	-3.08506	-2.71786	-2.82448	-2.59482	-2.89926	-2.53768	-2.65654	-2.70087	-2.78986
g6404.t1	FRD2	-5.29113	-4.88543	-5.86986	-5.01997	-2.1139	-2.29174	-2.49574	-2.50226	-2.05946	-1.98247	-2.05379	-2.66749	-1.76491	-1.41755	-1.99486	-2.29761	-5.25253	-5.40294	-4.78834	-5.12784	-2.22837	-2.07184	-2.52703	-2.66929	-2.02694	-1.76863	-1.81622	-2.32743	-1.56349	-1.70322	-1.71188	-2.92796	-4.23514	-4.39767	-4.17137	-4.3855	-2.22095	-2.11716	-2.16384	-2.85301	-1.76464	-2.09269	-1.96748	-2.36513	-1.74	-1.8396	-1.83187	-1.92358
g6653.t1	TKL1	0.969755	1.24205	0.294194	0.567492	1.47843	1.14292	0.949199	1.02943	1.34369	1.38606	1.26718	0.801749	1.62543	1.5825	1.15114	0.834657	1.56162	1.26922	1.49468	0.818523	1.57492	1.62616	1.12763	1.18642	1.45323	1.43328	1.47134	0.950065	1.54002	1.46828	1.45933	0.16244	1.46778	1.39746	1.28759	1.23095	1.69746	1.53885	1.56492	1.11018	1.56081	1.24212	1.30063	1.03301	1.40649	1.25742	1.23622	1.13343
g6752.t1	TAL2	-6.38449	-5.70288	-6.44616	-6.05509	-5.17296	-5.29572	-5.56551	-5.09239	-5.32691	-5.15011	-5.01582	-5.16504	-5.12224	-4.30939	-4.7346	-4.85096	-5.87762	-5.95335	-5.69968	-5.58506	-4.98059	-4.60488	-4.82808	-5.09868	-5.11889	-4.9568	-4.61633	-5.20131	-4.432	-4.40199	-4.59759	-5.53754	-6.10065	-5.92146	-5.5146	-5.39646	-5.00022	-4.75967	-4.84302	-4.98266	-5.16304	-4.87821	-4.7976	-4.99116	-4.84685	-4.58985	-4.36619	-4.60202
g6753.t1	SDH3	-5.34641	-4.48684	-5.51647	-5.08091	-4.413	-4.59806	-4.5294	-4.58792	-4.38965	-4.26255	-4.38928	-4.68075	-4.46573	-3.8901	-4.35065	-4.60034	-4.54765	-4.6474	-4.38087	-4.76727	-4.19162	-3.97053	-4.48662	-4.35615	-4.2125	-4.00948	-4.07651	-4.45555	-3.88218	-4.04973	-4.21922	-5.28197	-4.65918	-4.62633	-4.67868	-4.54311	-4.1355	-4.06302	-4.00285	-4.61439	-4.26436	-4.28871	-4.11304	-4.64042	-4.16679	-4.25317	-4.26461	-4.43542
g6819.t1	TAL1	1.04165	1.82697	0.710817	1.22904	1.55471	1.56278	1.2882	1.36787	1.60456	1.7702	1.65022	1.17592	1.75938	1.87363	1.50955	1.0808	1.48597	1.70413	1.8979	1.36181	1.77645	1.92863	1.43953	1.46627	1.70366	1.80453	1.79389	1.28062	1.81159	1.68648	1.66459	0.65616	1.63332	1.55997	1.56244	1.62713	1.83878	1.93824	1.88025	1.42342	1.8752	1.5531	1.60867	1.33161	1.72895	1.65644	1.5413	1.33761
g6902.t1	MTAP	-3.42818	-3.09255	-3.95232	-3.59181	-3.31761	-3.40944	-3.48974	-3.59821	-3.2863	-3.20131	-3.31692	-3.78986	-3.29714	-3.0613	-3.43909	-3.71145	-3.00565	-3.12784	-2.88364	-3.4432	-3.12658	-2.95287	-3.44066	-3.50451	-3.21856	-3.1805	-3.25154	-3.57004	-3.06292	-3.30153	-3.18845	-4.46597	-2.99421	-3.04268	-3.27412	-3.24742	-3.00262	-3.0836	-3.04811	-3.52162	-3.08539	-3.3508	-3.22063	-3.74083	-3.19296	-3.2606	-3.47582	-3.64386
g7009.t1	GAS1	-2.21683	-1.0822	-2.07822	-1.4978	-0.522764	-0.526512	-0.878369	-0.867039	-0.970646	-0.525844	-0.520781	-1.0279	-0.649906	-0.222975	-0.703293	-1.23024	-1.60457	-1.45713	-1.07519	-1.94408	-0.921583	-0.469211	-1.05136	-0.916872	-0.872985	-0.58126	-0.62397	-1.17224	-0.580168	-0.638418	-0.741302	-1.86541	-1.55115	-1.57937	-1.72943	-1.56207	-0.721786	-0.694353	-0.417395	-1.07768	-0.809007	-0.943477	-0.690141	-1.0662	-0.815798	-0.856068	-0.96968	-1.16801
g7392.t1	ACO1	0.54666	0.755913	-0.0552915	0.644975	2.11043	1.92079	1.68531	1.87419	2.41977	2.41516	2.42885	1.93073	2.56338	2.75637	2.26484	1.96013	0.973457	0.873734	1.1825	0.598039	2.27692	2.44809	1.76574	1.99284	2.46651	2.4438	2.44934	2.10764	2.70142	2.54433	2.48352	1.39191	1.06495	1.00317	0.922851	0.910646	2.39127	2.39608	2.4627	1.99547	2.5909	2.29914	2.52702	2.09635	2.63951	2.42727	2.259	2.23366
g7566.t1	GPM3	0.424708	0.851519	0.0724489	0.646233	1.65225	1.50914	1.3862	1.34655	1.7367	1.81031	1.65221	1.35534	1.92402	1.89495	1.47911	1.106	0.810367	0.65828	0.978077	0.522555	1.68521	1.7612	1.20558	1.42294	1.83152	1.83038	1.75544	1.39241	1.83212	1.54722	1.61923	0.347892	0.967169	0.825786	0.694476	0.805399	1.72222	1.51702	1.53918	1.24402	1.64298	1.40724	1.63032	1.171	1.6219	1.38874	1.2909	1.07902
g7647.t1	RKI2	-2.86986	-1.63308	-2.78787	-2.23582	-1.46713	-1.51169	-2.02915	-2.35993	-1.90996	-1.71407	-1.70651	-2.58467	-1.33643	-1.3317	-1.79336	-2.17788	-2.31761	-2.17137	-1.8879	-2.5345	-1.72738	-1.5412	-2.13924	-1.87567	-1.69385	-1.78836	-1.77349	-2.15714	-1.3827	-1.39897	-1.45878	-2.68873	-2.21491	-2.11779	-2.49492	-2.24469	-1.58208	-1.52492	-1.81198	-1.96016	-1.77398	-1.90347	-1.74082	-1.98679	-1.55809	-1.58424	-1.83033	-2.12218
g7704.t1	HXT3	-3.62278	-3.01086	-3.98381	-3.63747	-3.75964	-3.73005	-3.7253	-3.9181	-3.83568	-3.68836	-3.83326	-4.18692	-3.91536	-3.58462	-3.98785	-4.55607	-2.96528	-3.03043	-2.78956	-3.26481	-3.44733	-3.48188	-3.85219	-3.76132	-3.68065	-3.77465	-3.55154	-4.10794	-3.63561	-3.71091	-3.85779	-5.00412	-3.03425	-3.07198	-3.33941	-3.15952	-3.41129	-3.49172	-3.53549	-3.9877	-3.79963	-4.04018	-3.74299	-4.11581	-3.96681	-3.96107	-4.10383	-4.41286
g7885.t1	KGD1	-3.11395	-2.54196	-3.31191	-2.82335	-2.13037	-2.30401	-2.48307	-2.39061	-2.01683	-1.9164	-1.94453	-2.43699	-1.84218	-1.68333	-2.16618	-2.42353	-2.4459	-2.4383	-2.22432	-2.71622	-1.84227	-1.83927	-2.30383	-2.16956	-1.89225	-1.89018	-1.74952	-2.18377	-1.82434	-1.80088	-1.74534	-3.12532	-2.40125	-2.48377	-2.5452	-2.42323	-1.91001	-1.9566	-1.87091	-2.23379	-1.94898	-2.02415	-1.88914	-2.35727	-1.83208	-1.96487	-2.11779	-2.37707
g8036.t1	PYC2	-2.55217	-1.66323	-2.55728	-2.15442	-1.06951	-0.842303	-1.00364	-1.06113	-0.872469	-0.578141	-0.57906	-1.02767	-0.572772	-0.142243	-0.748771	-0.995391	-1.78618	-1.57558	-1.33249	-1.92592	-0.508606	-0.195103	-0.687941	-0.667352	-0.652993	-0.378849	-0.370392	-0.711755	-0.230059	-0.212102	-0.348373	-1.60034	-1.46674	-1.58814	-1.52927	-1.50081	-0.477205	-0.226436	-0.188829	-0.661865	-0.541263	-0.531745	-0.404687	-0.931692	-0.533413	-0.494996	-0.878451	-0.846618
g8142.t1	6PGL	-5.75834	-4.82617	-5.6988	-5.41779	-4.97774	-5.1232	-5.43217	-5.29659	-5.1119	-5.22382	-5.27565	-5.62931	-5.12241	-4.94854	-5.28453	-5.65291	-4.66762	-4.76967	-4.44637	-4.89353	-4.89437	-4.72127	-5.29233	-5.16866	-5.06509	-5.09779	-5.19167	-5.53976	-5.0142	-5.1884	-5.28095	-6.2632	-4.46563	-4.72668	-4.69933	-4.86345	-4.8467	-4.90553	-4.81096	-5.27605	-5.01882	-5.33061	-4.97793	-5.49542	-5.04745	-5.23662	-5.38217	-5.47815
g8263.t1	SDH4	-5.93016	-5.32193	-6.26534	-6.04931	-5.82828	-5.77992	-5.52616	-5.4112	-5.62238	-5.88683	-5.60823	-4.89539	-5.91267	-5.05409	-5.2109	-5.40507	-5.38685	-5.62238	-5.52616	-4.93898	-5.45482	-5.07826	-5.26534	-5.84477	-5.23243	-5.25429	-5.17397	-5.23786	-5.11779	-5.13797	-5.00694	-5.93898	-5.41735	-5.17397	-5.20556	-4.84063	-5.17919	-5.45482	-5.54625	-5.71028	-5.3452	-5.24879	-5.48036	-5.38082	-5.23243	-5.63666	-4.86986	-5.22702
g8490.t1; g8490.t2	FRD3	-3.88025	-4.30287	-4.34231	-4.2767	-3.27211	-3.23971	-3.55987	-3.56345	-3.21398	-3.26933	-3.21408	-3.65866	-3.19595	-2.98572	-3.46683	-4.02311	-3.91165	-3.42315	-3.01489	-4.16733	-2.96656	-2.79721	-3.24767	-3.14879	-2.89118	-2.83517	-2.8278	-3.55868	-2.69772	-3.01123	-2.91238	-4.14692	-3.75156	-4.15167	-4.0523	-3.75794	-2.92002	-3.168	-2.93707	-3.27318	-2.93285	-3.25921	-2.80704	-3.35691	-2.91275	-3.13926	-3.22118	-3.4559
g8490.t2	FRD3	-3.35698	-3.32482	-3.57519	-3.54456	-2.73504	-2.6206	-2.63487	-2.99885	-2.47875	-2.68873	-2.8396	-3.20823	-2.74468	-2.58467	-2.98507	-3.41889	-3.21625	-2.73216	-2.43518	-3.25981	-2.3452	-2.38609	-2.65654	-2.67669	-2.36587	-2.22837	-2.38233	-2.91702	-2.47634	-2.76709	-2.36068	-3.8365	-3.1291	-3.43129	-3.24332	-3.1805	-2.20623	-2.53868	-2.77201	-2.94675	-2.45878	-2.75926	-2.5547	-3.12155	-2.69526	-2.8396	-2.93788	-3.14433
g8631.t1	MTT1	-4.0905	-2.83033	-3.26673	-2.39745	0.849113	0.774382	0.851476	1.13468	0.565951	0.995873	0.886919	1.16611	0.620718	1.25598	1.07308	0.496104	-2.75617	-2.99109	-2.42049	-2.29381	0.880646	1.32413	0.798756	0.871947	0.971941	1.17832	1.35816	0.973777	1.09405	1.32598	1.19981	0.182597	-2.15089	-2.03813	-1.50068	-1.5153	0.923111	1.10829	1.09876	0.577605	1.01035	1.02382	1.07267	0.669355	0.825216	0.827354	1.27429	0.831229
g8632.t1	CAD1	-6.50635	-9.70275	-9.96578	-7.673	-8.15843	-7.73312	-9.70275	-8.48036	-8.96578	-7.38082	-7.64386	-7.02093	-9.48036	-7.673	-8.38082	-7.17919	-8.20025	-7.45482	-9.20025	-9.38082	-8.28771	-8.15843	-8.58727	-8.00231	-9.20025	-8.15843	-7.50635	-9.03978	-8.53282	-7.38082	-8.33352	-9.96578	-8.70275	-9.28771	-9.38082	-9.03978	-7.82828	-7.70275	-7.48036	-8.03978	-7.58727	-7.673	-9.03978	-8.03978	-7.50635	-9.03978	-7.03978	-8.28771
g8849.t1	PGK1	1.74893	2.2833	1.21711	1.90851	2.42916	2.39089	2.08091	2.00389	2.34619	2.57943	2.58876	1.94194	2.56677	2.72555	2.23324	2.10158	2.19702	2.11356	2.40926	1.87206	2.63501	2.78183	2.17061	2.58362	2.60886	2.61315	2.58041	2.19055	2.70677	2.69326	2.6342	1.45639	2.19399	2.13346	1.9537	2.22218	2.60053	2.53615	2.4878	2.23313	2.43369	2.36913	2.42292	2.31171	2.52751	2.54457	2.2337	2.01569
g9068.t1	RPE1	-4.89111	-4.49005	-5.51293	-4.96578	-4.02327	-4.0517	-4.26534	-4.12532	-3.53617	-3.44379	-3.49818	-3.98393	-3.18574	-2.90833	-3.47233	-3.78986	-4.35993	-4.51622	-4.23786	-4.662	-3.91267	-3.77794	-4.11528	-4.07097	-3.54456	-3.49818	-3.74662	-4.05649	-3.31473	-3.42198	-3.48358	-4.49981	-4.25154	-4.60472	-4.42663	-4.38082	-3.91267	-3.84892	-3.6295	-4.21893	-3.56661	-3.80995	-3.75828	-4.07097	-3.44536	-3.4344	-3.54793	-3.73312
g914.t1	RKI1	-4.59326	-4.52636	-5.08613	-5.29876	-4.22217	-4.57972	-5.12877	-4.68597	-4.15536	-4.29457	-4.24835	-5.03548	-3.9896	-4.07181	-4.38679	-4.70062	-4.29894	-4.84982	-4.70441	-5.06963	-4.56762	-4.28112	-4.7513	-4.91714	-4.10451	-4.52432	-4.60451	-4.71152	-4.04748	-4.31152	-4.39423	-5.22273	-4.40158	-4.60032	-4.60792	-4.81153	-4.5286	-4.26512	-4.8623	-5.04728	-4.27015	-4.66743	-4.42682	-4.65791	-4.11745	-4.2972	-4.41423	-4.56053
g9182.t1; g9182.t2	PRS5	-2.39214	-1.93071	-3.09912	-2.33935	-1.80339	-2.62415	-2.30045	-2.42585	-2.66383	-2.68501	-2.32193	-2.65745	-1.85517	-2.29407	-2.44458	-2.80188	-1.71786	-2.29195	-2.01042	-2.40431	-2.38458	-2.2856	-2.59335	-2.40583	-1.83496	-2.67208	-2.2129	-2.50553	-1.96241	-2.63129	-2.19496	-3.29195	-1.56918	-2.10408	-2.29974	-2.35993	-1.93126	-2.4274	-2.57863	-2.77992	-2.02915	-3.27928	-2.45245	-2.64566	-2.02738	-2.65654	-2.53533	-2.76906
g9517.t1	PFK1	-1.40727	-1.05119	-1.84003	-1.45991	-0.595641	-0.740611	-0.751664	-0.578946	-0.743545	-0.560954	-0.551738	-0.631252	-0.55623	0.0801407	-0.304096	-0.554553	-0.967732	-1.0777	-0.878023	-1.02575	-0.658395	-0.219949	-0.472401	-0.653731	-0.606174	-0.43303	-0.404744	-0.665364	-0.212642	-0.327042	-0.217095	-1.28628	-1.23634	-0.989039	-0.972843	-0.780539	-0.722673	-0.538375	-0.594368	-0.811579	-0.863277	-0.741185	-0.696311	-0.877748	-0.627301	-0.489752	-0.136799	-0.441139
g9643.t1	IDP1	-0.30108	-0.274463	-0.771587	-0.511075	0.39404	0.115709	-0.0456336	0.087584	0.484376	0.462185	0.298994	0.0128926	0.740874	0.834882	0.317216	0.0130225	0.132633	-0.306591	0.0949243	-0.210595	0.464331	0.438146	0.0186376	-0.0800838	0.493927	0.345423	0.382273	-0.0420524	0.657802	0.590273	0.612973	-0.664584	0.166095	0.197524	-0.128117	-0.212881	0.56113	0.386514	0.466542	-0.0702414	0.604429	0.170271	0.332933	-0.0755985	0.521669	0.400712	0.486915	0.268993
g9663.t1	G6PD	-2.15084	-1.6459	-2.30349	-2.08523	-1.80088	-1.84851	-1.87333	-1.85286	-1.86899	-1.57673	-1.70461	-2.10261	-1.75866	-1.35979	-1.75641	-2.23632	-1.49533	-1.6255	-1.35841	-1.72642	-1.60475	-1.46493	-1.84911	-1.76955	-1.65094	-1.55168	-1.39252	-1.85238	-1.40022	-1.54779	-1.50191	-2.63255	-1.55558	-1.60829	-1.71028	-1.57555	-1.53734	-1.53307	-1.50144	-1.95456	-1.70732	-1.74433	-1.63487	-1.99827	-1.55412	-1.62772	-1.72478	-1.82412
g9684.t1	PDX1	-2.71664	-2.31137	-3.06161	-2.6443	-1.91192	-1.90287	-1.99184	-2.00301	-1.69203	-1.52701	-1.61967	-1.99197	-1.48067	-1.19438	-1.57923	-2.16672	-2.48608	-2.25669	-1.99098	-2.57906	-1.79139	-1.56866	-2.0481	-1.98836	-1.61601	-1.44157	-1.46601	-1.85783	-1.33782	-1.38236	-1.45652	-2.57759	-2.37917	-2.49317	-2.32107	-2.37663	-1.65768	-1.58055	-1.50758	-2.13386	-1.58379	-1.68428	-1.59001	-1.88275	-1.44912	-1.56308	-1.66142	-1.89045
g9746.t1	SDH1	-1.82718	-1.7732	-2.75308	-2.34175	-1.48856	-1.81869	-1.93747	-1.55442	-1.47623	-1.44254	-1.54751	-1.79423	-1.30743	-0.948707	-1.52693	-1.55529	-1.5283	-1.74447	-1.62033	-1.62888	-1.378	-0.918019	-1.43412	-1.6856	-1.43801	-1.36038	-1.26	-1.67974	-1.08789	-1.18776	-1.27746	-2.4182	-1.65055	-1.64167	-1.9633	-1.75805	-1.28683	-1.50213	-1.39206	-1.85879	-1.37363	-1.49616	-1.28456	-1.79655	-1.27074	-1.35589	-1.38978	-1.47543
g9788.t1	LAT1	-0.380787	0.149956	-0.505799	-0.164142	0.855446	0.756186	0.577328	0.512787	0.934041	1.12398	1.04506	0.576412	1.17994	1.44858	1.06163	0.728579	0.158367	0.270369	0.562451	-0.153773	0.897632	1.08733	0.569895	0.681093	1.0031	1.13958	1.1557	0.761452	1.27653	1.26096	1.29235	0.0302688	0.297292	0.157777	0.186838	0.26787	0.896262	0.966764	0.970468	0.508969	0.979133	0.898428	1.06137	0.70535	1.21245	1.05584	0.928983	0.79488
g9791.t1	MDH1	1.23401	1.70308	0.924556	1.32951	2.60034	2.47058	2.22308	2.28936	2.77922	2.79316	2.73787	2.25914	2.88435	3.06485	2.63259	2.23622	1.79236	1.74194	2.0696	1.52892	2.62621	2.786	2.27878	2.27804	2.80391	2.83128	2.82858	2.32953	2.92864	2.8069	2.80419	1.69533	1.84129	1.68337	1.75827	1.71039	2.67219	2.65522	2.71584	2.1139	2.81026	2.56462	2.7107	2.2916	2.85368	2.74255	2.51787	2.39799
g9809.t1	SDH3	-5.98528	-5.77639	-6.24522	-5.97522	-5.36898	-5.2986	-5.66386	-5.0922	-5.39318	-5.35161	-5.31285	-5.33756	-5.52596	-4.94776	-5.12889	-5.53797	-5.83654	-5.92023	-5.80633	-5.67403	-5.97368	-5.92712	-5.67046	-5.60708	-5.95262	-5.64785	-5.69648	-5.84047	-5.48707	-5.68873	-5.35733	-6.68732	-5.84772	-5.93853	-6.27154	-5.58555	-5.98247	-5.67553	-5.72009	-6.19339	-5.8299	-5.98691	-5.47275	-6.12387	-5.99486	-5.98428	-5.64083	-6.00469
hpdh	HPDH	-5.90401	-8.76415	-9.84078	-10.1109	-7.82519	-7.82519	-9.38082	-8.82828	-8.77207	-7.45482	-9.84078	-9.58727	-10.2914	-9.28771	-10.1178	-9.98888	1.85096	2.14382	2.38128	1.77007	2.56147	2.85547	2.35911	2.4069	2.6377	2.75905	2.79301	2.3386	2.90414	2.75884	2.76184	1.49636	2.84732	2.765	2.72864	2.95822	3.46823	3.48215	3.5948	2.97488	3.35428	3.26191	3.49627	2.99047	3.43839	3.37071	3.21591	3.01637
pand	PAND	-6.87188	-7.05631	-9.48036	-8.34581	-8.15843	-8.19381	-8.70838	-8.70838	-8.33352	-7.79586	-8.03978	-8.53282	-8.24332	-7.42827	-7.80193	-8.76415	0.158069	0.124593	0.401262	-0.269164	0.895903	1.14815	0.645395	0.73308	0.891886	0.929019	1.02995	0.588996	1.01956	0.958954	1.00365	-0.211064	0.910809	0.859846	0.741834	0.892119	1.52787	1.5477	1.67022	1.16484	1.43039	1.29602	1.48321	1.11203	1.40982	1.318	1.17797	1.09989

## Sheet: Targeted proteomics day 2 stats
	P-value	P-value	P-value	Trend	Trend	Trend	Log2FC	Log2FC	Log2FC	Counts	Counts	Counts
Protein	ABF-004528-2\ABF-002234	ABF-004528-6\ABF-002234	ABF-004528-6\ABF-004528-2	ABF-004528-2\ABF-002234	ABF-004528-6\ABF-002234	ABF-004528-6\ABF-004528-2	ABF-004528-2\ABF-002234	ABF-004528-6\ABF-002234	ABF-004528-6\ABF-004528-2	ABF-002234	ABF-004528-2	ABF-004528-6
bapat	4.46546e-07	1.76894e-07	0.939371	1	1	0	10.4507	11.2398	0.789093	4	4	4
g10159.t1	0.642207	0.387679	0.990614	0	0	0	0.257681	0.34111	0.0834286	4	4	4
g10377.t1; g10377.t2	0.646058	0.372307	0.987359	0	0	0	0.319786	0.432407	0.112621	4	4	4
g10387.t1	0.448953	0.398384	0.999979	0	0	0	0.416293	0.439278	0.0229853	4	4	4
g10688.t1	0.197677	0.39535	0.988442	0	0	0	0.562672	0.446336	-0.116337	4	4	4
g10703.t1	0.841004	0.849469	1	0	0	0	0.25602	0.251341	-0.00467919	4	4	4
g10924.t1	0.376964	0.541086	0.998026	0	0	0	0.447525	0.375429	-0.0720956	4	4	4
g11151.t1	0.287353	0.162922	0.995845	0	0	0	0.376792	0.443379	0.0665879	4	4	4
g11318.t1	0.697043	0.998554	0.842393	0	0	0	0.328945	0.0702704	-0.258675	4	4	4
g1424.t1	0.510483	0.484203	0.999999	0	0	0	0.349743	0.359744	0.0100001	4	4	4
g1601.t1	0.343758	0.543949	0.995401	0	0	0	0.502964	0.405714	-0.0972499	4	4	4
g1822.t1	0.229319	0.7202	0.87212	0	0	0	0.457578	0.260367	-0.197211	4	4	4
g1911.t1	0.439637	0.406161	0.999996	0	0	0	0.30916	0.320354	0.0111936	4	4	4
g2166.t1	0.125025	0.20067	0.998376	0	0	0	0.495342	0.440507	-0.054835	4	4	4
g2595.t1	0.307754	0.332348	0.999998	0	0	0	0.390919	0.3803	-0.0106192	4	4	4
g2661.t1	0.274663	0.288251	1	0	0	0	0.417517	0.410931	-0.00658521	4	4	4
g3197.t1	0.412749	0.308592	0.999462	0	0	0	0.435185	0.487485	0.0523002	4	4	4
g3205.t1	0.0109497	0.00194815	0.894732	-1	-1	0	0.753023	0.926447	0.173423	4	4	4
g3245.t1; g3245.t2	0.02278	0.00469135	0.921623	-1	-1	0	0.664862	0.819746	0.154884	4	4	4
g3286.t1	0.336129	0.317684	0.999999	0	0	0	0.353966	0.361306	0.00733955	4	4	4
g3294.t1	0.14687	0.246995	0.997334	0	0	0	0.655758	0.570161	-0.0855969	4	4	4
g3294.t1; XP_001209889	0.0171979	0.0634102	0.955777	-1	0	0	0.779609	0.632338	-0.14727	4	4	4
g3295.t1	0.610213	0.797005	0.997096	0	0	0	0.281556	0.216988	-0.0645685	4	4	4
g3320.t1	0.928819	0.96859	0.999803	0	0	0	0.154157	0.121653	-0.0325041	4	4	4
g3416.t1	0.221495	0.437027	0.987788	0	0	0	0.501359	0.392758	-0.108601	4	4	4
g3478.t1; XP_001217977	0.0269522	0.0160824	0.998723	-1	1	0	0.934945	1.00842	0.0734784	4	4	4
g3931.t1	0.544568	0.320714	0.992504	0	0	0	0.503734	0.64106	0.137326	4	4	4
g3932.t1	0.159775	0.282118	0.99588	0	0	0	0.56593	0.481535	-0.0843949	4	4	4
g3989.t1	0.495245	0.75105	0.9913	0	0	0	0.353223	0.258281	-0.0949417	4	4	4
g416.t1	0.173696	0.634314	0.860977	0	0	0	0.474144	0.279504	-0.19464	4	4	4
g4423.t1	0.10344	0.300679	0.9618	0	0	0	0.489323	0.368962	-0.120361	4	4	4
g4595.t1	0.576088	0.343631	0.992229	0	0	0	0.285734	0.367181	0.0814469	4	4	4
g465.t1	0.201637	0.243587	0.999945	0	0	0	0.396259	0.375257	-0.021002	4	4	4
g4824.t1	0.484693	0.395703	0.999814	0	0	0	0.455647	0.500869	0.0452225	4	4	4
g4878.t1	0.197826	0.24263	0.999926	0	0	0	0.443169	0.417994	-0.0251751	4	4	4
g5038.t1	0.352477	0.225294	0.997855	0	0	0	0.350818	0.407041	0.0562238	4	4	4
g5075.t1	0.215606	0.549434	0.953537	0	0	0	0.42159	0.290439	-0.131151	4	4	4
g5083.t1; XP_001215073|phosphoenolpyruvate	0.969414	0.999341	0.911249	0	0	0	0.128858	-0.0470741	-0.175932	4	4	4
g5084.t1	0.256546	0.288287	0.99999	0	0	0	0.595888	0.573882	-0.0220063	4	4	4
g538.t1	0.96422	0.905624	0.999465	0	0	0	0.148282	0.197432	0.0491503	4	4	4
g5383.t1	0.830993	0.870963	0.999983	0	0	0	0.251368	0.229685	-0.021683	4	4	4
g5383.t1; g5383.t2	0.457267	0.278367	0.995586	0	0	0	0.366332	0.445469	0.0791366	4	4	4
g5651.t1	0.143122	0.290156	0.990805	0	0	0	0.499863	0.410266	-0.0895966	4	4	4
g6135.t1; g6135.t2	0.159083	0.234829	0.999131	0	0	0	0.422658	0.380442	-0.0422159	4	4	4
g6174.t1	0.104833	0.109855	1	0	0	0	0.661119	0.654521	-0.00659791	4	4	4
g6256.t1; g6256.t2	0.127595	0.221298	0.996948	0	0	0	0.522615	0.454258	-0.0683572	4	4	4
g6404.t1	0.98432	0.00792014	0.0215358	0	-1	-1	0.123683	0.969175	0.845493	4	4	4
g6653.t1	0.21828	0.143133	0.998884	0	0	0	0.517638	0.577571	0.059933	4	4	4
g6752.t1	0.272715	0.182287	0.998882	0	0	0	0.368228	0.413862	0.0456344	4	4	4
g6753.t1	0.0526643	0.0817762	0.999169	0	0	0	0.521862	0.480832	-0.0410308	4	4	4
g6819.t1	0.40044	0.439614	0.999992	0	0	0	0.41033	0.393595	-0.0167357	4	4	4
g6902.t1	0.33564	0.393837	0.999949	0	0	0	0.401134	0.376607	-0.0245274	4	4	4
g7009.t1	0.918757	0.988921	0.99624	0	0	0	0.198523	0.11326	-0.0852629	4	4	4
g7392.t1	0.24106	0.138428	0.996672	0	0	0	0.433869	0.50234	0.0684703	4	4	4
g7566.t1	0.806512	0.60236	0.995848	0	0	0	0.243593	0.32448	0.0808874	4	4	4
g7647.t1	0.977255	0.992642	0.999873	0	0	0	0.153814	0.113581	-0.0402334	4	4	4
g7704.t1	0.0532447	0.203099	0.935696	0	0	0	0.551207	0.412438	-0.138769	4	4	4
g7885.t1	0.115148	0.123039	0.999999	0	0	0	0.491605	0.484427	-0.00717811	4	4	4
g8036.t1	0.12384	0.0418347	0.973024	0	-1	0	0.576729	0.710536	0.133808	4	4	4
g8142.t1	0.0147641	0.0139804	1	-1	-1	0	0.730978	0.736503	0.00552418	4	4	4
g8263.t1	0.383121	0.122445	0.943506	0	0	0	0.523093	0.732308	0.209214	4	4	4
g8490.t1; g8490.t2	0.118801	0.727972	0.6572	0	0	0	0.571278	0.272164	-0.299114	4	4	4
g8490.t2	0.0553781	0.778951	0.366229	0	0	0	0.539533	0.204334	-0.3352	4	4	4
g8631.t1	0.394351	0.0025654	0.0841141	0	1	0	0.530862	1.345	0.814142	4	4	4
g8632.t1	0.999858	0.844188	0.906292	0	0	0	-0.0970635	-0.640795	-0.543731	4	4	4
g8849.t1	0.599658	0.652986	0.999983	0	0	0	0.358513	0.336373	-0.0221397	4	4	4
g9068.t1	0.149577	0.119213	0.99992	0	0	0	0.520961	0.549041	0.0280802	4	4	4
g914.t1	0.973542	0.798768	0.984619	0	0	0	0.145427	0.270792	0.125365	4	4	4
g9182.t1; g9182.t2	0.830625	0.795428	0.999993	0	0	0	0.334196	0.357097	0.0229009	4	4	4
g9517.t1	0.0780182	0.084822	0.999999	0	0	0	0.452298	0.444909	-0.00738824	4	4	4
g9643.t1	0.21814	0.103712	0.990959	0	0	0	0.392144	0.470206	0.0780624	4	4	4
g9663.t1	0.170205	0.270186	0.998148	0	0	0	0.494947	0.433939	-0.0610081	4	4	4
g9684.t1	0.320731	0.50651	0.996064	0	0	0	0.355282	0.290975	-0.0643064	4	4	4
g9746.t1	0.136336	0.332177	0.977271	0	0	0	0.54331	0.420413	-0.122897	4	4	4
g9788.t1	0.23885	0.207373	0.999983	0	0	0	0.434547	0.452637	0.0180904	4	4	4
g9791.t1	0.122734	0.167905	0.999699	0	0	0	0.485417	0.450539	-0.0348775	4	4	4
g9809.t1	0.65945	0.969705	0.942883	0	0	0	0.186249	0.0846948	-0.101554	4	4	4
hpdh	1.13302e-08	1.06449e-08	0.782284	1	1	0	10.6915	11.4797	0.788262	4	4	4
pand	1.03486e-08	1.02923e-08	0.45302	1	1	0	8.04228	8.78974	0.747462	4	4	4

## Sheet: Targeted proteomics day 4 stats
	P-value	P-value	P-value	Trend	Trend	Trend	Log2FC	Log2FC	Log2FC	Counts	Counts	Counts
Protein	ABF-004528-2\ABF-002234	ABF-004528-6\ABF-002234	ABF-004528-6\ABF-004528-2	ABF-004528-2\ABF-002234	ABF-004528-6\ABF-002234	ABF-004528-6\ABF-004528-2	ABF-004528-2\ABF-002234	ABF-004528-6\ABF-002234	ABF-004528-6\ABF-004528-2	ABF-002234	ABF-004528-2	ABF-004528-6
bapat	1.02887e-08	1.02781e-08	0.375016	1	1	0	9.98311	10.893	0.909914	4	4	4
g10159.t1	0.948219	0.999927	0.974328	0	0	0	0.108844	0.0196357	-0.0892081	4	4	4
g10377.t1; g10377.t2	0.999986	0.964295	0.978678	0	0	0	0.0152913	0.114387	0.0990953	4	4	4
g10387.t1	0.999713	0.999996	0.999097	0	0	0	-0.0375285	0.0126448	0.0501732	4	4	4
g10688.t1	0.583589	0.530865	0.999983	0	0	0	0.285395	0.302621	0.0172256	4	4	4
g10703.t1	0.999292	0.949972	0.874707	0	0	0	-0.0495789	0.153314	0.202893	4	4	4
g10924.t1	0.975382	0.979617	1	0	0	0	0.0939023	0.0891523	-0.00474998	4	4	4
g11151.t1	0.677621	0.581199	0.999818	0	0	0	0.164672	0.184937	0.0202648	4	4	4
g11318.t1	0.700067	0.933575	0.984479	0	0	0	-0.301648	-0.181313	0.120335	4	4	4
g1424.t1	0.798917	0.559852	0.992757	0	0	0	0.214852	0.296251	0.0813996	4	4	4
g1601.t1	0.741735	0.31597	0.934305	0	0	0	0.228062	0.37299	0.144929	4	4	4
g1822.t1	0.989002	0.952657	0.999265	0	0	0	-0.0889052	-0.133039	-0.0441336	4	4	4
g1911.t1	0.714984	0.537079	0.997924	0	0	0	0.178346	0.221184	0.0428373	4	4	4
g2166.t1	0.999992	0.98607	0.992433	0	0	0	0.00854928	0.0570079	0.0484586	4	4	4
g2595.t1	0.724423	0.586272	0.999218	0	0	0	0.162451	0.193267	0.0308157	4	4	4
g2661.t1	0.638608	0.677243	0.999995	0	0	0	0.20074	0.191268	-0.00947288	4	4	4
g3197.t1	0.617797	0.580423	0.999996	0	0	0	0.232878	0.243159	0.0102804	4	4	4
g3205.t1	0.019732	0.00015948	0.129186	-1	-1	0	0.410073	0.70342	0.293347	4	4	4
g3245.t1; g3245.t2	0.445067	0.0489685	0.656324	0	-1	0	0.262608	0.46984	0.207231	4	4	4
g3286.t1	0.983037	0.882457	0.994118	0	0	0	0.102302	0.179471	0.0771695	4	4	4
g3294.t1	0.000886566	0.00280591	0.971749	-1	-1	0	0.432444	0.381873	-0.0505707	4	4	4
g3294.t1; XP_001209889	0.0162462	0.00270203	0.882141	-1	-1	0	0.461233	0.577445	0.116211	4	4	4
g3295.t1	0.947891	0.888078	0.999681	0	0	0	0.138189	0.174284	0.0360949	4	4	4
g3320.t1	0.581318	0.997677	0.761675	0	0	0	0.209749	0.0439268	-0.165823	4	4	4
g3416.t1	0.418739	0.181832	0.977106	0	0	0	0.260014	0.343635	0.0836214	4	4	4
g3478.t1; XP_001217977	1.09399e-08	1.04953e-08	0.736389	1	1	0	2.90844	3.13167	0.223234	4	4	4
g3931.t1	0.843532	0.124214	0.539836	0	0	0	0.196231	0.498035	0.301805	4	4	4
g3932.t1	0.132486	0.064684	0.993767	0	0	0	0.299028	0.346536	0.047508	4	4	4
g3989.t1	0.212915	0.581876	0.937534	0	0	0	0.265478	0.175747	-0.0897302	4	4	4
g416.t1	0.146705	0.0594669	0.985032	0	0	0	0.377637	0.455202	0.0775649	4	4	4
g4423.t1	0.759454	0.452438	0.982357	0	0	0	0.224278	0.325224	0.100946	4	4	4
g4595.t1	0.685205	0.567705	0.999601	0	0	0	0.165533	0.190625	0.0250927	4	4	4
g465.t1	0.801393	0.456694	0.971966	0	0	0	0.144762	0.224137	0.079375	4	4	4
g4824.t1	0.209075	0.0446476	0.899284	0	-1	0	0.474023	0.658378	0.184355	4	4	4
g4878.t1	0.970185	0.488624	0.834308	0	0	0	0.106244	0.285037	0.178793	4	4	4
g5038.t1	0.582837	0.39093	0.996666	0	0	0	0.20425	0.251286	0.0470361	4	4	4
g5075.t1	0.972105	0.686105	0.950805	0	0	0	0.0933997	0.203114	0.109714	4	4	4
g5083.t1; XP_001215073|phosphoenolpyruvate	0.61741	1	0.61788	0	0	0	0.20853	0.000115562	-0.208414	4	4	4
g5084.t1	0.238776	0.0132962	0.519235	0	-1	0	0.331848	0.57527	0.243422	4	4	4
g538.t1	0.927851	0.757582	0.99441	0	0	0	0.17532	0.261872	0.0865518	4	4	4
g5383.t1	0.806983	0.123744	0.583491	0	0	0	0.173479	0.409825	0.236347	4	4	4
g5383.t1; g5383.t2	0.389762	0.321087	0.999894	0	0	0	0.299775	0.323092	0.0233175	4	4	4
g5651.t1	0.117715	0.0958087	0.999951	0	0	0	0.270385	0.282549	0.0121635	4	4	4
g6135.t1; g6135.t2	0.998334	0.956029	0.862075	0	0	0	0.0416548	-0.0997754	-0.14143	4	4	4
g6174.t1	0.00169858	0.00218032	0.999925	-1	-1	0	-0.862888	-0.839584	0.0233041	4	4	4
g6256.t1; g6256.t2	0.983643	0.995855	0.89768	0	0	0	-0.0709492	0.0493339	0.120283	4	4	4
g6404.t1	0.999987	0.999999	0.999931	0	0	0	-0.0232237	0.0121696	0.0353933	4	4	4
g6653.t1	0.673307	0.350301	0.976158	0	0	0	0.228791	0.327859	0.0990679	4	4	4
g6752.t1	0.10666	0.131554	0.999945	0	0	0	0.40359	0.385252	-0.0183373	4	4	4
g6753.t1	0.213101	0.113446	0.995097	0	0	0	0.280866	0.328156	0.0472898	4	4	4
g6819.t1	0.569201	0.17884	0.910505	0	0	0	0.209326	0.32678	0.117453	4	4	4
g6902.t1	0.650196	0.303471	0.965451	0	0	0	0.197594	0.289759	0.0921659	4	4	4
g7009.t1	0.895538	0.999711	0.951542	0	0	0	-0.141086	-0.0291333	0.111953	4	4	4
g7392.t1	0.625927	0.114509	0.745659	0	0	0	0.223213	0.413698	0.190485	4	4	4
g7566.t1	0.997183	0.999263	0.999979	0	0	0	0.0451966	0.0320764	-0.0131202	4	4	4
g7647.t1	0.999967	0.96982	0.984873	0	0	0	0.0211052	0.122193	0.101088	4	4	4
g7704.t1	0.800743	0.680987	0.999433	0	0	0	0.14759	0.176719	0.0291282	4	4	4
g7885.t1	0.18328	0.0970621	0.995366	0	0	0	0.288281	0.334187	0.0459059	4	4	4
g8036.t1	0.0162045	0.00248828	0.86507	-1	-1	0	0.479394	0.60556	0.126167	4	4	4
g8142.t1	0.769994	0.558355	0.995675	0	0	0	0.188264	0.247611	0.0593466	4	4	4
g8263.t1	0.684088	0.869559	0.995932	0	0	0	0.22559	0.163754	-0.0618361	4	4	4
g8490.t1; g8490.t2	0.127572	0.190216	0.999174	0	0	0	0.368729	0.334217	-0.0345122	4	4	4
g8490.t2	0.616801	0.921912	0.969753	0	0	0	0.231211	0.131421	-0.09979	4	4	4
g8631.t1	0.990051	0.999795	0.998305	0	0	0	0.0664572	0.0245275	-0.0419297	4	4	4
g8632.t1	0.904835	0.137928	0.488193	0	0	0	0.259734	0.755872	0.496138	4	4	4
g8849.t1	0.276059	0.537417	0.984381	0	0	0	0.316553	0.238191	-0.0783627	4	4	4
g9068.t1	0.704571	0.375493	0.975786	0	0	0	0.147193	0.213901	0.0667083	4	4	4
g914.t1	0.999968	0.999982	0.999619	0	0	0	0.0248618	-0.0216705	-0.0465324	4	4	4
g9182.t1; g9182.t2	0.985359	0.979701	0.999999	0	0	0	-0.128882	-0.140841	-0.0119589	4	4	4
g9517.t1	0.421131	1	0.42094	0	0	0	0.165596	-3.36451e-05	-0.16563	4	4	4
g9643.t1	0.991558	0.751996	0.937864	0	0	0	0.0723329	0.198061	0.125729	4	4	4
g9663.t1	0.473566	0.279506	0.994239	0	0	0	0.171811	0.212295	0.0404836	4	4	4
g9684.t1	0.937992	0.455984	0.872081	0	0	0	0.103281	0.232493	0.129212	4	4	4
g9746.t1	0.224212	0.740572	0.850216	0	0	0	0.345849	0.189831	-0.156018	4	4	4
g9788.t1	0.825674	0.714621	0.999509	0	0	0	0.133551	0.160179	0.0266287	4	4	4
g9791.t1	0.972764	0.894639	0.998196	0	0	0	0.0964174	0.143446	0.0470289	4	4	4
g9809.t1	0.0265105	0.00601197	0.936204	-1	-1	0	-0.438677	-0.536964	-0.0982872	4	4	4
hpdh	1.02753e-08	1.02753e-08	0.0966047	1	1	0	11.0106	11.8449	0.834277	4	4	4
pand	1.02753e-08	1.02753e-08	0.0328942	1	1	-1	9.29788	9.91991	0.622025	4	4	4

## Sheet: Targeted proteomics day 6 stats
	P-value	P-value	P-value	Trend	Trend	Trend	Log2FC	Log2FC	Log2FC	Counts	Counts	Counts
Protein	ABF-004528-2\ABF-002234	ABF-004528-6\ABF-002234	ABF-004528-6\ABF-004528-2	ABF-004528-2\ABF-002234	ABF-004528-6\ABF-002234	ABF-004528-6\ABF-004528-2	ABF-004528-2\ABF-002234	ABF-004528-6\ABF-002234	ABF-004528-6\ABF-004528-2	ABF-002234	ABF-004528-2	ABF-004528-6
bapat	6.86537e-08	3.47698e-08	0.9372	1	1	0	10.479	11.1667	0.687653	4	4	4
g10159.t1	0.877733	0.999521	0.779841	0	0	0	0.156504	-0.0349098	-0.191414	4	4	4
g10377.t1; g10377.t2	0.999168	0.995968	0.972708	0	0	0	0.0449325	-0.0673739	-0.112306	4	4	4
g10387.t1	0.998134	0.918141	0.982642	0	0	0	-0.0676533	-0.189143	-0.121489	4	4	4
g10688.t1	0.940274	0.94104	1	0	0	0	0.140326	0.139793	-0.000533078	4	4	4
g10703.t1	0.999994	0.997799	0.995142	0	0	0	0.0150621	-0.066229	-0.0812911	4	4	4
g10924.t1	0.997145	0.920072	0.777814	0	0	0	0.0435317	-0.108305	-0.151837	4	4	4
g11151.t1	0.999805	0.999862	0.997479	0	0	0	0.0215865	-0.0197902	-0.0413767	4	4	4
g11318.t1	0.838671	0.374599	0.914021	0	0	0	-0.218944	-0.397729	-0.178785	4	4	4
g1424.t1	0.999939	0.999293	0.996202	0	0	0	0.027166	-0.0504467	-0.0776127	4	4	4
g1601.t1	0.995237	0.978895	0.999715	0	0	0	0.0799426	0.118861	0.0389179	4	4	4
g1822.t1	1	0.33327	0.317705	0	0	0	0.00478791	-0.273724	-0.278512	4	4	4
g1911.t1	0.731768	0.976181	0.962716	0	0	0	0.158833	0.0744483	-0.0843848	4	4	4
g2166.t1	0.974823	0.6266	0.91735	0	0	0	-0.0893938	-0.215451	-0.126057	4	4	4
g2595.t1	0.808066	0.998009	0.929288	0	0	0	0.140331	0.0386519	-0.101679	4	4	4
g2661.t1	0.999978	0.985918	0.993709	0	0	0	-0.0131028	-0.0680284	-0.0549257	4	4	4
g3197.t1	0.997658	0.999969	0.992897	0	0	0	0.0418814	-0.0140046	-0.055886	4	4	4
g3205.t1	0.000797706	0.00176136	0.992769	-1	-1	0	0.730798	0.672277	-0.0585213	4	4	4
g3245.t1; g3245.t2	1	0.981564	0.982923	0	0	0	0.00175079	0.084978	0.0832272	4	4	4
g3286.t1	0.999855	0.883931	0.936068	0	0	0	-0.0271373	-0.161841	-0.134704	4	4	4
g3294.t1	0.0856355	0.216536	0.98038	0	0	0	0.323534	0.259941	-0.0635931	4	4	4
g3294.t1; XP_001209889	0.0312699	0.0135169	0.991687	-1	-1	0	0.447346	0.505804	0.0584584	4	4	4
g3295.t1	1	0.999558	0.999601	0	0	0	-0.00116206	-0.0450907	-0.0439286	4	4	4
g3320.t1	0.800462	0.950006	0.398041	0	0	0	0.188257	-0.121452	-0.309709	4	4	4
g3416.t1	0.991144	0.99999	0.99577	0	0	0	0.0690963	0.0121753	-0.0569211	4	4	4
g3478.t1; XP_001217977	1.05205e-08	1.04226e-08	0.976145	1	1	0	3.31208	3.42433	0.112255	4	4	4
g3931.t1	0.536997	0.802565	0.989255	0	0	0	0.252824	0.177627	-0.0751972	4	4	4
g3932.t1	0.675199	0.835374	0.998038	0	0	0	0.190235	0.147534	-0.0427016	4	4	4
g3989.t1	0.854229	0.999834	0.915973	0	0	0	0.143975	0.0231798	-0.120795	4	4	4
g416.t1	0.482316	0.917997	0.914608	0	0	0	0.278114	0.138195	-0.139919	4	4	4
g4423.t1	0.95149	0.999999	0.961866	0	0	0	0.142068	0.00947492	-0.132593	4	4	4
g4595.t1	0.853041	1	0.858825	0	0	0	0.126728	0.00168086	-0.125047	4	4	4
g465.t1	0.999833	0.919427	0.858719	0	0	0	0.0212771	-0.109231	-0.130508	4	4	4
g4824.t1	0.815838	0.927078	0.998543	0	0	0	0.244664	0.181544	-0.0631201	4	4	4
g4878.t1	0.956845	0.999998	0.944879	0	0	0	0.100554	-0.00738918	-0.107943	4	4	4
g5038.t1	0.99954	0.999031	0.990071	0	0	0	0.0309273	-0.0373734	-0.0683006	4	4	4
g5075.t1	0.994215	0.879846	0.982036	0	0	0	-0.064229	-0.151089	-0.0868604	4	4	4
g5083.t1; XP_001215073|phosphoenolpyruvate	0.99452	0.33925	0.188642	0	0	0	0.0702401	-0.348756	-0.418996	4	4	4
g5084.t1	0.823882	0.975868	0.98825	0	0	0	0.180083	0.0988079	-0.0812751	4	4	4
g538.t1	0.999665	0.974058	0.993901	0	0	0	-0.0428926	-0.13313	-0.0902379	4	4	4
g5383.t1	0.999431	0.992616	0.999565	0	0	0	-0.0416296	-0.0805356	-0.0389059	4	4	4
g5383.t1; g5383.t2	0.9761	1	0.975764	0	0	0	0.0929024	-0.000358798	-0.0932612	4	4	4
g5651.t1	0.703841	0.998834	0.841047	0	0	0	0.156467	0.0319317	-0.124536	4	4	4
g6135.t1; g6135.t2	0.94634	0.784527	0.993483	0	0	0	-0.0646225	-0.10088	-0.0362575	4	4	4
g6174.t1	0.0601032	0.0392581	0.999322	0	-1	0	-0.522297	-0.562216	-0.0399185	4	4	4
g6256.t1; g6256.t2	0.999973	0.992299	0.997287	0	0	0	-0.0161634	-0.0679017	-0.0517384	4	4	4
g6404.t1	0.840782	0.950515	0.99772	0	0	0	0.205996	0.143319	-0.0626771	4	4	4
g6653.t1	0.940364	0.986226	0.998987	0	0	0	0.127311	0.0844754	-0.0428359	4	4	4
g6752.t1	0.695074	0.632152	0.999966	0	0	0	0.191139	0.206969	0.0158302	4	4	4
g6753.t1	0.413648	0.935672	0.841409	0	0	0	0.24205	0.103927	-0.138122	4	4	4
g6819.t1	0.975202	0.998919	0.997196	0	0	0	0.0954542	0.0419231	-0.0535312	4	4	4
g6902.t1	0.977334	0.998009	0.998682	0	0	0	0.0934392	0.0491838	-0.0442554	4	4	4
g7009.t1	0.998201	0.961654	0.995615	0	0	0	-0.0513198	-0.115914	-0.0645938	4	4	4
g7392.t1	0.994034	0.989225	0.999995	0	0	0	0.0681951	0.0797221	0.011527	4	4	4
g7566.t1	0.993802	0.79786	0.568542	0	0	0	0.0637968	-0.175755	-0.239552	4	4	4
g7647.t1	0.967795	0.965984	1	0	0	0	0.12559	0.127538	0.00194841	4	4	4
g7704.t1	0.939531	0.998666	0.839378	0	0	0	0.107362	-0.0385938	-0.145956	4	4	4
g7885.t1	0.861753	0.999853	0.92003	0	0	0	0.149756	0.023801	-0.125955	4	4	4
g8036.t1	0.447355	0.758553	0.981412	0	0	0	0.235839	0.161989	-0.0738495	4	4	4
g8142.t1	0.980716	0.962119	0.999959	0	0	0	0.0865942	0.104479	0.0178851	4	4	4
g8263.t1	0.574415	0.939922	0.940304	0	0	0	0.278571	0.139417	-0.139154	4	4	4
g8490.t1; g8490.t2	0.491434	0.680058	0.997386	0	0	0	0.310802	0.250007	-0.0607952	4	4	4
g8490.t2	0.481258	0.993732	0.716948	0	0	0	0.330428	0.0802535	-0.250174	4	4	4
g8631.t1	0.547428	0.998303	0.716347	0	0	0	0.216834	0.0403323	-0.176502	4	4	4
g8632.t1	0.476948	0.935718	0.890322	0	0	0	-0.723357	-0.332114	0.391243	4	4	4
g8849.t1	0.904581	0.999925	0.944594	0	0	0	0.134165	0.0202819	-0.113883	4	4	4
g9068.t1	0.967306	0.737197	0.974008	0	0	0	-0.0959442	-0.185936	-0.0899922	4	4	4
g914.t1	0.998676	0.995547	0.999975	0	0	0	-0.0527784	-0.0721349	-0.0193565	4	4	4
g9182.t1; g9182.t2	0.907547	0.999996	0.885034	0	0	0	0.275686	-0.0195811	-0.295267	4	4	4
g9517.t1	0.685866	0.167297	0.0149419	0	0	-1	0.0945444	-0.172758	-0.267302	4	4	4
g9643.t1	0.999946	0.996525	0.999348	0	0	0	-0.0197191	-0.0566033	-0.0368842	4	4	4
g9663.t1	0.479895	0.996472	0.683276	0	0	0	0.201354	0.0420399	-0.159315	4	4	4
g9684.t1	0.90777	0.999782	0.95644	0	0	0	0.112312	0.0224565	-0.0898559	4	4	4
g9746.t1	0.802784	0.963347	0.99072	0	0	0	0.130591	0.077398	-0.053193	4	4	4
g9788.t1	0.958709	0.999996	0.94393	0	0	0	0.0950829	-0.00880419	-0.103887	4	4	4
g9791.t1	0.997268	0.998492	0.971908	0	0	0	0.0559767	-0.0480512	-0.104028	4	4	4
g9809.t1	0.00508227	0.00138573	0.958316	-1	-1	0	-0.435555	-0.504559	-0.069004	4	4	4
hpdh	1.02753e-08	1.02753e-08	0.522212	1	1	0	11.5458	12.1895	0.64364	4	4	4
pand	1.02753e-08	1.02753e-08	0.112881	1	1	0	9.03546	9.50591	0.47045	4	4	4

## Sheet: Targeted proteomics day 8 stats
	P-value	P-value	P-value	Trend	Trend	Trend	Log2FC	Log2FC	Log2FC	Counts	Counts	Counts
Protein	ABF-004528-2\ABF-002234	ABF-004528-6\ABF-002234	ABF-004528-6\ABF-004528-2	ABF-004528-2\ABF-002234	ABF-004528-6\ABF-002234	ABF-004528-6\ABF-004528-2	ABF-004528-2\ABF-002234	ABF-004528-6\ABF-002234	ABF-004528-6\ABF-004528-2	ABF-002234	ABF-004528-2	ABF-004528-6
bapat	1.02773e-08	1.02757e-08	0.441345	1	1	0	10.3328	11.1238	0.790994	4	4	4
g10159.t1	0.971755	0.993983	0.999543	0	0	0	-0.149855	-0.098849	0.051006	4	4	4
g10377.t1; g10377.t2	0.987294	0.995598	0.999949	0	0	0	-0.140552	-0.106264	0.0342875	4	4	4
g10387.t1	0.797442	0.995268	0.944369	0	0	0	-0.322337	-0.108951	0.213386	4	4	4
g10688.t1	0.999996	0.999963	0.999774	0	0	0	0.0206973	-0.035767	-0.0564643	4	4	4
g10703.t1	1	0.936147	0.94158	0	0	0	0.00592991	0.228444	0.222514	4	4	4
g10924.t1	0.956349	0.991727	0.999016	0	0	0	-0.181494	-0.115116	0.0663775	4	4	4
g11151.t1	0.909152	0.951565	0.999884	0	0	0	-0.230754	-0.19124	0.0395143	4	4	4
g11318.t1	0.501995	0.638082	0.999276	0	0	0	-0.545752	-0.46799	0.0777624	4	4	4
g1424.t1	0.998157	1	0.998884	0	0	0	-0.088282	-0.0106257	0.0776562	4	4	4
g1601.t1	0.999747	0.999848	1	0	0	0	-0.0578225	-0.0508116	0.00701083	4	4	4
g1822.t1	0.939781	0.991548	0.997583	0	0	0	-0.206568	-0.119984	0.0865845	4	4	4
g1911.t1	0.999835	1	0.999701	0	0	0	-0.043343	0.00700299	0.050346	4	4	4
g2166.t1	0.943493	0.998663	0.989106	0	0	0	-0.184192	-0.0675815	0.11661	4	4	4
g2595.t1	0.99971	0.999938	0.997787	0	0	0	-0.0460876	0.0312188	0.0773064	4	4	4
g2661.t1	0.970687	0.965238	1	0	0	0	-0.168314	-0.176566	-0.00825235	4	4	4
g3197.t1	0.997709	0.999805	0.988223	0	0	0	-0.0740723	0.0395977	0.11367	4	4	4
g3205.t1	0.0645478	0.00390708	0.599256	0	1	0	0.76292	1.14148	0.378556	4	4	4
g3245.t1; g3245.t2	0.999999	0.934632	0.920621	0	0	0	-0.0124355	0.20664	0.219076	4	4	4
g3286.t1	0.936333	0.94957	0.999998	0	0	0	-0.228897	-0.213755	0.0151426	4	4	4
g3294.t1	0.937993	0.794639	0.996099	0	0	0	0.229579	0.337547	0.107968	4	4	4
g3294.t1; XP_001209889	0.976349	0.882656	0.996515	0	0	0	0.158244	0.253351	0.0951075	4	4	4
g3295.t1	0.977077	0.990433	0.999946	0	0	0	-0.164446	-0.129886	0.0345607	4	4	4
g3320.t1	0.999963	0.999688	0.999991	0	0	0	-0.0292727	-0.0499483	-0.0206757	4	4	4
g3416.t1	0.996036	0.999955	0.99912	0	0	0	-0.0947121	-0.0303578	0.0643543	4	4	4
g3478.t1; XP_001217977	4.46419e-08	1.59988e-08	0.480499	1	1	0	3.05736	3.47899	0.421636	4	4	4
g3931.t1	0.999539	0.797073	0.890042	0	0	0	0.0671927	0.361197	0.294005	4	4	4
g3932.t1	0.999873	0.999711	0.997017	0	0	0	-0.0415114	0.0510386	0.09255	4	4	4
g3989.t1	0.998776	0.982284	0.998719	0	0	0	0.0707524	0.142333	0.071581	4	4	4
g416.t1	1	0.999965	0.999962	0	0	0	0.000565126	-0.0314529	-0.0320181	4	4	4
g4423.t1	0.995689	0.999386	0.99989	0	0	0	-0.10257	-0.0622425	0.0403279	4	4	4
g4595.t1	1	0.999986	0.999985	0	0	0	0.000451889	-0.0214616	-0.0219135	4	4	4
g465.t1	0.920489	0.99881	0.979472	0	0	0	-0.174216	-0.0560328	0.118183	4	4	4
g4824.t1	0.999966	0.99897	0.999883	0	0	0	-0.0362803	-0.0857161	-0.0494358	4	4	4
g4878.t1	0.982355	0.996574	0.999688	0	0	0	-0.156659	-0.101565	0.055094	4	4	4
g5038.t1	0.997611	0.999814	0.99987	0	0	0	-0.0923961	-0.0482617	0.0441344	4	4	4
g5075.t1	0.945972	0.984649	0.999449	0	0	0	-0.196794	-0.13841	0.0583836	4	4	4
g5083.t1; XP_001215073|phosphoenolpyruvate	0.961243	0.885814	0.998977	0	0	0	-0.172229	-0.23805	-0.0658206	4	4	4
g5084.t1	0.99957	0.975759	0.995158	0	0	0	0.0556409	0.159065	0.103424	4	4	4
g538.t1	0.717914	0.404946	0.980612	0	0	0	-0.38233	-0.548379	-0.166049	4	4	4
g5383.t1	0.54111	0.907747	0.952252	0	0	0	-0.322906	-0.177282	0.145624	4	4	4
g5383.t1; g5383.t2	0.98333	0.999995	0.974293	0	0	0	-0.121422	0.0152991	0.136721	4	4	4
g5651.t1	0.998246	0.999975	0.999664	0	0	0	-0.0756704	-0.0259555	0.0497148	4	4	4
g6135.t1; g6135.t2	0.495688	0.353846	0.998721	0	0	0	-0.469864	-0.546729	-0.0768644	4	4	4
g6174.t1	0.285871	0.338156	0.99995	0	0	0	-0.551196	-0.51958	0.0316167	4	4	4
g6256.t1; g6256.t2	0.988938	0.999946	0.974334	0	0	0	-0.115453	0.0296385	0.145092	4	4	4
g6404.t1	0.995569	0.999947	0.98716	0	0	0	-0.107905	0.0349722	0.142877	4	4	4
g6653.t1	0.985313	0.99989	0.995856	0	0	0	-0.140915	-0.0400421	0.100873	4	4	4
g6752.t1	0.999999	0.986918	0.990368	0	0	0	0.0120151	0.15307	0.141055	4	4	4
g6753.t1	0.999954	0.999782	0.998335	0	0	0	-0.0315711	0.046706	0.0782771	4	4	4
g6819.t1	0.993539	0.999999	0.99069	0	0	0	-0.101134	0.0102345	0.111369	4	4	4
g6902.t1	0.987031	0.999996	0.992183	0	0	0	-0.127477	-0.0160645	0.111412	4	4	4
g7009.t1	0.900531	0.905373	1	0	0	0	-0.254722	-0.250786	0.0039364	4	4	4
g7392.t1	0.995551	1	0.994927	0	0	0	-0.105886	0.00368198	0.109568	4	4	4
g7566.t1	0.882212	0.893723	1	0	0	0	-0.264409	-0.255885	0.00852343	4	4	4
g7647.t1	0.999103	0.994804	0.999902	0	0	0	-0.0724543	-0.113869	-0.0414148	4	4	4
g7704.t1	0.999884	0.996152	0.999513	0	0	0	-0.0411342	-0.100166	-0.0590322	4	4	4
g7885.t1	0.997063	0.999857	0.999746	0	0	0	-0.0951665	-0.0441478	0.0510187	4	4	4
g8036.t1	0.999997	0.999057	0.997866	0	0	0	0.0170767	-0.0735752	-0.090652	4	4	4
g8142.t1	0.935511	0.999898	0.968174	0	0	0	-0.184593	-0.0340035	0.15059	4	4	4
g8263.t1	0.996131	0.976387	0.999407	0	0	0	0.0952633	0.154191	0.0589279	4	4	4
g8490.t1; g8490.t2	0.9298	0.919217	1	0	0	0	0.225837	0.235633	0.00979561	4	4	4
g8490.t2	0.998682	0.999966	0.999821	0	0	0	0.0731775	0.0290647	-0.0441128	4	4	4
g8631.t1	0.997992	0.998805	0.999999	0	0	0	0.0891392	0.0780504	-0.0110888	4	4	4
g8632.t1	0.959299	0.995232	0.82837	0	0	0	-0.374894	0.209934	0.584828	4	4	4
g8849.t1	0.999937	0.998483	0.999853	0	0	0	-0.0341315	-0.0764151	-0.0422836	4	4	4
g9068.t1	0.671463	0.92926	0.980275	0	0	0	-0.340961	-0.20114	0.139821	4	4	4
g914.t1	0.900111	0.998942	0.96893	0	0	0	-0.206787	-0.060151	0.146636	4	4	4
g9182.t1; g9182.t2	0.978914	0.987643	0.999992	0	0	0	-0.171225	-0.148153	0.0230719	4	4	4
g9517.t1	0.954135	0.996243	0.99671	0	0	0	-0.177079	-0.0900629	0.0870164	4	4	4
g9643.t1	0.962568	0.999505	0.990928	0	0	0	-0.177383	-0.0569266	0.120456	4	4	4
g9663.t1	1	0.99446	0.9959	0	0	0	0.00717662	0.0951097	0.0879331	4	4	4
g9684.t1	0.99789	0.999925	0.999768	0	0	0	-0.0833208	-0.035765	0.0475558	4	4	4
g9746.t1	0.973004	0.999887	0.990307	0	0	0	-0.158235	-0.0383693	0.119866	4	4	4
g9788.t1	0.982437	0.993611	0.999936	0	0	0	-0.139655	-0.106645	0.03301	4	4	4
g9791.t1	0.977977	0.998092	0.998705	0	0	0	-0.145736	-0.0764759	0.0692601	4	4	4
g9809.t1	0.26184	0.135142	0.993291	0	0	0	-0.519964	-0.621019	-0.101054	4	4	4
hpdh	1.02753e-08	1.02753e-08	0.071465	1	1	0	12.4017	13.1818	0.780052	4	4	4
pand	1.02753e-08	1.02753e-08	0.394745	1	1	0	8.75219	9.31084	0.558643	4	4	4

## Sheet: Global proteomics data
Protein	# PEPS	# PEPS UNIQUE	A_pseudoterreus_ABF002234_D2_1_5	A_pseudoterreus_ABF002234_D2_2_6	A_pseudoterreus_ABF002234_D2_3_7	A_pseudoterreus_ABF002234_D2_4_8	A_pseudoterreus_ABF002234_D4_1_25	A_pseudoterreus_ABF002234_D4_2_26	A_pseudoterreus_ABF002234_D4_3_27	A_pseudoterreus_ABF002234_D4_4_28	A_pseudoterreus_ABF002234_D6_1_45	A_pseudoterreus_ABF002234_D6_2_46	A_pseudoterreus_ABF002234_D6_3_47	A_pseudoterreus_ABF002234_D6_4_48	A_pseudoterreus_ABF002234_D8_1_65	A_pseudoterreus_ABF002234_D8_2_66	A_pseudoterreus_ABF002234_D8_3_67	A_pseudoterreus_ABF002234_D8_4_68	A_pseudoterreus_ABF004528_2_D2_1_9	A_pseudoterreus_ABF004528_2_D2_2_10	A_pseudoterreus_ABF004528_2_D2_3_11	A_pseudoterreus_ABF004528_2_D2_4_12	A_pseudoterreus_ABF004528_2_D4_1_29	A_pseudoterreus_ABF004528_2_D4_2_30	A_pseudoterreus_ABF004528_2_D4_3_31	A_pseudoterreus_ABF004528_2_D4_4_32	A_pseudoterreus_ABF004528_2_D6_1_49	A_pseudoterreus_ABF004528_2_D6_2_50	A_pseudoterreus_ABF004528_2_D6_3_51	A_pseudoterreus_ABF004528_2_D6_4_52	A_pseudoterreus_ABF004528_2_D8_1_69	A_pseudoterreus_ABF004528_2_D8_2_70	A_pseudoterreus_ABF004528_2_D8_3_71	A_pseudoterreus_ABF004528_2_D8_4_72	A_pseudoterreus_ABF004528_6_D2_1_17	A_pseudoterreus_ABF004528_6_D2_2_18	A_pseudoterreus_ABF004528_6_D2_3_19	A_pseudoterreus_ABF004528_6_D2_4_20	A_pseudoterreus_ABF004528_6_D4_1_37	A_pseudoterreus_ABF004528_6_D4_2_38	A_pseudoterreus_ABF004528_6_D4_3_39	A_pseudoterreus_ABF004528_6_D4_4_40	A_pseudoterreus_ABF004528_6_D6_1_57	A_pseudoterreus_ABF004528_6_D6_2_58	A_pseudoterreus_ABF004528_6_D6_3_59	A_pseudoterreus_ABF004528_6_D6_4_60	A_pseudoterreus_ABF004528_6_D8_1_77	A_pseudoterreus_ABF004528_6_D8_2_78	A_pseudoterreus_ABF004528_6_D8_3_79
BAPAT_Bacillus_cereus	78	78	26.1081	28.0283	NaN	NaN	27.4271	NaN	27.9967	27.0481	NaN	27.0853	NaN	28.1838	NaN	27.5776	26.8073	27.7499	32.27	32.3418	32.4137	32.1588	32.6126	32.5805	32.5117	32.3221	32.4129	32.5211	32.5999	32.4297	32.5136	32.5124	32.3893	32.3524	33.3388	33.1045	33.1749	32.9694	33.2675	33.3717	33.2132	33.1278	33.2444	33.1799	33.2695	33.1762	33.2286	33.2638	33.2201
HPDH_escherichia_coli	67	67	29.4882	30.0701	NaN	NaN	30.8668	NaN	29.3051	26.6503	NaN	NaN	NaN	29.1023	NaN	NaN	NaN	29.3828	36.591	36.6152	36.7347	36.3583	37.5591	37.2875	37.3911	37.096	37.4757	37.3855	37.5219	37.2328	37.6234	37.4046	37.434	37.2134	37.7801	37.7158	37.4437	37.3743	37.9307	37.9634	38.1202	37.9341	38.1013	37.9406	38.1775	38.1021	38.1462	38.0735	38.1241
PAND_Tribolium_castaneum	65	65	NaN	NaN	NaN	NaN	NaN	NaN	NaN	NaN	NaN	NaN	NaN	NaN	NaN	NaN	NaN	NaN	35.1846	35.1115	35.2927	35.2171	36.0277	36.0729	36.3149	35.8429	35.9586	36.0362	36.2259	36.1279	36.0046	36.1051	36.139	36.0735	35.8616	35.9886	36.1142	35.9923	36.4597	36.6396	36.5494	36.4715	36.4982	36.5876	36.579	36.6338	36.3535	36.5066	36.6232
g100.t1	1	0	NaN	NaN	NaN	NaN	NaN	NaN	NaN	29.2588	NaN	NaN	NaN	NaN	NaN	NaN	NaN	NaN	NaN	NaN	30.0473	NaN	NaN	NaN	NaN	NaN	NaN	NaN	NaN	NaN	NaN	NaN	NaN	NaN	29.961	29.977	NaN	29.7207	NaN	NaN	NaN	NaN	30.0891	NaN	NaN	NaN	NaN	NaN	NaN
g100.t2	1	0	NaN	NaN	NaN	NaN	NaN	NaN	NaN	29.2588	NaN	NaN	NaN	NaN	NaN	NaN	NaN	NaN	NaN	NaN	30.0473	NaN	NaN	NaN	NaN	NaN	NaN	NaN	NaN	NaN	NaN	NaN	NaN	NaN	29.961	29.977	NaN	29.7207	NaN	NaN	NaN	NaN	30.0891	NaN	NaN	NaN	NaN	NaN	NaN
g10000.t1	4	4	NaN	28.7791	28.079	NaN	NaN	NaN	27.5855	NaN	NaN	NaN	NaN	NaN	NaN	NaN	NaN	NaN	28.4445	28.4906	NaN	28.3804	NaN	NaN	NaN	NaN	NaN	NaN	NaN	NaN	NaN	NaN	NaN	NaN	28.2343	28.2243	29.0507	NaN	NaN	NaN	NaN	NaN	NaN	NaN	NaN	NaN	NaN	NaN	27.2905
g10004.t1	28	27	29.921	30.5104	30.5655	30.4177	31.1383	31.1189	31.3905	31.4712	31.1548	31.5765	31.1823	31.4712	31.3046	31.5805	31.6889	31.408	30.5224	30.6736	30.6303	30.425	31.0861	31.2004	31.3438	30.9986	31.0654	31.312	31.4838	31.1827	31.3231	31.4945	31.5272	31.3949	30.5424	30.5212	30.7831	30.6045	31.1331	31.1649	31.2081	31.0878	31.3678	31.254	31.197	31.1322	31.2571	31.4081	31.312
g10006.t1	19	0	35.2267	35.8394	35.9132	35.6658	34.9602	35.4434	35.7251	35.9734	34.9044	35.2394	35.3272	35.7707	35.0804	35.584	35.6036	35.6292	35.6885	36.0346	36.1545	35.8693	35.1086	35.5705	35.8399	35.4163	34.822	35.4163	35.5207	35.4141	35.2421	35.5037	35.6566	35.4657	35.5949	35.6378	36.2041	36.153	34.9771	35.321	35.4562	35.5119	35.115	35.4364	35.2947	35.4416	34.8578	35.4648	35.7726
g10006.t2	19	0	35.2267	35.8394	35.9132	35.6658	34.9602	35.4434	35.7251	35.9734	34.9044	35.2394	35.3272	35.7707	35.0804	35.584	35.6036	35.6292	35.6885	36.0346	36.1545	35.8693	35.1086	35.5705	35.8399	35.4163	34.822	35.4163	35.5207	35.4141	35.2421	35.5037	35.6566	35.4657	35.5949	35.6378	36.2041	36.153	34.9771	35.321	35.4562	35.5119	35.115	35.4364	35.2947	35.4416	34.8578	35.4648	35.7726
g1001.t1	6	6	31.5433	32.6047	32.128	32.5567	32.2631	32.7154	32.2275	32.6748	31.7207	32.3999	32.4941	32.722	32.3446	32.609	32.361	32.2464	32.58	32.3254	32.5208	32.6348	32.7365	32.6969	32.3803	32.5919	32.1743	32.3876	32.2868	32.1067	32.5987	32.4404	32.4249	32.4757	32.1082	32.329	32.4806	32.4589	32.597	32.7124	32.5855	32.6155	32.4649	32.6246	32.4807	32.79	32.2545	32.3966	32.1642
g10014.t1	5	5	29.1936	29.8266	29.4254	29.2947	29.4997	29.2285	29.6757	29.4605	28.7995	29.741	30.0893	30.2235	29.5906	29.8042	30.0873	30.0321	29.4488	29.8118	29.3595	28.8952	30.0971	29.7037	29.9815	29.5608	29.894	29.8916	30.0141	30.1838	30.1794	30.2547	30.6341	30.0084	29.6082	29.4218	29.8323	30.4553	30.2004	29.8897	30.2956	30.3404	29.92	27.5706	30.2486	29.6025	30.3469	30.4948	30.26
g10015.t1	6	0	29.3793	30.3269	29.9761	30.3299	29.429	29.683	29.7434	29.6353	30.439	29.8452	29.3526	29.5636	29.581	29.6265	29.9592	30.9422	29.4111	29.9099	30.1156	30.1345	29.3814	29.5228	29.5404	29.7434	30.2632	29.376	29.687	29.6512	28.865	29.5239	29.5888	29.2881	29.6186	30.5038	29.9032	30.0995	29.4089	29.5265	29.7555	29.6245	29.8354	29.3095	29.3434	29.458	29.8563	29.054	29.6489
g10015.t2	6	0	29.3793	30.3269	29.9761	30.3299	29.429	29.683	29.7434	29.6353	30.439	29.8452	29.3526	29.5636	29.581	29.6265	29.9592	30.9422	29.4111	29.9099	30.1156	30.1345	29.3814	29.5228	29.5404	29.7434	30.2632	29.376	29.687	29.6512	28.865	29.5239	29.5888	29.2881	29.6186	30.5038	29.9032	30.0995	29.4089	29.5265	29.7555	29.6245	29.8354	29.3095	29.3434	29.458	29.8563	29.054	29.6489
g10018.t1	7	7	27.896	28.8035	28.4976	28.8755	29.0476	28.9799	29.0191	29.4785	28.7022	29.0885	28.8596	29.4074	28.6871	29.2871	28.9348	29.0424	28.8272	28.9359	29.1951	28.7911	28.5336	28.787	28.5237	27.6642	28.583	28.9145	28.8563	28.7863	28.8337	28.9819	28.9937	28.9021	28.7341	28.8678	28.9246	28.8368	28.6354	28.8867	29.1627	28.697	28.7359	28.7832	28.7982	28.9643	28.903	28.5867	28.8072
g1002.t1	4	0	28.375	27.7703	29.1411	28.4171	NaN	26.9178	25.4366	24.9336	NaN	25.8842	26.124	23.7475	NaN	NaN	25.9602	24.9526	NaN	25.4847	28.2249	30.1261	NaN	NaN	NaN	NaN	27.5649	NaN	25.0115	26.6229	NaN	NaN	24.617	26.5052	28.1425	27.3756	28.3668	28.097	25.3833	NaN	NaN	NaN	26.3237	NaN	NaN	NaN	NaN	NaN	NaN
g1002.t2	4	0	28.375	27.7703	29.1411	28.4171	NaN	26.9178	25.4366	24.9336	NaN	25.8842	26.124	23.7475	NaN	NaN	25.9602	24.9526	NaN	25.4847	28.2249	30.1261	NaN	NaN	NaN	NaN	27.5649	NaN	25.0115	26.6229	NaN	NaN	24.617	26.5052	28.1425	27.3756	28.3668	28.097	25.3833	NaN	NaN	NaN	26.3237	NaN	NaN	NaN	NaN	NaN	NaN
g10021.t1	24	24	30.3821	30.9112	30.5326	30.784	30.6562	30.7819	30.581	30.8706	30.5548	30.6589	30.5615	30.4912	30.8106	30.7928	30.6981	30.5974	30.9039	31.0932	31.0705	30.8398	30.5708	30.6739	30.615	30.6039	30.5407	30.5043	30.6058	30.3729	30.8068	30.825	30.7157	30.6397	30.9861	31.1334	30.9541	30.8608	30.6223	30.9137	30.6093	30.5146	30.4212	30.5117	30.7242	30.9067	30.5991	30.7784	30.6748
g10022.t1	10	10	29.0558	29.674	30.1154	30.1322	29.4635	29.5681	29.3454	29.4789	29.5155	29.5363	29.2722	29.3978	29.433	29.4327	29.3716	29.4837	29.8583	30.0234	29.9496	29.6334	29.4781	29.5567	29.6517	29.971	29.533	29.4553	29.4958	28.9947	29.4962	29.4314	29.2688	29.5838	30.0049	30.0792	29.9222	30.0077	29.5084	29.5563	29.5341	29.1832	29.4244	29.6749	29.4715	29.5354	29.823	29.4003	29.2035
g10023.t1	11	0	35.1919	35.5444	35.2965	35.441	34.8089	35.1827	35.3093	35.0152	34.6667	34.6522	34.6854	34.5643	34.3799	34.421	34.5092	34.1069	35.2679	35.5535	35.6714	35.2079	34.9636	35.1798	35.3084	35.2146	35.0652	34.8487	34.8542	34.5024	34.3921	34.3648	34.4809	34.1519	35.2724	35.3885	35.3949	35.5828	34.9827	34.8609	34.8954	34.7901	34.59	34.663	34.4823	34.4452	34.3549	34.4562	34.3041
g10023.t2	11	0	35.1919	35.5444	35.2965	35.441	34.8089	35.1827	35.3093	35.0152	34.6667	34.6522	34.6854	34.5643	34.3799	34.421	34.5092	34.1069	35.2679	35.5535	35.6714	35.2079	34.9636	35.1798	35.3084	35.2146	35.0652	34.8487	34.8542	34.5024	34.3921	34.3648	34.4809	34.1519	35.2724	35.3885	35.3949	35.5828	34.9827	34.8609	34.8954	34.7901	34.59	34.663	34.4823	34.4452	34.3549	34.4562	34.3041
g10024.t1	10	10	31.4012	30.899	30.8936	30.7525	30.7495	30.7565	30.6812	30.7679	30.5572	30.6597	30.4267	30.5934	30.3078	30.3514	30.3971	30.3523	30.9719	30.9796	31.1234	30.2985	30.7765	30.9038	30.9707	30.3929	30.6809	30.715	30.5129	30.6275	30.4222	30.4087	30.2841	30.6522	30.8189	30.4677	30.8763	31.0714	30.7147	31.0023	30.8948	30.7405	30.6131	30.7454	30.6787	30.8633	30.3841	30.8249	30.2408
g10026.t1	4	4	29.1273	30.1891	29.1632	30.2278	28.7848	29.6907	27.0199	26.899	NaN	29.7259	28.2186	28.304	29.1903	NaN	NaN	NaN	29.1636	30.4053	32.3798	32.214	NaN	NaN	28.2251	28.0777	28.5348	NaN	NaN	28.2517	29.3451	28.6946	NaN	29.346	29.3739	30.5981	28.5343	29.4237	NaN	NaN	NaN	29.345	29.685	28.8912	29.5035	29.4496	28.7148	NaN	NaN
g10027.t1	4	4	28.4423	30.2054	29.0356	28.8544	28.2382	28.2481	NaN	28.6746	29.1701	28.571	28.865	28.1121	28.7176	28.2263	28.5398	28.2533	28.9058	29.2454	29.184	29.2206	28.4527	NaN	29.1631	29.4202	28.6274	28.3217	28.4627	28.9991	28.8613	29.0804	28.9065	28.6254	29.0804	28.7434	NaN	30.7439	28.7835	NaN	NaN	29.0947	29.0758	28.9373	29.309	28.8574	28.8255	28.8317	29.2273
g10029.t1	5	5	30.4068	30.8235	29.7489	31.1791	30.4799	30.3277	29.5694	29.9984	NaN	30.0368	NaN	30.0612	32.2857	30.4922	NaN	NaN	30.3243	30.6623	29.3924	29.8961	31.9296	29.5767	NaN	29.6056	30.0561	29.6333	30.1317	29.8448	NaN	NaN	28.855	30.2035	30.1921	30.4255	30.0027	30.038	30.143	31.712	29.8378	30.1025	29.5571	30.1328	29.8456	30.1678	30.6523	29.5905	NaN
g10034.t1	1	1	27.3937	29.4267	29.9682	29.7777	NaN	28.9579	29.5204	29.3693	NaN	NaN	28.9728	NaN	28.4379	NaN	NaN	NaN	NaN	29.276	NaN	28.8089	29.1746	29.8393	29.7294	29.2147	NaN	NaN	29.3034	29.042	NaN	27.9135	28.7948	28.8458	29.3684	NaN	29.8584	NaN	NaN	29.5188	NaN	NaN	NaN	29.3678	29.0179	29.2152	28.6301	30.8666	28.7268
g10037.t1	3	3	30.1577	30.3395	30.8604	29.9277	31.3321	30.5727	30.6049	31.2686	30.8568	30.9237	30.988	30.7016	31.1203	31.1097	NaN	30.4372	30.9655	30.6701	30.6769	30.0189	30.6413	30.8112	30.9669	30.7677	30.9217	30.9445	30.7339	30.991	30.5014	30.9064	30.8753	30.6605	30.4828	30.1674	30.4867	30.5209	30.7576	30.7012	30.6904	30.3289	30.7399	30.8862	30.5125	30.7399	30.7975	30.8477	30.6196
g10039.t1	18	18	32.9613	33.4916	33.3802	33.4254	32.9173	32.7523	32.7505	33.0902	32.9389	32.6819	32.4925	32.7219	32.6923	32.8444	32.7667	32.5092	33.1938	33.3045	33.1797	33.1476	32.827	33.0116	33.0382	32.8124	33.0974	32.734	32.8183	32.6858	32.6768	32.9825	32.9809	32.6535	33.1525	33.3736	33.1432	33.4015	32.8746	33.0226	32.9414	32.9612	32.7136	32.7895	32.7087	33.0854	32.4994	32.799	32.9928
g10040.t1	12	12	32.1214	32.366	32.0608	32.5047	31.9066	31.7288	31.6388	32.2648	31.7906	32.0348	31.8002	31.6207	31.8598	32.1039	31.87	31.9891	31.9529	32.3714	32.2956	32.2223	31.9403	32.1573	32.0731	32.1152	32.0375	31.8006	32.0149	31.6285	32.0829	31.927	32.0419	31.7142	32.0899	32.2426	32.3189	32.2113	32.0397	32.2414	32.2474	32.0854	32.0439	32.1366	31.8586	32.4045	31.7652	32.161	31.7656
g10041.t1	1	0	23.7843	27.9073	NaN	NaN	24.8755	22.6201	26.3863	NaN	NaN	NaN	26.5301	NaN	NaN	NaN	23.1312	24.568	26.8024	26.7448	NaN	NaN	NaN	26.6712	NaN	NaN	NaN	NaN	25.0947	25.1881	NaN	25.5481	22.9262	25.7707	25.8953	27.0733	26.0575	NaN	NaN	NaN	NaN	NaN	20.6277	25.7083	NaN	23.7657	NaN	NaN	NaN
g10041.t2	1	0	23.7843	27.9073	NaN	NaN	24.8755	22.6201	26.3863	NaN	NaN	NaN	26.5301	NaN	NaN	NaN	23.1312	24.568	26.8024	26.7448	NaN	NaN	NaN	26.6712	NaN	NaN	NaN	NaN	25.0947	25.1881	NaN	25.5481	22.9262	25.7707	25.8953	27.0733	26.0575	NaN	NaN	NaN	NaN	NaN	20.6277	25.7083	NaN	23.7657	NaN	NaN	NaN
g10046.t1	40	40	33.1594	33.9128	33.4812	33.5131	33.4963	33.573	33.69	33.9223	33.7297	33.7082	33.764	33.909	33.7987	33.8732	33.9395	33.7317	33.523	33.8446	33.9007	33.6505	33.9397	34.0732	33.9744	33.9072	33.8406	33.9069	33.9594	33.8114	33.9887	33.8022	33.9343	33.8922	33.7523	33.6997	33.9054	33.6342	33.7957	33.8664	34.0277	33.7023	33.8116	33.9124	33.9722	33.5724	33.7755	33.8652	33.8403
g10052.t1	38	38	30.3257	31.1032	30.9035	30.9108	30.8555	30.9264	31.0915	31.2602	30.3644	30.536	30.7368	30.9171	30.5612	31.1722	31.2796	31.188	30.9481	31.1051	31.1362	30.8622	30.841	31.2479	31.1943	30.8319	30.4284	31.0226	31.0033	30.8777	31.0924	31.3323	31.2	30.998	31.0007	31.181	31.3338	31.2812	30.8056	31.0136	30.8325	30.9589	30.8028	30.93	30.8434	30.8371	30.8906	31.2618	31.2308
g10053.t1	1	1	NaN	NaN	29.2532	29.3283	NaN	NaN	NaN	NaN	NaN	NaN	NaN	NaN	NaN	NaN	NaN	NaN	NaN	NaN	NaN	NaN	NaN	NaN	NaN	NaN	NaN	NaN	NaN	NaN	NaN	NaN	NaN	NaN	NaN	NaN	NaN	NaN	NaN	NaN	NaN	28.577	NaN	NaN	NaN	NaN	NaN	NaN	NaN
g10056.t1	1	1	NaN	NaN	29.9037	30.0708	NaN	NaN	NaN	NaN	NaN	NaN	26.8622	NaN	NaN	NaN	NaN	NaN	NaN	NaN	NaN	NaN	30.0763	NaN	27.5498	NaN	27.2455	NaN	NaN	NaN	NaN	NaN	NaN	NaN	NaN	NaN	NaN	NaN	NaN	NaN	22.2159	NaN	NaN	NaN	26.8665	NaN	NaN	NaN	NaN
g10057.t1	5	5	30.6563	31.0631	31.0321	31.061	28.8899	30.8831	31.2187	31.2836	31.1163	30.1435	30.7712	30.9192	31.4746	30.7116	30.3839	30.5113	30.393	31.2531	30.7818	30.3451	29.4625	30.2926	30.9538	30.8357	30.2445	29.6757	31.0132	30.5465	29.3543	30.3812	30.415	29.9055	30.2422	31.1561	30.9646	30.9517	29.7699	31.0306	30.993	30.4683	30.375	30.6542	30.3909	30.0472	29.9802	30.1261	30.4772
g10063.t1	1	0	33.6952	34.0113	34.143	33.9202	32.4698	32.7978	32.4919	32.8498	32.3196	31.9848	32.6543	31.67	32.3462	32.3525	32.1731	32.4575	33.8987	33.9164	34.0187	NaN	32.9934	33.1374	33.0419	32.7791	32.5896	32.5971	32.2474	32.6685	32.5046	32.8784	32.6101	32.6191	33.8556	34.0568	34.2383	34.1388	32.9891	33.4971	33.1811	33.4111	32.5132	32.8553	32.5985	32.8573	32.5262	32.6128	32.542
g10082.t1	4	4	NaN	NaN	NaN	26.0081	28.1454	28.117	28.3877	28.897	27.307	27.8465	NaN	28.5325	NaN	28.7139	28.4519	28.1105	NaN	NaN	NaN	NaN	28.2629	28.8501	28.625	NaN	NaN	NaN	NaN	28.4146	27.7122	28.7631	28.268	28.2512	NaN	NaN	NaN	NaN	27.5954	28.3323	28.2845	28.1777	NaN	28.824	28.4955	28.4635	28.8426	28.5812	28.3636
g1009.t1	1	1	NaN	27.7706	NaN	27.3246	26.987	26.8578	NaN	27.1223	NaN	NaN	26.2709	NaN	NaN	NaN	26.9323	NaN	NaN	27.2307	26.9066	24.7452	NaN	NaN	NaN	24.207	NaN	NaN	26.7939	NaN	NaN	NaN	NaN	NaN	27.1557	27.029	26.2228	NaN	NaN	NaN	27.0471	NaN	26.9097	NaN	27.1454	27.0336	NaN	NaN	NaN
g10091.t1	6	6	31.6809	31.4598	31.5589	31.721	31.8346	31.5065	31.9566	32.1849	31.9719	32.0167	31.8305	31.8906	32.2291	32.0289	32.049	31.7003	31.5863	30.9166	32.0669	31.7224	32.4085	31.7522	32.0286	31.901	31.9628	31.9559	32.2358	31.9066	31.7477	31.5064	32.0153	31.1919	32.0942	31.6791	31.4518	31.6038	31.8931	31.9579	32.0567	31.9127	31.5933	32.1924	31.8578	31.4644	32.476	31.8492	32.0412
g10092.t1	11	11	29.3751	29.4539	29.5038	29.5139	28.9409	29.4531	29.5266	29.6655	29.43	29.3455	29.5837	29.3024	28.9111	29.0821	29.4357	29.1159	29.3027	29.7136	29.4882	28.9424	29.2972	29.656	29.5277	29.2449	28.4486	29.3011	29.4369	29.2075	29.0617	28.9977	29.0063	28.9459	29.4291	29.5565	29.641	29.6327	29.3416	29.4957	29.5789	29.3491	29.4089	29.4837	29.2936	28.8253	29.1305	29.1962	28.9437
g10093.t1	8	8	30.2062	30.8273	30.7451	30.4047	29.2924	29.7211	29.2526	29.4037	28.2963	29.2278	29.3752	31.3706	28.6669	29.9808	NaN	28.8337	30.8687	31.3348	30.8618	30.8827	29.5636	29.681	29.1668	NaN	28.895	29.5354	29.4723	28.8294	29.1653	29.4964	29.3856	28.352	30.744	30.8781	30.7287	31.1483	29.621	30.1568	29.4293	29.4416	29.2462	29.5466	29.6401	28.7705	29.1803	28.9447	31.1923
g10095.t1	4	4	27.73	29.0904	28.8492	29.0199	28.5171	28.2797	28.7934	28.5924	28.6966	28.221	27.9791	28.6404	28.33	28.5271	28.703	28.7866	28.1805	27.6616	28.1716	NaN	28.4109	27.9028	28.0461	NaN	26.9667	27.933	28.2875	28.0251	27.9384	27.8897	28.2957	28.669	28.7463	28.5223	28.5759	28.8711	28.6358	28.4078	28.5234	28.2783	28.3677	27.9602	28.7505	28.2754	27.8957	28.4791	28.6376
g10096.t1	2	2	27.2885	29.6443	29.0788	28.8738	29.196	29.0193	28.659	28.6828	NaN	28.973	27.6803	28.4964	27.995	28.0664	NaN	NaN	28.8692	29.2447	29.2801	NaN	28.4298	28.6734	28.384	27.6388	26.6091	NaN	28.9974	NaN	NaN	NaN	NaN	27.6516	29.2861	NaN	28.9979	29.1944	27.4216	28.4547	28.5969	28.7139	27.9662	NaN	NaN	28.216	NaN	NaN	NaN
g10097.t1	24	24	28.0404	29.1584	28.7123	28.9816	29.5915	29.7127	29.5939	29.9101	29.5866	29.8322	29.8604	29.8208	29.8379	30.2155	29.9666	29.8452	28.5388	28.6734	28.8327	28.2276	29.5764	29.6417	29.6371	29.2149	29.7492	29.7667	29.8215	29.5556	29.9892	29.951	30.0679	29.9899	28.8904	28.7926	28.7926	28.7434	29.3722	29.8612	29.8425	29.5768	29.9485	29.9775	29.7848	29.7864	30.0044	29.9987	30.0963
g10098.t1	10	10	28.9044	29.543	29.6718	29.6731	27.762	27.4943	26.7614	28.0974	27.0728	31.569	28.3209	NaN	27.5673	28.3811	28.4365	28.8037	29.2186	29.6082	29.547	29.2143	27.7273	27.6805	28.2473	28.575	26.2526	29.2183	28.6721	28.6068	28.1251	28.2534	27.81	27.9607	29.2816	29.4008	29.3532	29.1115	27.9459	28.4191	27.8312	28.3666	27.9843	26.1625	28.4237	28.6916	28.5038	28.0421	28.1802
g101.t1	3	3	NaN	36.952	36.686	36.3869	NaN	36.7007	37.0439	35.5987	37.3246	37.5595	37.6369	36.9161	37.4235	37.6583	37.5117	37.6326	37.9055	36.6676	38.8955	36.599	NaN	37.2847	37.4326	37.3083	37.5904	37.5023	37.6117	37.317	37.6826	39.6304	37.5724	39.6512	36.5094	36.7487	38.717	37.3722	37.287	37.2711	36.8332	36.6065	37.2406	37.4181	37.368	37.2672	37.3219	39.5957	37.6375
g1010.t1	4	4	29.0961	29.2319	29.0149	29.5751	27.999	28.6464	27.1386	27.8131	27.7777	NaN	27.4131	27.1261	27.7418	27.8972	27.6449	26.7336	28.926	29.3034	29.1796	28.6395	28.2628	28.6597	27.9169	28.0023	28.3327	26.2317	27.3537	26.4593	26.7567	26.0109	27.1447	27.3767	28.4341	28.5482	28.997	28.5518	26.7848	27.7912	28.037	28.0497	27.4246	26.3987	27.2532	27.519	26.6019	25.3955	26.8354
g10101.t1	1	1	27.038	26.6232	27.0378	NaN	NaN	NaN	NaN	26.2919	NaN	NaN	NaN	NaN	NaN	NaN	NaN	NaN	NaN	25.3614	NaN	NaN	NaN	NaN	NaN	NaN	NaN	NaN	NaN	NaN	NaN	NaN	NaN	NaN	NaN	NaN	25.9069	NaN	NaN	NaN	NaN	NaN	NaN	NaN	NaN	NaN	NaN	NaN	NaN
g10102.t1	19	19	32.9049	33.5075	33.2303	33.3863	33.8648	34.0126	33.9415	34.1343	33.9815	34.1082	33.9772	34.1806	33.8902	34.2802	34.0433	34.0766	33.2246	33.4813	33.3953	32.9961	33.8346	34.0046	34.0344	33.8429	33.8808	33.9656	33.8835	33.9922	33.8628	33.9508	34.0227	33.7886	33.2256	33.1654	33.4469	33.2951	33.847	33.9464	33.9327	33.7384	34.1234	33.9373	33.7203	33.8085	33.9091	34.0185	34.0725
g10103.t1	2	2	29.0142	29.2229	28.7356	NaN	NaN	28.6152	28.6173	28.4321	29.3408	28.8989	29.4021	27.6027	NaN	29.3906	NaN	NaN	NaN	29.4518	28.9003	28.565	NaN	28.7986	28.2304	29.1877	28.4788	28.1668	28.192	28.3945	NaN	27.8284	27.6305	NaN	29.03	28.6889	28.6221	29.7623	28.3874	28.6991	28.6164	28.4841	28.9521	NaN	NaN	28.912	NaN	28.5175	29.2477
g10105.t1	12	12	32.3269	33.2143	32.8495	32.9031	32.8209	33.0173	33.0523	33.1725	33.1189	32.7078	33.1747	33.2412	33.3152	33.3205	33.1852	32.9872	32.8509	33.1074	32.8415	32.9923	33.1848	33.3074	33.2715	33.0455	33.3161	33.2521	33.3541	33.2014	33.2377	33.4966	33.4082	33.3641	32.8436	32.8469	32.936	33.022	33.2031	33.1508	33.1562	33.1542	33.1956	33.6126	33.3168	33.5976	33.1641	33.4107	33.3118
g10106.t1	3	3	NaN	NaN	NaN	NaN	28.9117	NaN	NaN	28.6626	NaN	28.6529	NaN	27.6483	28.4011	30.3725	28.4645	28.6507	NaN	27.9384	NaN	27.9481	28.7571	29.0348	28.5002	28.24	NaN	28.1907	28.5264	NaN	31.4313	NaN	30.7721	NaN	NaN	NaN	27.0841	28.1809	28.8224	28.5425	28.1298	29.3293	28.4597	27.4002	28.8075	NaN	29.3174	28.4898	30.3462
g10107.t1	1	1	NaN	28.0336	32.1969	28.6269	NaN	NaN	NaN	NaN	NaN	NaN	NaN	NaN	NaN	NaN	NaN	NaN	NaN	NaN	32.3388	NaN	NaN	NaN	NaN	NaN	NaN	NaN	NaN	NaN	27.4926	NaN	28.3459	NaN	NaN	28.6487	NaN	NaN	NaN	NaN	NaN	NaN	NaN	NaN	NaN	NaN	27.6342	NaN	NaN
g10108.t1	6	6	26.4631	25.9284	25.1278	25.4052	24.9508	25.0024	25.2002	24.382	NaN	25.427	25.2082	25.1923	NaN	25.6465	25.0982	25.5268	25.2386	25.5945	25.9274	NaN	25.2258	25.6224	25.2142	25.5649	24.8921	25.2765	25.4333	25.1144	25.4448	25.0814	24.6632	25.0781	26.009	25.3451	25.2193	25.7837	25.4889	24.9965	24.8314	25.4802	27.3054	25.6176	25.7183	25.1772	26.4712	26.5393	25.9706
g10109.t1	4	4	28.5483	27.5244	26.9337	NaN	26.6452	NaN	27.6486	27.2677	NaN	NaN	NaN	27.7974	26.6302	NaN	28.2633	27.8723	NaN	24.8902	NaN	NaN	NaN	27.9904	NaN	NaN	27.5466	NaN	NaN	27.0664	NaN	26.3001	NaN	27.6329	NaN	26.2361	27.8766	27.8603	NaN	NaN	NaN	NaN	NaN	27.5495	27.7656	NaN	25.7484	26.2919	NaN
g10110.t1	7	7	32.5708	32.3294	31.7559	32.5065	31.5741	31.5987	31.8717	31.7092	32.0624	31.6054	31.7624	31.5223	31.7264	31.819	31.4989	31.2786	32.4756	32.5125	32.3719	32.1807	31.7852	31.7677	31.4724	31.5962	31.7062	31.4397	31.757	31.6768	31.4884	31.7752	31.4637	31.5147	31.9028	32.4263	32.2408	31.6464	31.5741	31.5861	31.6794	31.0972	31.3845	31.2471	31.2256	31.8513	31.4832	31.4683	31.4278
g10111.t1	2	2	NaN	28.3415	NaN	27.4989	NaN	NaN	NaN	NaN	NaN	27.9107	NaN	NaN	NaN	NaN	28.3874	NaN	29.1774	29.2041	29.0909	NaN	NaN	NaN	28.1784	NaN	NaN	NaN	NaN	NaN	NaN	NaN	NaN	NaN	29.3545	NaN	29.4021	28.0647	28.7706	28.7666	27.7636	NaN	28.1372	NaN	NaN	NaN	NaN	NaN	NaN
g10112.t1	10	7	35.8274	35.8402	35.5395	35.4381	35.039	34.8898	34.8539	35.095	33.9435	34.9131	34.6589	34.7954	33.9186	34.8703	34.7583	34.6851	35.9834	35.6739	35.415	35.4778	34.8103	34.8266	35.0339	34.4815	34.3011	34.8172	34.7852	34.516	34.5521	34.6757	34.7357	34.5738	35.7838	35.6692	35.2885	35.4285	34.9906	34.8031	34.6587	34.6599	34.5684	34.8016	34.6396	34.431	34.2348	34.4528	34.8418
g10114.t1	22	22	36.2621	36.0883	36.0484	36.0215	35.134	35.5706	35.3754	35.7671	35.2553	35.2628	35.457	35.2692	35.2765	35.4732	35.2965	35.4703	36.4634	36.2661	36.1897	35.9463	35.2493	35.4648	35.5	35.1812	35.5152	35.4373	35.3591	35.012	35.2995	35.5637	35.4096	35.3131	35.9007	36.108	35.9714	36.0847	35.1854	35.5019	35.3617	35.1333	35.2513	35.386	35.0988	35.5038	35.0913	35.4159	35.5997
g10119.t1	57	57	34.7389	34.7495	34.5877	34.6962	34.5526	34.5472	34.5783	34.7339	34.5685	34.6267	34.5391	34.5769	34.4361	34.569	34.5174	34.4021	34.6827	34.7959	34.8566	34.4401	34.4102	34.4978	34.5074	34.1904	34.4244	34.4202	34.419	34.2915	34.2787	34.4315	34.4222	34.3316	34.674	34.6257	34.654	34.6288	34.174	34.5297	34.5066	34.351	34.4103	34.4683	34.423	34.4309	34.3237	34.4922	34.2278
g10121.t1	3	3	32.4502	32.9091	32.5809	32.7485	32.3971	32.2598	32.2152	32.6005	32.5671	32.668	32.0847	32.7772	32.3364	32.6487	32.189	32.7032	32.9178	32.7402	32.7072	32.7826	32.6857	32.8748	32.6731	32.5665	33.1088	32.6083	32.8269	32.0937	32.5569	32.4816	32.5433	32.4481	32.6435	32.9897	32.7307	32.5221	32.6423	32.7922	32.713	32.4676	32.6882	32.6451	32.4941	32.8296	32.3145	32.5106	32.6291
g10124.t1	1	1	NaN	NaN	NaN	NaN	NaN	NaN	NaN	23.3046	NaN	NaN	NaN	NaN	NaN	NaN	NaN	NaN	NaN	24.0563	NaN	23.2243	NaN	NaN	NaN	NaN	NaN	NaN	NaN	NaN	NaN	NaN	NaN	NaN	NaN	23.4734	NaN	NaN	NaN	20.7432	NaN	NaN	NaN	20.8731	NaN	NaN	NaN	NaN	NaN
g10128.t1	11	11	28.3381	30.9539	29.4769	29.9793	30.6274	30.6229	30.7898	30.6242	30.3348	31.4544	30.3908	30.449	30.4444	30.5269	30.6474	29.7893	29.2058	29.6491	31.6052	28.1433	30.0132	29.8873	30.669	29.9762	29.8806	29.977	29.7274	29.5543	29.8833	29.8083	29.4521	29.7379	29.7526	29.7369	29.745	29.4755	30.0278	29.9751	30.2559	29.8235	29.8399	29.5369	29.9657	29.509	29.8871	29.7144	29.4772
g1014.t1	11	11	28.9666	30.1766	NaN	30.0674	NaN	29.3947	30.8715	30.3002	29.5032	28.6345	29.1401	28.768	28.5494	28.5963	30.4125	NaN	31.1843	29.5022	30.7425	27.9556	29.3985	29.9784	29.4294	NaN	30.0262	28.4252	29.5144	29.0786	29.7526	29.9994	NaN	30.2836	30.9871	30.6957	29.8083	29.6112	NaN	29.3641	29.9565	29.7665	29.8727	NaN	30.4018	27.3202	NaN	30.1739	29.6332
g10141.t1	1	1	NaN	NaN	NaN	NaN	22.5233	NaN	24.7646	28.231	NaN	24.7381	24.1065	25.6299	NaN	24.7176	27.46	24.3821	NaN	NaN	NaN	NaN	NaN	NaN	NaN	NaN	NaN	NaN	NaN	NaN	NaN	25.0921	NaN	NaN	NaN	NaN	NaN	NaN	NaN	NaN	25.7713	NaN	NaN	NaN	NaN	NaN	NaN	NaN	NaN
g10147.t1	7	7	31.7478	32.4849	31.7982	32.2028	32.4865	32.5911	32.5038	32.4122	32.3885	32.6136	32.4816	32.8283	32.5297	32.438	32.5383	32.5024	31.8489	32.2633	32.2541	31.8748	32.527	32.6841	32.6748	32.2883	32.3511	32.5588	32.8502	32.7083	32.4591	32.3561	32.6069	32.5367	31.7616	32.0693	32.281	32.3	32.5002	32.5111	32.6627	32.5312	32.6318	32.411	32.7639	32.6226	32.4813	32.542	32.4736
g10148.t1	10	10	33.0685	33.4329	32.9941	33.4146	32.7752	33.0084	32.8742	33.6421	32.9202	33.1928	33.033	33.0131	33.1442	33.0933	33.0121	32.7832	32.9765	33.241	33.2531	33.1869	33.2139	33.637	33.2407	33.3546	33.4185	33.351	33.2754	32.919	33.1697	32.7432	32.9151	32.8776	33.2129	33.1194	33.038	33.0844	33.1157	33.3393	33.3985	33.3383	33.0756	33.2905	33.2717	33.4908	32.9185	32.7664	33.0249
g10154.t1	9	0	30.6501	31.2069	30.9228	31.3101	30.8707	30.9544	31.2675	31.0351	30.9911	30.9571	30.8252	30.939	30.6185	30.9962	30.9755	30.644	30.9474	30.8992	31.2875	30.8651	30.7399	31.1814	31.1675	30.1268	30.4338	31.0364	31.2217	31.001	30.4531	31.0951	31.0558	30.6564	31.226	31.1633	31.1481	31.3561	30.9256	31.0727	31.0931	30.9614	30.9117	30.5504	31.114	31.0439	31.071	31.0975	30.8364
g10154.t2	9	0	30.6501	31.2069	30.9228	31.3101	30.8707	30.9544	31.2675	31.0351	30.9911	30.9571	30.8252	30.939	30.6185	30.9962	30.9755	30.644	30.9474	30.8992	31.2875	30.8651	30.7399	31.1814	31.1675	30.1268	30.4338	31.0364	31.2217	31.001	30.4531	31.0951	31.0558	30.6564	31.226	31.1633	31.1481	31.3561	30.9256	31.0727	31.0931	30.9614	30.9117	30.5504	31.114	31.0439	31.071	31.0975	30.8364
g10155.t1	6	1	27.7893	28.1102	28.6568	28.6817	27.2538	27.5878	27.6894	28.4852	28.3299	27.4157	29.3381	NaN	NaN	27.3084	30.2571	NaN	28.421	28.7393	28.9501	28.9506	27.3351	27.3616	26.748	27.1051	27.0296	NaN	27.0269	NaN	NaN	26.9752	26.8266	28.4475	28.4278	27.9124	28.8568	28.3514	27.4987	27.2859	26.465	27.2771	26.9245	27.6864	26.1682	28.1612	27.5583	29.5484	24.5037
g10155.t2	5	0	27.8504	28.1102	28.6568	28.8057	27.2538	27.5878	28.6826	28.1364	28.3299	27.4157	29.3381	NaN	NaN	27.3084	30.2571	NaN	28.421	28.8603	29.1097	28.9506	27.3351	27.3616	26.748	27.1051	27.0296	NaN	27.0269	NaN	NaN	26.9752	26.8266	28.4475	28.4278	27.9124	28.6725	28.3514	27.4987	27.2859	26.465	27.2771	26.9245	27.6864	26.1682	28.1612	27.5583	29.5484	24.5037
g10157.t1	14	14	33.4087	34.949	34.7708	35.1125	36.7112	36.9309	37.1768	37.0323	37.2863	37.1165	37.4426	37.3563	36.9209	37.1025	37.0044	36.979	33.6462	34.5145	34.3302	34.5715	36.1998	36.5028	36.7133	36.5452	36.9043	36.8767	36.8778	36.8474	36.7905	36.5881	36.654	36.6529	34.2071	34.0303	34.278	34.5531	36.0923	36.3065	36.6075	36.5384	36.3285	36.3255	36.7199	36.8449	36.4982	36.705	36.6943
g10159.t1	148	143	39.7622	39.6728	39.8254	39.3962	40.7605	40.6466	40.8374	40.7959	40.9966	40.8518	40.888	40.7858	41.0025	40.6844	41.0342	40.9525	39.4173	39.345	39.4199	39.4443	40.6976	40.6742	40.8476	40.4203	40.9971	40.7933	40.7498	40.8116	40.8324	40.8384	40.8967	40.8674	39.4929	39.3458	39.7752	39.7107	40.647	40.702	40.5533	40.5307	40.9165	40.7453	40.7818	40.6773	40.7905	40.7791	40.9421
g1016.t1	2	0	29.9749	NaN	NaN	NaN	28.6257	NaN	NaN	NaN	NaN	NaN	NaN	NaN	NaN	NaN	NaN	NaN	NaN	29.5796	29.4334	NaN	29.4427	NaN	29.406	NaN	29.4889	NaN	27.4833	NaN	NaN	NaN	NaN	NaN	29.1079	NaN	29.8502	NaN	29.5866	NaN	NaN	NaN	NaN	NaN	NaN	NaN	NaN	NaN	NaN
g1016.t2	3	1	29.9749	NaN	NaN	NaN	28.6257	NaN	30.4115	NaN	NaN	NaN	NaN	29.9365	NaN	25.6019	NaN	NaN	NaN	29.5796	29.4334	NaN	29.4427	NaN	29.406	NaN	29.4889	NaN	27.4833	30.2619	NaN	NaN	NaN	NaN	29.1079	NaN	29.8502	NaN	29.5866	NaN	NaN	NaN	NaN	NaN	NaN	NaN	NaN	27.4062	NaN
g10160.t1	17	17	28.5316	28.5355	28.3596	28.0884	28.0908	28.3625	28.4033	28.5948	27.6955	28.0652	27.7629	28.3053	28.1839	28.5466	28.5816	28.4137	27.8812	28.3379	28.3666	29.3066	28.1068	28.3349	28.1132	28.5245	28.1677	28.0258	28.2182	28.3768	28.6304	28.3273	28.0464	28.2947	28.2306	28.1209	28.5588	28.7891	27.9362	28.1438	28.2533	28.1628	28.4363	27.9068	27.9514	28.0249	28.1577	28.2815	28.5139
g10161.t1	5	4	34.8767	35.9929	36.5236	35.964	35.9439	34.4067	34.9734	36.7304	35.8072	34.6338	35.3903	36.1244	37.0914	35.881	36.2023	35.5052	36.5893	36.6911	36.8912	36.6957	36.6937	36.1508	36.3443	36.104	37.1526	35.9166	36.0485	36.1145	36.2279	35.6584	35.8973	35.8355	36.5706	36.7154	36.7721	36.5743	36.2196	35.2346	36.0959	36.3145	36.4834	36.0641	35.6808	35.4272	35.3159	35.6184	36.0324
g10162.t1	9	0	28.6767	29.4625	28.7559	29.0397	29.0449	28.3718	28.6946	28.4109	28.1202	28.2694	28.7405	28.4889	28.1812	28.61	28.7456	28.0679	29.1735	29.4225	29.2955	28.9514	28.4565	29.7559	28.6407	28.3274	27.987	28.4824	28.1302	28.548	28.3663	28.3197	28.4452	28.7773	29.1731	28.889	28.8697	28.8881	29.2385	28.6018	28.6269	28.7995	28.6434	28.4898	28.7862	28.7064	NaN	28.5661	28.1747
g10162.t2	9	0	28.6767	29.4625	28.7559	29.0397	29.0449	28.3718	28.6946	28.4109	28.1202	28.2694	28.7405	28.4889	28.1812	28.61	28.7456	28.0679	29.1735	29.4225	29.2955	28.9514	28.4565	29.7559	28.6407	28.3274	27.987	28.4824	28.1302	28.548	28.3663	28.3197	28.4452	28.7773	29.1731	28.889	28.8697	28.8881	29.2385	28.6018	28.6269	28.7995	28.6434	28.4898	28.7862	28.7064	NaN	28.5661	28.1747
g10164.t1	2	0	NaN	NaN	28.8555	28.9919	NaN	NaN	29.0029	29.6086	29.5306	NaN	NaN	29.8321	30.1203	30.2722	30.4051	29.868	NaN	NaN	NaN	NaN	NaN	NaN	NaN	28.9151	29.1143	29.1105	29.595	29.55	NaN	29.806	29.6948	29.8782	NaN	NaN	NaN	NaN	29.469	NaN	28.9369	29.5614	NaN	29.7903	29.2229	29.7918	NaN	30.0771	NaN
g10164.t2	2	0	NaN	NaN	28.8555	28.9919	NaN	NaN	29.0029	29.6086	29.5306	NaN	NaN	29.8321	30.1203	30.2722	30.4051	29.868	NaN	NaN	NaN	NaN	NaN	NaN	NaN	28.9151	29.1143	29.1105	29.595	29.55	NaN	29.806	29.6948	29.8782	NaN	NaN	NaN	NaN	29.469	NaN	28.9369	29.5614	NaN	29.7903	29.2229	29.7918	NaN	30.0771	NaN
g10165.t1	6	0	29.3401	29.5181	NaN	29.6876	28.8108	28.9349	NaN	29.2908	29.0963	28.7392	NaN	29.0765	28.9579	NaN	28.7208	NaN	29.2556	29.9513	29.318	NaN	27.7661	28.5949	29.0336	27.3776	28.5435	28.7388	28.0723	NaN	27.8134	26.8751	26.8782	28.5319	29.7452	29.382	29.2262	29.1592	28.2486	29.2314	28.9374	NaN	27.2921	28.0256	28.8049	26.5677	NaN	28.7972	NaN
g10165.t2	6	0	29.3401	29.5181	NaN	29.6876	28.8108	28.9349	NaN	29.2908	29.0963	28.7392	NaN	29.0765	28.9579	NaN	28.7208	NaN	29.2556	29.9513	29.318	NaN	27.7661	28.5949	29.0336	27.3776	28.5435	28.7388	28.0723	NaN	27.8134	26.8751	26.8782	28.5319	29.7452	29.382	29.2262	29.1592	28.2486	29.2314	28.9374	NaN	27.2921	28.0256	28.8049	26.5677	NaN	28.7972	NaN
g10168.t1	4	4	35.0082	33.1367	30.4825	35.4342	NaN	30.6334	30.4646	29.2184	29.5537	30.387	31.2299	29.8008	29.847	29.4165	30.4702	29.284	34.2832	NaN	32.9269	29.6456	28.6415	28.7646	30.131	28.164	29.7791	29.7267	29.8029	31.075	30.8422	30.0145	30.7535	30.175	32.1716	33.1034	30.7359	NaN	29.1136	29.5368	28.607	29.2091	30.3485	30.114	29.7628	29.8718	30.6818	30.9871	30.7602
g10169.t1	2	2	27.1252	28.8645	28.744	27.8678	29.0827	28.5549	28.8947	29.3974	27.9724	27.9565	28.8612	29.2837	28.8663	29.4911	29.4799	29.1842	28.7754	28.3505	28.5542	28.7888	29.2971	29.2899	28.6421	28.7138	28.5147	28.8631	28.4963	NaN	29.2898	29.2431	29.1891	28.8397	29.0571	29.0008	29.0824	29.312	28.8337	28.7762	28.9635	28.8685	29.0797	28.6815	29.0546	28.288	29.0773	29.3159	29.1794
g1017.t1	2	2	NaN	NaN	NaN	NaN	NaN	NaN	27.119	27.7413	NaN	NaN	NaN	26.6658	NaN	26.8857	26.9829	27.7228	NaN	NaN	NaN	NaN	NaN	NaN	26.6812	26.9995	NaN	27.3001	NaN	27.4566	NaN	NaN	NaN	27.3454	NaN	NaN	NaN	NaN	NaN	NaN	NaN	26.8802	NaN	NaN	26.9223	26.6677	NaN	27.2246	NaN
g10170.t1	9	9	30.2842	30.4156	30.3062	30.155	30.2914	30.5375	30.5168	30.8835	30.2702	30.2186	30.3748	30.6591	30.139	30.767	30.7043	30.4466	30.3236	30.4848	30.2451	30.0934	30.1081	30.6831	30.788	30.501	30.0727	30.3621	30.5708	30.5333	30.4188	30.5468	30.369	30.1932	30.2693	30.2279	30.5622	30.6059	29.8657	30.5162	30.4088	30.377	30.1047	30.5217	30.0973	30.4077	30.1298	29.836	30.6414
g10171.t1	4	4	30.9515	29.6336	28.8387	29.561	NaN	29.0287	NaN	NaN	28.9142	28.8088	28.8018	NaN	NaN	29.0989	NaN	NaN	29.1762	30.5768	29.5348	NaN	NaN	NaN	27.8552	NaN	NaN	28.9647	NaN	NaN	NaN	NaN	NaN	NaN	29.6604	28.4447	29.2789	29.0203	NaN	28.9588	29.2535	NaN	NaN	NaN	28.2348	NaN	NaN	NaN	NaN
g10172.t1	6	0	26.714	27.4016	26.6326	27.4783	26.5903	23.7744	25.1496	26.2407	NaN	25.6268	25.5264	25.9277	25.9574	24.5983	NaN	25.1761	27.0287	26.9859	27.1606	26.6938	26.9919	26.1713	26.7719	25.7338	26.5328	24.8461	26.1207	25.568	24.5682	26.9904	26.4039	25.693	27.0237	26.9148	25.539	26.8265	26.6576	27.5164	27.4544	26.6204	27.4264	25.5127	25.6983	25.8081	26.5533	26.7776	26.3304
g10172.t2	6	0	26.714	27.4016	26.6326	27.4783	26.5903	23.7744	25.1496	26.2407	NaN	25.6268	25.5264	25.9277	25.9574	24.5983	NaN	25.1761	27.0287	26.9859	27.1606	26.6938	26.9919	26.1713	26.7719	25.7338	26.5328	24.8461	26.1207	25.568	24.5682	26.9904	26.4039	25.693	27.0237	26.9148	25.539	26.8265	26.6576	27.5164	27.4544	26.6204	27.4264	25.5127	25.6983	25.8081	26.5533	26.7776	26.3304
g10174.t1	3	3	NaN	NaN	NaN	NaN	NaN	NaN	NaN	NaN	NaN	NaN	NaN	NaN	NaN	30.3866	29.7402	29.7193	NaN	NaN	NaN	NaN	NaN	NaN	NaN	NaN	NaN	30.2533	29.5463	29.8002	30.1617	NaN	NaN	30.339	NaN	NaN	NaN	NaN	NaN	NaN	NaN	NaN	NaN	29.637	NaN	30.7131	NaN	30.1413	30.3735
g10181.t1	1	1	NaN	NaN	NaN	NaN	NaN	NaN	NaN	NaN	NaN	NaN	NaN	NaN	32.2757	31.959	32.129	NaN	NaN	NaN	NaN	NaN	NaN	32.4724	NaN	NaN	NaN	NaN	32.198	NaN	NaN	NaN	32.372	NaN	NaN	NaN	NaN	NaN	NaN	NaN	32.2584	NaN	NaN	NaN	NaN	NaN	NaN	32.0101	NaN
g10182.t1	8	8	29.2165	29.6596	29.5083	29.7108	29.0522	30.5639	30.0735	30.3419	28.3915	29.975	28.9501	29.8684	28.5706	30.0733	29.3684	29.3763	29.5279	29.7908	30.0436	30.0368	29.2924	29.318	29.3923	29.9916	28.8171	30.0379	30.0337	29.4882	30.0454	29.1827	29.7468	29.6509	29.3681	29.7549	29.7117	29.9608	29.3439	29.8367	29.7512	29.8953	29.8494	29.8672	29.82	29.3401	29.2532	29.4083	29.8165
g10183.t1	9	9	25.0891	26.1048	25.6002	25.8514	25.172	25.4239	25.0128	25.3862	25.2732	25.0273	23.522	24.9269	24.7542	24.6081	24.5865	NaN	25.7448	26.276	25.9257	25.7597	24.9859	25.0419	24.8013	25.091	24.0853	24.3065	24.7848	24.3187	24.7514	23.7634	23.3269	NaN	25.1153	25.031	25.4696	25.3652	NaN	25.1999	24.9823	22.9446	23.7214	25.4202	24.648	24.6672	25.1296	NaN	NaN
g10185.t1	4	4	28.0366	28.2774	29.3065	28.097	28.6216	27.0154	NaN	NaN	NaN	27.7683	NaN	NaN	NaN	NaN	27.6762	NaN	28.6828	28.3464	28.7722	27.6574	NaN	NaN	27.16	26.2037	NaN	NaN	27.3497	NaN	26.8249	26.1595	27.0902	26.7301	28.6935	NaN	28.0644	28.3386	NaN	NaN	NaN	NaN	28.4542	26.8834	28.1598	25.1902	NaN	NaN	27.2503
g10189.t1	6	1	NaN	31.8654	30.8152	32.4862	31.9628	NaN	31.7021	32.2303	NaN	31.1513	NaN	31.9019	31.8868	32.4195	32.3741	32.2321	NaN	31.473	33.2911	31.0545	NaN	NaN	31.2737	NaN	NaN	NaN	31.4347	31.2414	31.5594	31.3324	31.3884	NaN	32.2972	31.3043	32.1408	32.4942	NaN	31.088	NaN	NaN	31.4909	31.8415	31.7423	32.4079	31.6588	30.9725	NaN
g10196.t1	1	0	24.414	28.4573	NaN	NaN	27.3753	26.4244	NaN	27.2813	24.846	26.3207	NaN	NaN	25.9951	26.9048	26.6504	NaN	27.9808	27.8274	28.2252	NaN	26.5482	27.48	25.3689	NaN	26.2606	27.4749	26.4628	NaN	26.8814	26.3385	26.7169	NaN	28.1032	28.1788	28.2625	NaN	27.2531	26.8582	27.6277	NaN	27.075	25.9057	26.6681	27.0024	25.654	26.6681	NaN
g1020.t1	2	2	NaN	NaN	NaN	NaN	NaN	NaN	NaN	NaN	NaN	NaN	NaN	NaN	24.0727	NaN	NaN	NaN	NaN	26.0701	26.5174	NaN	27.5401	27.3999	NaN	NaN	NaN	NaN	NaN	NaN	NaN	NaN	NaN	NaN	NaN	NaN	NaN	26.4957	NaN	26.3524	NaN	NaN	NaN	NaN	NaN	NaN	NaN	NaN	25.9586
g10202.t1	4	4	29.5684	29.6555	30.1385	29.5563	28.5346	28.5623	NaN	27.6713	NaN	28.1757	NaN	NaN	NaN	27.4502	NaN	27.2186	28.1373	29.8443	29.8023	29.4253	NaN	28.7967	NaN	NaN	NaN	NaN	NaN	NaN	28.2466	29.025	25.1896	NaN	29.3917	29.9804	29.6971	30.1645	NaN	28.8167	NaN	28.7764	28.4309	28.7539	NaN	28.7679	NaN	NaN	29.2026
g10206.t1	3	2	26.4363	26.33	25.6745	NaN	NaN	25.5223	26.0382	NaN	NaN	26.1413	NaN	27.4026	25.4274	NaN	27.6564	27.1007	NaN	25.5496	NaN	25.964	NaN	NaN	27.0847	27.9426	26.8494	28.5901	27.9659	28.1082	NaN	NaN	NaN	26.9766	NaN	26.147	26.7707	NaN	26.0324	NaN	27.4237	27.9607	27.5795	28.069	27.9788	NaN	NaN	27.7345	NaN
g10217.t1	12	12	32.0017	31.352	32.1918	32.4947	32.702	32.3522	32.4355	32.4048	32.5077	32.4902	32.3611	32.2536	32.5897	32.5254	32.197	32.1019	31.9212	31.9475	31.4646	31.8573	32.3719	32.6089	32.3463	32.4613	32.6719	32.3759	32.2942	32.3005	32.4372	32.4033	32.2583	32.3553	32.1328	32.0727	32.0408	32.1066	31.8899	32.5984	32.42	32.3502	32.6197	32.4339	31.7158	32.5001	32.1439	32.3873	32.2353
g10218.t1	2	2	NaN	NaN	28.8277	29.2183	29.0575	29.0794	29.7094	NaN	28.205	27.7294	NaN	29.1621	NaN	NaN	NaN	28.3178	29.2314	NaN	NaN	NaN	NaN	NaN	NaN	NaN	30.0927	29.3378	NaN	29.4354	NaN	29.5235	NaN	29.5206	28.2049	29.2551	28.6285	NaN	NaN	28.9478	NaN	29.2451	NaN	NaN	NaN	29.5341	NaN	27.2979	29.1289
g10220.t1	1	1	NaN	NaN	NaN	NaN	NaN	NaN	28.953	NaN	NaN	NaN	29.3262	27.8925	NaN	NaN	NaN	NaN	NaN	26.5634	NaN	27.7497	NaN	28.9357	NaN	29.7167	NaN	NaN	NaN	28.5964	NaN	NaN	NaN	NaN	NaN	27.6995	27.9598	NaN	29.7639	29.5274	NaN	29.0194	NaN	NaN	NaN	NaN	NaN	NaN	NaN
g10239.t1	9	9	29.7385	30.8211	30.7074	30.9939	30.6008	30.8769	31.2105	31.1788	30.8693	31.077	31.1992	30.9394	31.2684	31.1233	30.6296	30.9047	31.0157	30.8714	31.1305	31.1735	31.6857	31.5368	31.303	31.014	31.4235	31.474	31.2987	31.4407	31.424	31.4123	31.4501	31.3844	31.279	31.1777	31.0679	31.1581	31.4503	31.5179	31.7367	31.9759	31.7179	31.2783	31.5421	31.607	31.6205	31.5958	31.5987
g1024.t1	2	0	NaN	NaN	NaN	NaN	NaN	28.5422	28.68	29.2179	NaN	30.5025	NaN	NaN	30.1757	28.4129	NaN	28.6471	NaN	NaN	NaN	NaN	28.2814	NaN	28.5225	28.6127	28.684	27.6642	NaN	28.8892	NaN	NaN	28.685	NaN	NaN	NaN	27.4947	NaN	NaN	NaN	28.2322	NaN	29.0243	28.5616	NaN	28.6548	NaN	NaN	28.2884
g1024.t2	2	0	NaN	NaN	NaN	NaN	NaN	28.5422	28.68	29.2179	NaN	30.5025	NaN	NaN	30.1757	28.4129	NaN	28.6471	NaN	NaN	NaN	NaN	28.2814	NaN	28.5225	28.6127	28.684	27.6642	NaN	28.8892	NaN	NaN	28.685	NaN	NaN	NaN	27.4947	NaN	NaN	NaN	28.2322	NaN	29.0243	28.5616	NaN	28.6548	NaN	NaN	28.2884
g10244.t1	15	15	33.9018	34.5962	34.1242	34.6131	33.7396	34.2533	33.9033	34.3629	33.9935	34.096	33.9443	33.881	33.6327	33.8073	33.7254	33.3092	34.4093	34.732	34.5983	34.4819	33.9608	34.1693	34.1564	33.8301	33.9842	33.742	33.7265	33.6636	34.0717	33.886	33.7168	33.6743	34.402	34.2868	34.4376	34.3741	33.8895	34.3264	34.2987	34.0274	34.3808	33.9157	33.8811	33.9692	33.8462	33.8102	33.7053
g10245.t1	5	5	29.8161	29.8743	31.1106	30.2476	31.3689	31.5359	31.4152	31.4456	31.2927	31.7029	31.389	31.2215	30.6807	31.4746	31.468	31.3792	30.5798	31.2112	31.1892	30.2965	31.0352	29.9271	31.0474	30.7997	30.4013	30.5495	31.3205	30.7159	31.2914	31.1676	31.4012	30.8895	31.0378	30.875	30.8076	31.0948	30.8295	30.95	31.1277	31.0208	30.8681	30.9726	30.8746	30.365	31.2017	31.2184	31.286
g10263.t1	1	1	27.2167	28.482	28.2446	27.591	27.8056	27.9758	27.739	NaN	28.0919	28.1681	27.2509	27.7975	28.2177	28.0899	28.1493	27.5846	28.3209	29.0766	28.9674	28.2828	28.3496	28.4989	28.4574	27.7323	28.2832	28.158	28.1801	28.1708	28.4548	NaN	NaN	28.5217	28.6712	28.6669	28.8836	28.6941	28.2911	28.1944	28.4611	28.3405	28.3305	28.1341	28.3317	28.8251	28.3975	27.4076	28.1661
g10265.t1	1	1	NaN	NaN	NaN	24.216	NaN	25.4916	NaN	NaN	NaN	NaN	NaN	NaN	NaN	NaN	NaN	NaN	27.5335	27.8184	27.0585	NaN	NaN	NaN	NaN	NaN	NaN	NaN	NaN	NaN	NaN	NaN	NaN	NaN	27.6806	27.3934	26.097	27.1965	NaN	NaN	NaN	NaN	NaN	NaN	NaN	NaN	NaN	NaN	NaN
g10266.t1	5	5	29.3273	29.9019	29.7669	29.4436	28.5949	29.7632	29.8588	29.5726	29.1833	29.6312	29.6975	29.7111	29.2939	29.8029	29.7101	29.636	29.1485	29.787	29.67	29.6356	29.2363	29.4262	29.053	28.9543	28.0473	29.5246	28.8976	29.513	29.3115	29.1514	29.5812	29.0978	29.2286	29.5827	29.9411	29.8891	28.6119	29.5988	NaN	28.8718	28.9352	29.4718	28.4479	29.5911	28.5462	29.5668	29.3001
g10268.t1	3	3	NaN	NaN	NaN	NaN	29.5287	30.8494	30.1531	30.5892	30.167	30.8993	31.0631	31.0512	30.5487	30.5505	30.6712	30.9124	NaN	NaN	NaN	NaN	28.7536	29.9462	29.7621	29.6498	29.302	29.8887	29.6127	29.8615	29.6364	29.1926	29.9498	29.9615	NaN	NaN	NaN	NaN	29.457	29.409	30.6504	29.5287	29.4106	29.4963	29.4672	29.7797	29.1423	29.3577	30.0652
g10279.t1	15	14	30.8239	31.5469	31.3333	31.5268	30.1204	30.5988	30.2423	30.5135	30.6535	30.1856	29.9634	29.9401	30.1341	30.0066	29.7756	30.1908	31.2275	31.1932	31.2051	30.783	30.4337	30.1767	30.2351	30.2209	30.3183	29.9953	29.8737	30.0703	29.4501	29.7467	29.78	29.8812	30.8539	30.7914	31.2973	31.6257	30.3428	30.4806	30.2351	30.0443	30.0709	30.0545	29.9698	30.4572	29.407	29.6393	29.5891
g10291.t1	16	16	30.2038	30.9308	30.8556	30.4411	30.6409	30.6851	30.786	30.7716	30.705	30.4253	30.5148	30.8396	30.7429	30.5713	30.809	30.5961	30.4629	30.784	30.7038	30.6508	30.6143	30.7321	30.6946	30.4443	30.6457	30.6569	30.6465	30.4766	30.5803	30.6767	30.7764	30.6514	30.6231	30.524	30.6235	30.543	30.5174	30.7694	30.7313	30.9657	30.6646	30.5628	30.6658	30.7458	30.5984	30.7756	30.8552
g10292.t1	18	0	31.4658	31.7857	31.763	31.937	31.85	31.8626	31.9905	31.9869	31.7465	31.882	31.9289	31.9787	31.9356	31.9749	31.6982	31.7884	31.5137	31.638	31.7468	31.3203	32.1095	31.9393	31.8303	31.6626	32.0881	31.7034	31.8101	31.8994	31.7565	31.9498	31.9017	31.8628	31.6283	31.752	31.6567	31.5379	31.8996	32.1636	32.0643	31.9714	31.9575	31.9925	32.0373	32.1259	31.9502	31.9945	31.8469
g10292.t2	38	20	31.9564	32.2366	32.1902	32.4109	32.3749	32.3517	32.3221	32.2721	32.2941	32.3413	32.4058	32.2971	32.4624	32.3841	32.1541	32.2147	32.0928	32.1065	32.1942	31.9287	32.5072	32.5093	32.3988	32.2507	32.4641	32.2873	32.1423	32.2325	32.209	32.3857	32.3108	32.2486	32.1833	32.2324	32.2116	32.1188	32.3908	32.5891	32.5519	32.4574	32.4557	32.4237	32.2724	32.4343	32.3641	32.3618	32.2347
g103.t1	3	3	23.9162	25.5637	25.3774	25.2601	24.6912	23.6335	24.9727	24.6682	NaN	NaN	24.8332	24.9247	23.4447	24.9781	25.9055	NaN	25.3536	25.0999	25.7263	25.4059	23.9939	25.3725	25.4961	23.4626	23.329	24.5088	23.6605	24.5041	24.0168	24.813	25.2251	NaN	26.3944	25.6011	26.4404	26.0591	24.5765	24.2422	24.077	24.8069	24.3329	23.2329	25.2404	24.2748	23.8469	23.7845	24.5396
g10300.t1	1	0	NaN	NaN	NaN	NaN	NaN	NaN	NaN	NaN	NaN	NaN	NaN	NaN	NaN	NaN	NaN	NaN	NaN	NaN	31.7214	30.5683	33.2849	NaN	33.0036	32.3813	NaN	NaN	NaN	NaN	NaN	NaN	NaN	NaN	NaN	NaN	NaN	NaN	NaN	NaN	31.9133	NaN	NaN	NaN	NaN	NaN	NaN	NaN	NaN
g10300.t2	1	0	NaN	NaN	NaN	NaN	NaN	NaN	NaN	NaN	NaN	NaN	NaN	NaN	NaN	NaN	NaN	NaN	NaN	NaN	31.7214	30.5683	33.2849	NaN	33.0036	32.3813	NaN	NaN	NaN	NaN	NaN	NaN	NaN	NaN	NaN	NaN	NaN	NaN	NaN	NaN	31.9133	NaN	NaN	NaN	NaN	NaN	NaN	NaN	NaN
g10302.t1	8	8	28.3139	29.0225	27.9623	28.8524	NaN	NaN	24.9073	26.9688	26.6541	NaN	27.2672	NaN	NaN	NaN	27.2637	26.6511	28.1176	28.9236	28.5801	28.1988	NaN	26.8741	28.4041	26.464	27.9102	25.7785	NaN	27.9998	28.4598	28.6089	29.0466	28.1863	28.6754	28.1158	28.5411	28.7373	27.3883	28.1881	28.0328	28.0192	28.8382	28.8545	28.6035	28.763	28.6349	29.2697	28.7156
g10308.t1	8	8	29.2793	29.2982	28.7113	28.887	29.4621	27.991	30.0268	29.0538	30.0867	29.8885	29.9336	30.3773	30.5876	30.0118	30.5582	30.5932	29.1011	28.5789	29.5789	29.0763	30.396	30.6418	30.3694	29.4142	30.9063	30.5649	30.8145	30.0684	30.5814	30.8175	30.4503	30.3399	29.5574	30.1095	29.6288	29.4974	30.0343	30.5208	30.7368	30.1603	30.4924	30.1461	30.1552	29.3846	30.8229	30.8414	30.6505
g10310.t1	2	2	26.7275	28.3895	27.4059	28.6958	30.1988	29.858	28.9879	30.2091	30.075	29.6179	30.2723	29.5383	29.8937	30.0016	29.3669	29.9285	27.8682	27.9524	28.2839	27.633	30.5938	30.57	30.3907	30.0437	30.3257	30.366	30.3177	30.0774	29.9865	30.2638	30.2993	29.7347	28.6696	28.5563	29.0658	28.655	30.4148	30.5686	30.7311	30.5504	30.2895	30.2251	30.2241	30.6767	29.3376	29.8535	29.7632
g10311.t1	1	1	NaN	28.6097	29.7345	NaN	30.4638	30.4879	29.7792	29.837	30.177	30.3574	30.3437	29.9898	30.5682	30.6031	30.5842	30.1319	NaN	NaN	NaN	28.5507	29.9775	29.9705	30.0753	NaN	NaN	30.1083	30.1207	30.2794	30.1916	30.4457	30.4024	30.3896	NaN	NaN	29.632	NaN	30.0622	30.2724	30.3256	NaN	30.363	30.3093	30.174	30.5133	30.2239	30.4935	30.1849
g10313.t1	3	3	24.7405	27.8734	27.5608	27.6696	26.7026	NaN	NaN	27.2864	NaN	NaN	NaN	25.1901	NaN	NaN	25.4745	NaN	26.9409	27.818	23.8268	26.9422	NaN	NaN	NaN	29.4652	NaN	NaN	NaN	NaN	NaN	NaN	26.0649	NaN	24.5504	27.8877	25.5378	NaN	NaN	NaN	23.9025	NaN	NaN	NaN	NaN	NaN	NaN	NaN	24.0415
g10314.t1	25	25	32.3522	33.0469	32.6234	32.7691	32.4439	32.4628	32.6052	32.6239	32.6294	32.5577	32.5317	32.4424	32.4588	32.599	32.5662	32.61	32.5756	32.9065	32.8796	32.5224	32.7143	32.7105	32.8067	32.674	32.8837	32.5152	32.647	32.3932	32.6492	32.5282	32.6634	32.5623	32.692	32.8837	32.8371	32.578	32.4599	32.4955	32.6425	32.6901	32.639	32.5395	32.6157	32.69	32.4585	32.5545	32.7456
g10320.t1	7	7	29.319	29.3421	28.8648	29.1849	NaN	29.1287	29.4124	29.4946	29.6283	28.7878	29.7798	28.9139	28.7066	29.1004	29.1478	29.3388	29.2496	29.5412	28.8332	28.9765	28.6987	29.1505	28.9101	29.0355	28.8204	29.5301	28.611	29.4182	29.0465	29.0525	28.7642	28.707	29.0625	29.5081	29.3081	29.2047	28.8225	29.2111	28.9867	29.045	29.659	29.0825	29.0855	28.6532	29.4199	29.1874	28.8732
g10321.t1	1	1	NaN	26.6211	NaN	NaN	NaN	NaN	NaN	NaN	NaN	NaN	NaN	NaN	NaN	NaN	NaN	NaN	NaN	27.8126	27.927	NaN	NaN	NaN	NaN	NaN	NaN	NaN	NaN	NaN	NaN	NaN	NaN	NaN	NaN	28.0834	27.1191	27.1413	NaN	NaN	28.6906	NaN	NaN	27.9859	NaN	NaN	NaN	NaN	NaN
g10327.t1	3	3	27.1261	27.353	27.7099	27.9692	28.2311	27.9705	27.6604	28.2459	26.6645	NaN	NaN	27.5776	27.2498	NaN	27.0921	27.537	27.5867	27.3167	27.9271	NaN	28.1661	28.0302	27.9504	23.0771	27.5534	NaN	27.1559	27.1836	NaN	NaN	NaN	NaN	27.9774	27.7701	28.1143	28.2392	27.9608	28.0468	27.8756	27.4102	27.0962	NaN	26.8639	27.0573	NaN	NaN	NaN
g10332.t1	7	7	29.028	29.6905	NaN	29.416	29.3955	29.577	30.0892	29.7058	NaN	29.6342	30.0495	29.9044	29.8146	29.7464	29.9814	29.9681	29.1977	NaN	29.9049	NaN	30.1872	30.4005	30.1149	29.9196	29.5672	29.9802	29.9779	29.8432	29.7638	30.191	30.106	29.8706	29.5131	29.6843	30.0128	29.9591	29.9611	30.2675	30.349	30.2541	29.9122	30.0844	29.9551	29.5757	29.9784	30.1018	29.8076
g10341.t1	2	2	NaN	NaN	NaN	28.349	NaN	28.6201	28.7165	28.7543	29.1973	29.0154	NaN	28.6921	28.8597	29.5401	30.3014	29.0593	NaN	NaN	NaN	NaN	NaN	28.8369	29.4018	NaN	29.2443	NaN	NaN	28.795	29.5281	28.6645	NaN	28.5545	NaN	28.5026	NaN	NaN	29.5282	29.3129	NaN	NaN	29.9272	29.5004	27.6624	NaN	NaN	28.1681	29.0244
g10342.t1	10	10	29.7154	30.8345	30.6126	30.6431	30.6445	30.1678	30.259	30.1578	30.0175	30.2797	30.0042	29.8479	30.1235	30.6937	30.4336	30.1672	30.7443	31.3855	30.6049	30.4824	30.5148	30.7245	30.2079	30.6279	30.1209	30.2229	30.4225	30.2236	30.3715	30.838	30.5257	29.8954	30.6794	30.518	30.7	30.5475	30.3705	30.437	30.3477	30.2219	30.2351	30.2476	30.3762	29.8938	30.1732	30.5149	30.493
g10346.t1	1	1	NaN	NaN	NaN	NaN	NaN	NaN	NaN	25.2062	NaN	NaN	NaN	NaN	NaN	NaN	NaN	NaN	NaN	NaN	NaN	25.0581	NaN	NaN	NaN	NaN	NaN	NaN	NaN	NaN	25.6502	24.5872	NaN	NaN	NaN	NaN	NaN	NaN	NaN	25.577	NaN	NaN	NaN	24.8763	NaN	NaN	NaN	NaN	NaN
g10347.t1	2	2	28.8435	29.5969	29.4837	28.6216	29.0662	29.0739	29.3848	28.8899	NaN	27.5518	28.8263	28.4322	28.8204	29.2918	28.3418	NaN	NaN	29.7539	29.4104	28.4652	29.0927	29.0428	NaN	28.809	28.2555	28.7655	29.0096	28.7604	28.982	28.9986	29.2664	29.1516	29.9018	29.4574	29.4945	29.5851	29.04	29.2732	28.8967	28.5205	28.8589	29.2855	28.7307	29.3756	28.5247	29.0389	28.5991
g10348.t1	1	1	NaN	NaN	NaN	25.7022	NaN	NaN	NaN	NaN	24.1697	NaN	25.0585	23.9194	NaN	NaN	NaN	NaN	NaN	NaN	NaN	NaN	NaN	NaN	NaN	25.6952	NaN	NaN	NaN	NaN	NaN	NaN	NaN	NaN	NaN	24.4415	NaN	25.2649	NaN	NaN	NaN	21.1308	NaN	NaN	NaN	NaN	NaN	NaN	NaN
g10349.t1	2	2	28.1822	28.7888	28.707	NaN	28.8684	28.6125	28.9594	29.1732	28.893	28.3601	28.7294	28.2633	28.8759	28.8052	29.5254	29.2561	29.0656	28.7325	29.4942	28.5536	29.1303	28.6301	29.1724	28.9616	28.979	29.0023	28.6248	28.9478	28.5846	28.7614	29.0352	28.5917	29.7008	28.7524	29.4729	29.1031	28.6925	28.5979	29.0077	28.9071	29.025	28.5978	28.9947	28.3389	28.8868	28.8459	28.848
g10352.t1	17	17	35.6884	36.2995	35.6714	36.6758	36.1916	36.2498	36.2682	36.583	36.3989	36.5008	36.4455	36.4132	36.5026	36.6191	36.3082	36.351	36.0608	36.5514	36.3708	36.1566	35.8944	36.2062	36.2791	36.2959	36.4401	36.2988	36.1659	36.1094	36.3636	36.338	36.1219	36.2496	36.2562	36.264	36.123	36.2616	36.2092	36.4582	36.3911	36.2789	36.4231	36.5172	36.4119	36.4957	36.3121	36.454	36.3017
g10353.t1	2	2	29.309	NaN	26.0475	NaN	29.224	29.7371	29.5235	29.4046	29.3399	29.5215	29.6564	29.3716	29.2043	29.368	29.6588	29.2505	27.7746	28.1876	28.9491	NaN	29.2333	28.5045	29.3284	29.0353	29.1882	29.8325	28.8467	29.036	28.8991	28.9206	29.3162	28.5923	27.917	NaN	NaN	NaN	29.4459	NaN	29.5984	28.9711	29.6075	28.2157	29.7212	NaN	29.4449	29.5685	29.0156
g10355.t1	12	12	33.7043	34.6029	34.482	34.6716	34.8879	34.7056	34.3164	34.7753	34.9596	34.6933	34.9885	34.7876	35.3276	35.0404	35.1307	34.5979	34.4191	34.5177	34.4679	34.4433	35.0355	35.0915	35.1687	34.7581	35.1466	34.9555	34.9857	34.8544	35.0841	35.1093	34.6815	34.7476	34.8253	34.5038	34.562	34.0866	35.0799	34.8437	34.8134	35.0222	35.2823	35.082	35.0903	35.2147	34.9014	34.8023	34.7519
g10356.t1	2	2	NaN	NaN	NaN	NaN	30.2841	30.4255	29.5469	30.1344	29.7728	NaN	29.4857	30.1938	29.3397	29.362	28.6024	28.718	NaN	NaN	NaN	NaN	28.2767	28.6727	28.7021	27.1227	28.9929	28.704	28.8058	28.5812	27.8751	28.1911	27.9498	27.0676	NaN	NaN	NaN	NaN	27.5767	28.5119	27.8337	27.886	27.8348	26.8294	27.6685	28.0614	26.3417	27.0975	26.2407
g10358.t1	8	8	28.1704	29.5252	29.6053	29.7385	27.7486	30	30.0151	29.4589	29.5195	29.6372	29.8539	28.8694	29.7378	29.7768	30.0119	29.0984	29.5898	26.0063	29.8237	28.3436	29.8095	30.0467	30.1381	29.4943	29.258	29.6282	29.8457	29.8603	29.6878	29.5521	29.8123	29.3993	30.2864	29.1457	30.197	30.2604	29.8217	29.8665	30.1978	29.8689	29.581	29.8711	29.7849	29.5378	29.6635	29.1789	30.1677
g10361.t1	7	7	32.837	33.2922	33.0734	33.3509	33.5347	33.4876	33.291	33.5311	33.487	33.6471	33.3989	33.5591	33.3832	33.33	33.4455	33.3287	33.2809	33.3455	33.0214	32.8824	33.2375	33.302	33.241	32.8741	32.7946	33.2255	33.394	33.2938	33.0723	33.1814	32.9646	33.2946	33.2891	33.2552	33.2875	33.2558	33.0155	33.2534	33.3002	32.9339	33.4119	33.3171	33.0329	33.1942	33.2128	32.9822	33.2611
g10365.t1	5	5	33.3837	33.7369	33.4593	33.7977	33.2328	33.7877	33.1993	33.5375	33.3526	33.4263	33.0609	33.418	32.8979	33.2378	33.4616	32.9063	33.8015	33.5869	33.5945	33.8701	33.5889	33.533	33.4572	33.291	33.3115	33.3762	33.3082	33.2727	33.3857	33.0095	33.5382	33.0623	33.5343	33.7929	33.6689	33.8162	33.592	33.5571	33.5489	32.8745	33.7157	33.404	33.4173	33.763	32.8892	33.3021	33.2743
g10366.t1	1	1	NaN	27.7353	27.982	NaN	26.9636	27.2883	27.0849	NaN	NaN	27.7074	NaN	NaN	NaN	NaN	27.9976	NaN	NaN	28.0871	27.7668	28.5749	NaN	NaN	26.9998	NaN	NaN	NaN	26.6438	27.1649	NaN	NaN	NaN	27.0459	27.1336	NaN	27.7179	27.7013	27.5038	NaN	27.1904	27.2485	27.4917	NaN	27.7265	NaN	NaN	NaN	NaN
g10367.t1	1	1	NaN	NaN	27.3477	26.6065	26.4704	26.1834	NaN	26.7681	25.7118	24.1371	NaN	25.7277	25.4412	NaN	26.9574	NaN	26.8329	NaN	24.7664	23.2904	22.7752	26.0445	27.0079	NaN	25.3582	26.1225	21.4111	29.1416	25.6114	25.9457	22.5893	25.3234	26.0718	26.9152	27.3333	27.0554	26.1282	26.2533	26.0663	29.5029	26.3132	NaN	25.4065	25.829	21.6148	25.7975	22.7306
g1037.t1	10	0	34.4378	34.6071	34.5609	34.1754	33.6837	33.7258	33.6018	33.921	33.3972	33.5712	33.4594	33.6775	33.2651	33.662	33.8258	33.3888	34.8725	35.0149	34.9165	34.7051	33.5253	33.8578	33.9094	33.3994	33.3791	33.5924	33.6419	33.4311	33.217	33.6669	33.4247	33.4353	34.6748	34.7729	34.6171	34.7461	33.7262	33.7023	33.5877	33.5004	33.5287	33.6879	33.2899	33.4695	33.4359	33.3344	33.5022
g1037.t2	15	5	34.3936	34.5485	34.5474	34.3388	33.8154	33.7052	33.8157	33.9622	33.3924	33.5712	33.4845	33.5741	33.4041	33.6187	33.6771	33.3888	34.9026	34.9997	34.9482	34.6729	33.6064	33.7285	33.9094	33.5732	33.4547	33.63	33.6335	33.4311	33.3653	33.6201	33.3906	33.433	34.7793	34.9491	34.6171	34.7227	33.6922	33.7045	33.6185	33.5177	33.5556	33.6879	33.3735	33.4641	33.4359	33.3344	33.5022
g10372.t1	5	0	29.2324	29.2835	28.5142	29.9136	29.4002	30.1363	29.733	30.2571	29.6338	29.2356	29.237	29.2645	28.0775	29.5609	29.5165	29.5359	28.7652	29.0535	29.156	30.1943	29.2199	28.7782	30.0759	28.8447	28.4592	29.6473	30.0328	29.5876	29.8422	29.3893	28.8003	28.5511	28.4658	28.7364	29.7475	29.3803	29.281	29.6165	29.4103	29.2534	28.9672	30.0836	29.1831	28.9741	29.2314	28.7579	29.6145
g10372.t2	87	81	31.6151	32.1843	32.1045	32.07	32.1117	32.4618	32.4744	32.6846	32.25	32.319	32.2549	32.2912	31.9914	32.1283	32.1774	32.2604	31.7891	31.8797	31.9806	31.9998	32.2919	32.5315	32.5597	32.2267	32.226	32.5235	32.5141	32.3096	32.1163	32.2222	32.1328	32.0333	31.8008	31.8454	32.138	32.1934	32.1437	32.3226	32.2412	32.223	32.2245	32.452	32.144	32.2924	31.8873	32.0794	32.3504
g10375.t1	1	1	25.6216	27.133	27.2072	25.0726	NaN	NaN	NaN	NaN	NaN	NaN	NaN	NaN	NaN	NaN	NaN	NaN	24.8986	26.3456	25.8193	26.3408	NaN	NaN	NaN	NaN	NaN	NaN	NaN	NaN	NaN	NaN	NaN	NaN	24.1025	25.8296	NaN	23.3143	NaN	NaN	NaN	NaN	NaN	NaN	NaN	NaN	NaN	NaN	NaN
g10377.t1	39	0	33.5606	33.5495	33.6617	33.9942	34.3965	34.5042	34.2877	34.6538	34.566	34.6031	34.642	34.6447	34.6874	34.6169	34.6238	34.668	33.6195	33.6525	33.6421	33.5957	34.5057	34.5361	34.4132	34.1079	34.5765	34.6752	34.4301	34.4054	34.6549	34.5291	34.6341	34.3577	33.6846	33.9544	33.4362	33.7939	34.3231	34.498	34.2341	34.397	34.6608	34.3253	34.5362	34.3126	34.5304	34.586	34.3715
g10377.t2	39	0	33.5606	33.5495	33.6617	33.9942	34.3965	34.5042	34.2877	34.6538	34.566	34.6031	34.642	34.6447	34.6874	34.6169	34.6238	34.668	33.6195	33.6525	33.6421	33.5957	34.5057	34.5361	34.4132	34.1079	34.5765	34.6752	34.4301	34.4054	34.6549	34.5291	34.6341	34.3577	33.6846	33.9544	33.4362	33.7939	34.3231	34.498	34.2341	34.397	34.6608	34.3253	34.5362	34.3126	34.5304	34.586	34.3715
g10380.t1	3	3	26.4719	25.4214	27.294	26.5669	NaN	28.5331	29.4366	28.3817	NaN	28.3592	NaN	NaN	27.8919	29.8399	27.0631	NaN	27.7655	28.5986	28.1088	NaN	28.0532	28.7786	28.1711	28.1978	28.1418	27.6324	28.24	27.7028	NaN	27.9261	NaN	28.4787	25.7933	28.2848	28.1732	27.1364	NaN	27.8808	29.5737	28.7456	27.5283	27.6479	28.3301	28.6496	NaN	28.4524	27.9589
g10381.t1	1	1	23.0221	NaN	NaN	25.4615	25.4392	25.8923	26.1701	NaN	24.9994	24.0882	24.9376	26.9093	NaN	24.7293	NaN	NaN	NaN	NaN	25.3775	24.5191	26.503	NaN	25.5812	23.0374	NaN	NaN	25.1522	26.1958	NaN	25.5266	NaN	NaN	26.1793	NaN	26.7393	NaN	26.0504	NaN	26.3353	26.0988	NaN	25.6324	23.0669	22.9303	NaN	NaN	25.5201
g10382.t1	1	1	NaN	29.73	29.2291	29.4913	NaN	29.2688	NaN	29.0622	NaN	NaN	NaN	28.5016	27.8771	NaN	NaN	NaN	29.2367	30.0927	29.8433	29.4342	29.0989	NaN	29.2733	NaN	28.733	28.8399	29.31	28.1424	NaN	NaN	28.3455	NaN	29.4657	29.1991	29.7512	30.084	28.9587	29.5	29.4166	29.3309	NaN	29.2389	28.5557	NaN	27.9572	28.1084	NaN
g10385.t1	4	4	30.8383	29.4855	29.2219	29.7094	29.2928	NaN	NaN	28.8881	30.0165	29.5049	29.5936	29.408	29.6757	28.3114	29.1804	29.1283	29.903	30.616	30.2597	31.5747	29.955	29.2934	28.8811	28.7729	30.0622	30.0344	29.6985	29.8608	29.4535	29.5872	29.7057	NaN	30.1438	29.9076	29.9754	30.2095	29.8366	30.6152	29.7862	29.5534	NaN	NaN	NaN	NaN	NaN	NaN	NaN
g10387.t1	63	63	36.2591	35.9973	36.2357	35.8847	36.4134	36.2405	36.2704	36.3736	36.4951	36.5687	36.2875	36.3763	36.477	36.5188	36.6181	36.2947	36.2143	35.9277	36.0727	35.8254	36.2817	36.3067	36.3047	36.0439	36.4515	36.3002	36.4254	36.1423	36.2235	36.2718	36.2631	36.2759	36.2574	36.298	36.1995	36.1173	36.2008	36.3249	36.2374	36.1204	36.4326	36.2945	36.2648	36.2541	36.415	36.3092	36.245
g10389.t1	8	8	NaN	27.7347	27.4828	27.7958	26.7696	26.7536	25.2237	26.3772	NaN	25.5466	27.2931	25.7047	25.9131	26.1924	25.818	NaN	27.4369	27.949	27.6226	27.402	26.6173	26.7746	25.6931	26.6887	26.5164	25.8194	NaN	26.9317	26.1149	26.6062	25.5703	26.6691	27.5253	27.472	27.4573	27.051	26.637	25.7018	26.1185	27.1087	26.7269	27.1478	26.5013	27.3275	26.2249	26.8902	25.8619
g1039.t1	2	2	32.4	32.8939	33.3152	33.2828	33.816	33.7939	33.5557	33.7681	32.8551	33.5242	32.988	33.5341	33.2122	33.2907	33.3167	32.7668	33.0074	32.4807	33.1406	33.0823	33.7507	33.7163	33.8699	33.3461	33.3621	33.6368	33.6607	33.2846	33.2324	33.2008	32.9722	33.0221	33.2131	32.48	33.0825	33.0108	33.6425	33.171	33.8431	33.3366	33.41	33.1917	33.0842	33.6009	32.768	32.5246	32.8074
g10390.t1	2	2	26.9847	27.1598	26.1788	26.529	NaN	25.5686	25.6114	25.6179	NaN	NaN	NaN	25.4207	NaN	NaN	26.0071	25.2847	26.9503	26.8578	26.7427	26.6803	NaN	26.5911	26.1521	25.3787	NaN	24.4934	25.4045	25.7277	NaN	25.9208	NaN	25.6243	27.1721	27.2381	27.142	27.2848	NaN	25.5026	25.5184	25.8647	24.5044	25.7241	NaN	24.9691	NaN	NaN	25.8874
g10391.t1	16	16	28.9279	30.2712	29.9901	30.3971	31.2818	31.6775	31.5067	31.5791	31.5953	31.9228	31.9819	31.8577	32.1118	32.284	32.2076	32.0046	28.648	29.2657	29.6258	28.9181	31.261	31.3697	31.2801	31.1934	31.1977	31.3567	31.6162	31.324	31.5437	31.2473	31.5941	31.4014	29.2377	29.4699	29.4532	29.0776	30.9926	31.1934	31.2316	31.107	31.4	31.2739	31.4632	31.2549	31.2207	31.2847	31.3051
g10392.t1	7	7	28.3245	28.4744	28.5838	28.2046	29.7029	29.5648	29.094	29.6618	29.5058	29.7919	29.4138	29.628	29.1056	29.7119	29.3196	29.2064	28.8104	28.8516	29.0676	NaN	28.6272	29.0819	29.3784	28.7745	28.1156	29.2863	29.3344	29.0726	29.1188	29.4877	29.3168	29.2885	28.7123	28.6142	29.5858	28.8602	29.0154	29.2036	29.2623	29.1202	29.3747	29.5742	29.2597	29.4074	28.8638	29.4252	29.3656
g10394.t1	38	33	33.276	33.1769	33.1838	33.1367	33.0514	32.8045	32.9782	32.9872	33.0399	33.0628	32.8556	32.7211	33.2976	32.9042	32.7894	32.6118	33.809	33.5023	33.4632	33.1438	33.1153	32.9656	33.1433	33.0304	33.1141	32.9504	32.9875	32.8536	32.9719	32.9125	32.771	32.4537	33.3774	33.1956	33.2107	33.4385	33.059	33.1018	33.0165	33.0985	33.1813	32.947	32.8335	32.9393	32.7699	32.9388	32.7138
g10395.t1	7	7	32.9439	33.1535	32.6327	32.7409	NaN	NaN	NaN	31.0124	29.8943	NaN	NaN	NaN	NaN	NaN	NaN	NaN	33.153	32.9633	32.9727	33.2619	NaN	30.8122	NaN	NaN	NaN	NaN	NaN	30.8496	NaN	NaN	NaN	NaN	32.8258	32.9751	32.7026	32.3559	NaN	NaN	30.7568	NaN	30.3756	NaN	NaN	NaN	NaN	NaN	NaN
g10396.t1	31	30	32.1134	32.6004	32.3575	32.6179	31.1118	31.0789	30.782	31.1878	30.7877	30.5709	30.988	30.4285	30.4746	30.947	30.7632	31.0042	32.6835	32.6517	32.6389	32.5258	31.5992	31.4307	31.5602	31.4543	30.6896	30.9904	30.7211	30.9567	31.1267	31.4142	31.2105	31.1753	32.655	32.5723	32.8502	32.8107	31.5252	31.969	31.6728	31.6356	31.134	31.2845	31.1096	31.2636	31.1218	31.2685	31.1304
g10397.t1	23	23	32.7321	33.3596	33.3872	33.477	32.2253	32.2021	32.062	32.5969	31.597	31.8363	31.8626	31.6224	31.2883	31.9822	31.9344	31.8799	33.1476	33.7217	33.355	33.4714	32.8158	33.0457	32.7688	32.4451	31.9701	32.2966	32.4867	32.1443	32.3501	32.676	32.3519	32.1139	33.2392	33.7349	33.6053	33.6562	32.4869	33.0668	32.8499	32.9966	32.4214	32.616	32.4388	32.713	32.288	32.3209	32.4916
g10398.t1	18	16	30.4845	31.4543	31.7367	31.6939	31.5852	31.5413	31.1604	31.4625	31.4057	31.3263	31.2794	31.0347	31.4443	31.4459	31.4186	31.354	32.1344	31.4756	31.7196	31.1121	31.5238	31.4377	31.255	31.1906	31.0275	31.5268	31.3152	31.5865	31.5397	31.3385	31.2703	31.2	31.4463	31.6101	31.2616	31.4153	31.3712	31.7328	31.7025	31.5558	31.3216	31.5207	31.4985	31.5345	31.3637	31.3412	31.3563
g10399.t1	5	5	NaN	NaN	NaN	30.5629	30.6555	30.212	30.4856	30.4413	30.5868	30.6042	30.5813	30.1114	30.8842	30.6722	30.8507	32.1782	29.9676	30.3001	30.4145	29.9675	30.638	30.5849	30.3916	30.2044	30.3136	30.7744	30.3329	30.2681	30.6073	32.2027	30.7968	28.3043	30.1921	29.8224	30.3394	31.5243	30.6181	30.6173	30.7636	NaN	30.3564	31.0439	30.6068	29.8969	30.3298	30.3547	NaN
g104.t1	2	2	NaN	NaN	NaN	NaN	NaN	NaN	28.6784	NaN	NaN	NaN	NaN	NaN	28.878	29.9161	29.7022	29.3655	NaN	NaN	NaN	NaN	29.6778	28.9464	29.1111	NaN	29.9951	NaN	29.1924	NaN	29.6558	29.6895	29.4953	29.5133	NaN	NaN	NaN	NaN	NaN	NaN	NaN	NaN	30.0246	NaN	NaN	29.2233	NaN	28.9886	NaN
g1040.t1	26	26	30.3025	30.4609	30.1167	30.2638	28.7551	28.1069	28.2153	28.7659	28.1177	28.0655	28.1695	28.2923	27.7331	28.8906	28.8169	29.1017	30.5345	30.5827	30.4449	30.3406	28.36	28.8431	29.0124	28.5826	27.4558	28.2215	27.9789	28.4294	28.3756	28.7438	28.4513	27.7971	30.2723	30.4749	30.4388	30.2779	28.6571	28.7133	28.7733	28.7038	29.0146	28.1602	28.2991	28.5047	28.5474	28.5693	28.5297
g10400.t1	14	14	29.029	29.5704	29.2835	29.5297	28.717	28.9359	27.9224	25.4473	28.8822	28.9057	28.7756	27.3518	28.919	28.9204	27.1362	28.0809	29.2915	29.7907	29.5428	29.3061	28.7119	28.9186	29.1598	28.616	28.9818	28.6109	28.6086	27.8237	28.9524	28.5233	28.5276	27.5293	29.3978	29.6273	29.5227	29.3623	28.6593	28.6398	28.7709	28.8951	28.6281	28.6991	28.3673	28.8829	28.3084	28.2328	28.6832
g10403.t1	10	10	31.3767	32.1191	32.0862	31.9886	31.3348	31.381	30.3404	31.3083	30.1236	31.3486	31.6521	30.591	29.9823	31.1978	29.9768	31.3507	31.9267	32.213	32.3005	31.4758	31.185	31.2701	30.5667	31.3606	31.3264	31.1648	31.2813	30.3941	30.8894	31.1301	31.0687	31.216	31.8964	31.9161	30.7755	31.9894	30.6812	31.4128	31.4613	31.3301	31.3327	31.0917	31.2251	30.8679	30.5512	31.1439	31.3179
g10412.t1	2	2	NaN	NaN	NaN	NaN	NaN	27.824	28.4699	NaN	NaN	NaN	NaN	NaN	NaN	NaN	27.1661	NaN	NaN	NaN	NaN	NaN	NaN	NaN	NaN	NaN	NaN	26.1659	NaN	NaN	26.7311	NaN	25.0567	NaN	NaN	NaN	NaN	NaN	NaN	NaN	NaN	NaN	NaN	NaN	NaN	NaN	NaN	NaN	NaN
g10413.t1	30	30	30.4151	30.8806	30.5791	30.8337	30.172	30.5547	30.5106	30.8491	30.3139	30.4037	30.355	30.5247	30.0371	30.8034	30.6229	30.5581	30.7085	30.8118	30.9318	30.3849	30.5637	30.8421	30.7145	30.2237	30.0328	30.5878	30.5845	30.4807	30.5324	30.533	30.6894	30.3267	30.5829	30.5811	30.9655	30.8784	30.1319	30.6115	30.3954	30.5913	30.3272	30.5318	30.3199	30.3893	30.2094	30.4928	30.8386
g10416.t1	62	59	35.5923	35.9129	35.5786	35.8028	35.6847	35.807	35.7504	35.8898	35.7844	35.9357	35.7686	35.8473	35.8002	35.8306	35.8409	35.7691	35.5577	35.9866	35.8283	35.4667	35.563	35.7619	35.6203	35.4894	35.7073	35.5805	35.8056	35.5964	35.6154	35.6704	35.6349	35.7402	35.6256	35.6479	35.8306	35.8036	35.4783	35.7567	35.7331	35.7043	35.7043	35.7421	35.622	35.7671	35.4922	35.5786	35.4719
g10418.t1	6	6	25.9652	28.1461	27.4191	27.8114	27.1186	27.2879	27.0167	27.5066	27.1213	24.1118	27.0276	27.3348	27.4367	27.1562	26.4675	28.3427	26.7221	26.8743	28.845	25.6087	26.9632	26.5166	27.447	25.278	27.3446	28.1609	27.8523	27.8105	27.6631	27.9522	28.0792	27.1572	26.0177	27.6283	28.2949	28.7078	26.9273	27.2001	27.6768	28.3155	27.2441	27.5577	27.7513	NaN	27.4608	27.7822	28.05
g10419.t1	27	27	31.1588	31.7592	31.4097	31.3676	30.8122	31.0512	30.7944	30.8429	30.1813	30.7483	31.3481	30.4896	30.9824	31.2223	31.0695	30.932	31.3934	31.6171	31.5745	31.3337	30.4494	31.3201	31.0696	30.992	30.5501	30.771	30.9459	30.7554	31.2583	31.1991	30.9854	30.8274	31.2084	31.1597	31.566	31.497	30.7964	31.1902	30.7935	30.9499	31.1454	31.0459	29.8235	30.9527	30.7078	31.1573	31.0379
g1042.t1	5	0	26.9987	28.9037	NaN	28.2089	NaN	NaN	NaN	NaN	26.5131	25.4061	27.0021	NaN	26.0345	28.3999	NaN	26.9249	28.0634	29.0484	29.527	30.9338	25.9465	27.5522	28.63	26.126	24.3292	NaN	NaN	NaN	26.2678	NaN	29.6884	26.9081	29.1236	28.1199	29.1577	NaN	26.4009	28.0738	27.6448	NaN	24.5447	27.4856	27.8508	NaN	24.449	28.2626	27.7572
g1042.t2	5	0	26.9987	28.9037	NaN	28.2089	NaN	NaN	NaN	NaN	26.5131	25.4061	27.0021	NaN	26.0345	28.3999	NaN	26.9249	28.0634	29.0484	29.527	30.9338	25.9465	27.5522	28.63	26.126	24.3292	NaN	NaN	NaN	26.2678	NaN	29.6884	26.9081	29.1236	28.1199	29.1577	NaN	26.4009	28.0738	27.6448	NaN	24.5447	27.4856	27.8508	NaN	24.449	28.2626	27.7572
g10421.t1	20	20	34.2728	34.9153	34.257	34.5546	34.3125	34.1702	33.9662	33.9315	34.5505	34.2619	34.1742	34.3344	34.4834	34.2666	34.1835	34.4182	34.3516	34.2586	34.2239	34.006	34.3969	34.1617	34.1823	33.932	34.6013	34.2582	34.0438	34.1666	34.4495	34.2843	34.2094	34.325	34.019	34.418	33.8539	34.0304	33.9098	34.2353	34.1949	34.1241	34.2869	34.2198	34.1507	34.1761	34.1739	34.3361	34.2154
g10424.t1	60	57	33.3881	33.5502	33.2662	33.3525	32.673	32.7875	32.7441	32.9326	32.6728	32.7565	32.6971	32.7334	32.598	32.7824	32.7367	32.4816	33.5417	33.7896	33.6499	33.3155	33.0513	33.0774	33.078	32.8742	32.6074	32.8281	32.8523	32.6297	32.6965	32.8456	32.767	32.5716	33.5173	33.5939	33.4955	33.4627	32.8914	32.9814	33.0377	32.8645	32.7455	32.8882	32.7991	32.797	32.703	32.7528	32.6066
g10426.t1	12	12	33.8263	34.2099	34.2481	33.8812	33.3817	33.4699	33.5112	33.3577	32.9726	33.6362	33.9255	33.2602	32.3398	33.3851	33.2355	33.2171	33.8267	34.1712	34.2739	33.5755	33.2313	33.6079	33.3914	33.1921	32.917	33.6999	33.536	33.1257	33.0031	33.2045	33.2795	32.767	33.9612	34.0349	34.0796	34.0787	33.111	33.4697	33.26	33.1243	33.1758	33.3094	33.3748	32.7795	33.0848	33.2511	32.6711
g10427.t1	24	24	37.2469	37.2477	36.7989	37.0416	36.4274	36.3598	36.5785	36.634	36.2987	36.5098	36.3311	36.3362	36.1106	36.3089	36.1273	35.8479	37.5631	37.3975	36.89	37.0506	36.2593	36.2867	36.4444	36.2636	36.1461	36.3855	36.3631	36.4004	36.1456	36.0146	35.9046	36.1378	37.1119	37.2338	37.2051	36.9994	36.3494	36.4516	36.3435	36.5074	36.2624	36.0091	36.4011	36.4711	36.0241	36.1111	35.8155
g10429.t1	11	11	28.273	29.1568	28.7954	29.0194	29.5093	29.5122	29.5036	29.7287	29.5148	29.8351	29.5855	29.9075	29.8647	29.9616	29.9496	29.9413	28.4839	29.3337	29.516	28.39	29.9132	29.7527	29.4654	29.7982	29.3484	29.945	30.0189	29.3616	29.8025	29.7901	29.7553	29.3367	29.3779	28.8868	28.934	29.1581	29.6062	30.0275	29.7539	29.6096	29.7227	29.8079	29.8931	29.3008	29.5913	29.6031	29.3295
g10431.t1	7	7	27.7106	28.2872	27.6354	27.7901	26.8912	26.5328	26.3006	24.5795	27.4693	NaN	27.3818	26.3052	27.063	26.6659	26.8442	26.7641	26.5837	27.6216	27.7174	26.3746	26.4363	27.1294	26.7387	NaN	26.6184	26.4082	26.4142	26.8075	27.5372	NaN	26.1464	25.7445	28.0746	27.7626	27.2002	27.5669	NaN	27.1844	26.3884	26.1125	26.1314	26.8336	26.7825	NaN	NaN	25.8894	26.4461
g10434.t1	12	12	30.6958	31.3156	31.0451	30.74	30.903	30.6433	30.5003	30.7524	30.4047	30.5804	30.4425	30.4004	29.9537	30.3873	30.2109	30.1715	31.0804	30.8979	31.1298	31.1599	30.8973	31.2656	30.9952	30.7893	30.4366	30.7379	30.88	30.4483	30.3028	30.4265	30.3487	30.1099	31.038	31.0713	31.56	31.3902	30.9538	31.0998	30.928	30.7725	30.7065	30.8	30.6833	30.6755	30.342	30.4845	30.12
g10437.t1	4	3	32.1389	32.8868	32.2127	32.5225	33.0151	32.8233	33.1104	34.1188	34.5644	33.5301	34.5273	33.0691	34.1693	NaN	33.708	33.0162	33.1444	32.7746	NaN	31.8007	32.4442	34.821	34.6152	32.9376	33.9127	34.4972	34.821	33.7941	NaN	34.7848	32.3324	32.1519	32.0325	32.7762	NaN	NaN	33.2002	34.6514	34.5847	33.6398	34.2818	31.8316	34.496	32.9541	34.6713	34.9114	34.2225
g1044.t1	3	0	22.8472	25.96	25.5269	23.1738	26.7173	26.6366	25.9941	26.9959	26.5018	26.4992	NaN	26.846	26.3913	27.4491	26.9185	24.8128	26.2932	26.5179	27.2076	26.1611	26.5395	27.0661	27.259	26.2425	25.8522	26.3367	26.9029	26.7805	27.1267	27.3038	27.078	25.1411	26.453	26.5698	26.6471	26.6032	25.5927	26.5124	26.1551	26.7353	25.8854	26.8459	26.9553	26.3134	26.3935	27.2872	27.3517
g1044.t2	3	0	22.8472	25.96	25.5269	23.1738	26.7173	26.6366	25.9941	26.9959	26.5018	26.4992	NaN	26.846	26.3913	27.4491	26.9185	24.8128	26.2932	26.5179	27.2076	26.1611	26.5395	27.0661	27.259	26.2425	25.8522	26.3367	26.9029	26.7805	27.1267	27.3038	27.078	25.1411	26.453	26.5698	26.6471	26.6032	25.5927	26.5124	26.1551	26.7353	25.8854	26.8459	26.9553	26.3134	26.3935	27.2872	27.3517
g10441.t1	4	2	31.795	32.01	31.7076	31.5622	31.5482	32.8875	32.5372	32.7308	32.8226	33.1669	32.7963	33.3038	33.4723	33.33	33.2417	32.9782	32.1841	31.9173	31.9428	31.6013	33.3275	33.342	33.7596	33.4293	33.765	33.5376	33.6275	33.0645	32.9818	31.8699	33.2963	33.3219	31.593	31.898	32.2503	31.4275	33.5971	33.1762	33.5138	32.4323	33.3363	33.2925	32.9091	33.1218	33.6557	32.4007	33.9032
g10442.t1	13	13	30.6814	30.9352	31.2149	31.2348	34.18	34.2296	34.2479	34.3352	34.8249	34.8046	34.8417	34.8191	35.1342	35.0385	35.007	35.0113	30.7476	30.8643	31.1539	30.6951	33.8586	34.1483	33.678	33.7872	34.4818	34.4332	34.0793	34.2341	34.6016	34.5717	34.37	34.6907	31.4121	31.2957	31.3839	31.5139	33.7172	33.8532	34.1132	34.2338	34.6099	34.3986	34.4543	34.3318	34.389	34.351	34.2732
g10445.t1	11	11	29.0795	28.6157	29.0064	27.7162	28.9639	28.9623	28.6404	29.3306	29.3005	29.0189	28.8634	28.4743	29.1638	29.3219	28.8202	28.8278	28.9605	28.0379	28.2622	27.5844	28.9191	29.111	29.1798	28.417	29.3397	28.7187	28.4739	28.6421	28.9537	29.3954	29.1816	28.9774	27.9541	NaN	28.1528	28.6206	28.9142	29.2883	28.8748	28.7857	29.4478	29.1447	28.9605	29.0857	29.4423	28.9696	28.934
g10446.t1	3	3	26.0692	NaN	NaN	NaN	25.9991	NaN	24.8881	26.431	25.6692	25.9473	25.8109	NaN	26.0238	27.5325	25.5418	27.1495	26.4796	26.9122	26.368	24.8249	27.8678	NaN	26.7206	27.2494	27.7079	26.3062	27.5878	27.3	27.8173	28.1575	28.2216	28.2935	25.7931	NaN	24.2443	NaN	27.3478	27.0748	27.4173	26.8457	26.7856	27.9586	27.4775	25.5988	28.088	28.5593	28.0468
g1046.t1	1	1	23.3754	NaN	24.8676	NaN	21.6679	NaN	25.2831	NaN	24.8775	24.9114	22.4325	23.6345	NaN	NaN	24.3558	25.1442	25.0291	25.1439	22.3692	NaN	23.0976	NaN	22.4439	NaN	NaN	NaN	25.252	25.5439	NaN	22.4026	25.4323	NaN	24.0173	NaN	23.9043	24.7033	25.3629	25.3036	25.5831	25.4394	24.0372	NaN	NaN	24.9553	25.1364	22.7793	NaN
g10467.t1	1	1	NaN	NaN	NaN	NaN	NaN	NaN	NaN	NaN	NaN	NaN	NaN	NaN	NaN	NaN	NaN	NaN	NaN	NaN	NaN	NaN	NaN	NaN	NaN	NaN	NaN	NaN	NaN	NaN	NaN	NaN	NaN	NaN	NaN	NaN	NaN	NaN	NaN	NaN	NaN	NaN	NaN	NaN	NaN	NaN	NaN	NaN	NaN
g10468.t1	8	4	33.3972	33.8908	33.6477	33.27	31.4806	33.5312	33.2237	33.5322	33.2254	31.1783	33.2304	33.2602	33.0088	33.478	33.3114	33.0181	34.0778	34.0586	33.8074	33.9437	33.2414	33.3482	33.1229	32.944	33.2409	33.2093	32.2762	33.093	33.0281	33.4409	33.1492	33.1093	33.8351	33.9419	33.7559	34.2624	33.2067	33.3196	33.158	33.0848	33.1576	33.276	31.2243	33.2184	33.0132	33.0699	33.3646
g1047.t1	5	5	29.3388	28.3416	28.0446	28.6684	28.3002	26.8605	27.7441	28.413	28.9883	28.2685	28.4012	28.0964	28.8229	28.1936	28.2976	27.9803	28.4024	28.0429	28.2709	28.0699	26.8776	28.4477	28.0611	28.0876	28.9392	28.0728	28.0213	27.6352	28.1554	28.4579	28.2605	28.2604	27.8275	28.8346	28.2145	28.124	28.2056	28.4898	28.2235	28.296	28.2815	28.3767	24.0396	28.4174	28.337	28.0787	27.9328
g10471.t1	9	9	28.9275	29.7248	29.2084	29.239	30.999	31.0634	31.1713	31.2914	31.2034	31.2321	31.0409	31.0512	30.8751	31.1631	31.1076	30.8259	30.0285	29.9751	30.1524	29.6072	30.7325	30.7859	30.6335	30.412	29.4836	31.1384	31.347	30.6646	31.0411	31.1474	31.1086	30.8123	29.8874	29.9019	30.0539	29.9638	30.639	30.7791	30.876	30.7738	31.1474	30.8761	30.9049	30.9582	31.0804	31.2239	31.2439
g10480.t1	18	18	30.0854	30.7811	30.4573	30.6493	30.4543	30.4705	30.653	30.4809	30.4106	30.6421	30.5407	30.2569	30.3034	30.7701	30.6162	30.2778	30.8388	30.9025	31.0684	30.5802	30.8866	30.8279	31.1138	30.4156	30.604	30.7182	30.7115	30.6669	30.7361	30.8888	30.7683	30.6645	31.0253	30.8671	31.0243	30.8368	30.8727	30.8541	30.8312	30.6708	30.8558	30.8344	30.7785	30.5302	30.9616	30.8558	30.7775
g10482.t1	5	5	31.3519	30.9688	31.1214	31.2391	29.9211	30.3653	27.1797	30.7209	32.8708	30.1956	29.7477	29.6165	30.1157	30.271	30.0933	NaN	30.7541	31.0768	30.9299	30.9179	30.3467	30.7078	30.1525	30.2612	30.322	30.0166	29.7094	28.9834	30.0434	29.8795	30.1321	NaN	30.8441	31.0649	31.1393	30.6531	29.928	30.1622	30.2584	29.9831	30.0695	30.2946	29.5011	NaN	30.0086	29.8348	30.0749
g10483.t1	12	12	31.2844	32.1096	31.8409	31.8636	31.9006	32.2573	31.9916	32.2424	32.0093	32.1036	32.0572	32.1122	31.9113	32.3021	31.9812	31.9451	31.4716	31.9104	32.0539	31.5617	32.0478	32.0899	32.2346	32.2239	31.9374	32.1894	32.0545	31.8614	31.8255	32.0232	32.0805	31.9794	31.8343	32.0257	31.7522	31.9386	31.9806	31.9294	32.3572	32.0612	31.8686	32.2843	32.0412	32.1092	31.9208	31.6979	31.942
g10484.t1	9	9	32.6932	33.3452	32.3001	33.4253	33.1956	32.7358	32.7937	33.3133	33.1458	33.5359	33.1345	33.1937	32.5394	33.3112	33.4076	33.1391	31.5072	31.7943	32.6454	32.5443	33.0662	33.0504	32.8866	32.8854	32.2986	32.8705	32.3703	32.7427	33.1527	33.1576	33.4947	33.0555	32.1797	32.949	32.9879	32.6138	32.6858	33.07	33.0003	33.0451	32.4481	32.938	33.1008	33.1393	32.9313	33.2291	33.131
g10486.t1	11	11	NaN	NaN	NaN	25.0964	28.5727	29.1084	28.5488	29.3186	29.6897	29.6833	29.651	29.3386	29.365	29.1669	29.1532	29.3874	NaN	NaN	NaN	NaN	29.614	29.8334	29.6985	29.6473	30.103	30.068	29.9004	29.4758	29.9446	29.5971	29.9386	29.8819	NaN	NaN	24.1838	24.834	29.2884	29.5205	29.6396	29.8212	29.9782	29.9024	29.5917	29.824	30.0663	30.1585	29.7979
g1049.t1	1	1	NaN	27.7712	NaN	NaN	NaN	NaN	NaN	NaN	NaN	NaN	NaN	NaN	NaN	28.928	NaN	NaN	NaN	NaN	NaN	NaN	NaN	NaN	NaN	NaN	NaN	NaN	28.6927	NaN	28.5733	27.4129	28.7314	28.5921	NaN	NaN	NaN	NaN	NaN	NaN	NaN	28.0521	NaN	NaN	NaN	NaN	NaN	NaN	29.0152
g10493.t1	6	6	29.6167	29.4322	28.7552	29.0872	29.047	28.7016	27.3901	27.7536	28.1611	28.235	27.5571	29.5546	28.0024	28.2855	27.1731	29.0052	28.6101	29.4945	29.3419	NaN	28.461	NaN	28.539	NaN	26.7345	NaN	28.7118	26.6643	NaN	28.2982	28.2321	27.1666	28.9339	28.0661	29.0883	29.3778	29.1465	28.968	28.513	NaN	29.2187	NaN	28.1446	28.5485	28.5201	NaN	NaN
g10494.t1	1	1	NaN	NaN	28.6203	NaN	NaN	NaN	28.1434	NaN	NaN	NaN	NaN	NaN	NaN	NaN	NaN	NaN	NaN	NaN	NaN	NaN	NaN	NaN	NaN	NaN	NaN	NaN	NaN	NaN	NaN	NaN	NaN	NaN	NaN	NaN	NaN	NaN	NaN	NaN	NaN	NaN	NaN	NaN	NaN	NaN	NaN	NaN	NaN
g10495.t1	22	22	32.0491	31.7828	31.6546	31.8646	31.4981	31.3399	31.2688	31.6755	31.3892	31.209	31.0136	31.3846	31.0867	31.0819	31.2274	31.0572	31.544	31.2305	31.3606	31.4776	31.1054	31.0807	31.2704	31.1061	31.1814	30.8575	30.8863	30.7889	31.0128	30.9086	31.0044	31.004	31.48	31.5837	31.4745	31.5416	31.1027	31.2081	31.0698	31.053	31.0364	30.892	30.7992	30.8985	31.1086	30.7131	31.0041
g10496.t1	1	0	31.2089	NaN	31.9923	32.0653	NaN	31.4602	31.3126	31.3818	30.8128	NaN	31.0299	31.0471	30.7803	31.1863	NaN	31.0765	31.8153	32.0399	32.0928	NaN	31.3462	31.5663	31.4917	NaN	31.3005	31.3458	NaN	NaN	31.1041	31.2351	31.244	31.263	31.7946	31.9782	32.1516	NaN	31.4372	31.6849	31.4187	31.376	NaN	31.5635	NaN	31.6257	NaN	31.2574	31.212
g1050.t1	10	10	34.0901	34.5908	34.3022	34.5333	34.5066	34.8162	34.6115	35.1111	34.946	34.7131	34.999	35.1378	34.6986	35.5088	35.0821	35.0971	34.0485	34.7158	34.4806	34.8017	34.8717	35.1916	34.9665	34.7104	35.0374	35.1233	34.999	34.6762	35.8936	35.1523	35.0522	34.8721	34.3326	34.0888	34.8005	34.3941	34.9355	34.5947	34.71	34.6211	34.9758	35.0661	35.201	35.0366	35.0799	34.6711	34.8149
g10506.t1	2	2	27.4093	NaN	NaN	NaN	NaN	NaN	NaN	NaN	NaN	NaN	NaN	NaN	27.2402	NaN	NaN	NaN	26.5636	NaN	NaN	26.6798	NaN	NaN	NaN	26.8741	25.1386	NaN	NaN	NaN	27.0571	NaN	NaN	NaN	27.0301	27.9991	NaN	NaN	NaN	NaN	NaN	NaN	NaN	NaN	NaN	NaN	NaN	NaN	NaN
g10507.t1	3	3	30.3806	NaN	29.0129	NaN	NaN	30.2938	NaN	NaN	NaN	30.1045	30.5768	29.8966	29.0472	30.8059	29.3082	30.7133	NaN	NaN	NaN	NaN	28.9977	NaN	29.4274	NaN	NaN	29.9341	30.644	30.5398	30.8322	30.7092	30.5268	27.4983	NaN	26.9435	30.5302	NaN	NaN	NaN	NaN	30.4543	NaN	NaN	NaN	NaN	30.1847	30.6962	30.2758
g10515.t1	1	1	NaN	NaN	NaN	NaN	NaN	NaN	NaN	NaN	NaN	NaN	NaN	NaN	NaN	NaN	25.4754	NaN	NaN	NaN	NaN	NaN	28.7504	NaN	NaN	NaN	NaN	27.7871	35.2795	NaN	28.4088	NaN	NaN	NaN	NaN	NaN	NaN	NaN	26.8856	26.677	26.074	NaN	28.3244	25.228	28.2065	NaN	28.7529	25.7722	28.0423
g1052.t1	21	21	36.3029	36.407	36.2544	36.2712	36.3906	36.4322	36.2935	36.2279	36.2232	36.2175	36.1815	36.0769	36.3837	36.4228	36.312	35.9847	36.5379	36.5039	36.1933	35.9555	36.3854	36.2413	36.1707	36.27	36.3027	36.2789	36.2784	36.2761	36.4226	36.2374	36.2974	36.2103	36.3624	36.4078	36.5398	36.4957	36.362	36.5946	36.2207	36.14	36.4133	36.5578	36.1826	36.3364	36.2369	36.1531	36.2618
g10524.t1	2	0	32.7921	33.1563	32.8098	33.2266	NaN	32.7598	32.297	32.8364	32.7736	32.6461	NaN	32.6068	32.903	NaN	NaN	32.2144	32.71	33.2829	33.0537	NaN	32.7742	32.8664	32.8209	32.078	32.9579	31.7003	32.666	NaN	32.792	33.0947	NaN	NaN	32.7221	33.0282	33.0011	33.2104	32.3937	32.8322	32.7835	32.8186	NaN	32.9917	32.701	NaN	NaN	NaN	32.7914
g10534.t1	7	7	29.4429	30.6543	30.277	30.1445	29.9821	29.8135	30.0326	30.3221	30.341	30.1313	30.3862	29.7495	29.6287	30.2978	30.2744	29.9075	30.539	30.4234	30.6712	30.4211	29.6239	30.3557	30.3955	29.4353	30.4005	29.9496	30.0486	30.2786	30.2027	30.2851	30.1129	29.6877	30.4276	30.4798	30.3064	30.3577	29.9024	30.0722	30.0562	30.4442	30.1403	30.2527	29.9721	30.1335	29.7883	30.4829	30.2339
g10536.t1	3	3	25.848	NaN	28.115	NaN	30.2395	29.4601	NaN	29.3656	29.7247	29.7145	29.65	28.8732	29.4657	29.6117	29.6163	29.5416	29.2542	29.1548	28.8199	NaN	29.5071	29.7199	29.4648	NaN	29.2673	28.9348	29.6344	NaN	NaN	29.3611	28.042	28.9324	NaN	NaN	NaN	NaN	NaN	29.2798	29.7232	29.2612	29.5158	29.1765	29.2923	29.332	29.5303	29.5072	NaN
g1055.t1	4	0	31.7138	30.5381	30.2443	29.8912	29.3166	28.7542	29.2155	29.5758	29.5797	NaN	29.3501	29.0097	29.1049	NaN	28.7139	29.2989	30.1355	30.4276	30.0604	29.3907	29.5188	29.5119	29.3106	29.0029	29.0851	29.0419	29.7536	29.3709	29.8994	28.6954	29.0568	29.237	30.0675	30.0267	NaN	30.0871	29.3674	29.559	29.3642	29.1768	29.2873	28.5324	NaN	29.2217	29.3388	NaN	29.1961
g1055.t2	5	1	30.528	30.25	30.012	29.893	29.3166	29.0115	29.5895	29.5758	28.9202	NaN	29.4191	29.2687	29.0832	NaN	28.7139	29.5953	29.9426	30.3688	30.2456	29.4293	29.5041	29.5119	29.3106	28.9934	28.9494	29.1972	29.7536	29.4004	29.8994	28.6954	29.0568	29.2068	29.9243	29.9425	NaN	30.0588	29.3674	29.559	29.3642	29.4751	29.2873	28.734	29.5961	29.1249	29.3388	NaN	29.1961
g1056.t1	3	0	30.0278	31.4733	31.076	31.7325	32.0937	31.4903	NaN	31.4798	31.6245	31.3129	NaN	NaN	31.1148	31.5227	31.5293	31.6772	NaN	NaN	NaN	30.8696	31.5897	31.6153	31.1895	31.3907	31.2502	31.6642	31.4671	31.4451	31.5264	31.5956	31.3849	31.747	NaN	NaN	31.1778	31.035	31.3221	31.3484	31.4636	31.7661	31.4859	NaN	31.7864	31.3987	31.4727	31.5663	31.435
g1056.t2	3	0	30.0278	31.4733	31.076	31.7325	32.0937	31.4903	NaN	31.4798	31.6245	31.3129	NaN	NaN	31.1148	31.5227	31.5293	31.6772	NaN	NaN	NaN	30.8696	31.5897	31.6153	31.1895	31.3907	31.2502	31.6642	31.4671	31.4451	31.5264	31.5956	31.3849	31.747	NaN	NaN	31.1778	31.035	31.3221	31.3484	31.4636	31.7661	31.4859	NaN	31.7864	31.3987	31.4727	31.5663	31.435
g10565.t1	4	4	NaN	NaN	NaN	NaN	29.7451	29.714	30.1878	30.3711	29.9603	29.7079	29.4892	29.6382	29.6384	29.3728	NaN	30.1487	NaN	NaN	NaN	NaN	29.152	29.78	28.7981	28.3726	29.3825	NaN	NaN	NaN	28.5631	29.0731	NaN	NaN	NaN	NaN	NaN	NaN	28.6006	29.0406	NaN	28.9464	NaN	26.9595	NaN	NaN	28.3347	28.381	28.8646
g10569.t1	1	0	33.6952	34.0113	34.143	33.9202	32.4698	32.7978	32.4919	32.8498	32.3196	31.9848	32.6543	31.67	32.3462	32.3525	32.1731	32.4575	33.8987	33.9164	34.0187	NaN	32.9934	33.1374	33.0419	32.7791	32.5896	32.5971	32.2474	32.6685	32.5046	32.8784	32.6101	32.6191	33.8556	34.0568	34.2383	34.1388	32.9891	33.4971	33.1811	33.4111	32.5132	32.8553	32.5985	32.8573	32.5262	32.6128	32.542
g1057.t1	13	13	NaN	28.4304	29.7244	30.0853	30.49	30.6293	30.8091	31.2516	30.8239	31.292	30.8414	31.2242	31.2037	31.133	31.0012	30.7219	28.3123	29.6324	30.0513	29.3491	31.0343	31.0808	30.8983	30.5003	30.9475	31.1743	31.2172	31.0557	30.8672	30.9541	31.1487	31.1523	29.8528	29.2973	30.0612	30.2192	30.5495	30.9442	30.867	30.6884	31.1183	31.3525	31.1125	30.9525	31.1121	30.9566	30.8953
g10575.t1	1	1	NaN	NaN	NaN	NaN	NaN	29.2649	NaN	29.0393	29.5485	NaN	30.2195	NaN	NaN	NaN	30.2399	NaN	NaN	NaN	NaN	NaN	26.2322	29.2911	NaN	NaN	NaN	NaN	NaN	NaN	NaN	NaN	NaN	NaN	NaN	NaN	NaN	NaN	NaN	NaN	29.253	NaN	NaN	NaN	NaN	NaN	NaN	NaN	NaN
g10576.t1	9	9	27.298	27.569	27.0355	28.3636	26.5205	26.2924	26.6247	26.2158	25.8328	26.4686	26.9142	26.3706	25.8038	26.6799	26.4955	26.7173	27.2373	27.6376	28.2441	27.5448	27.2667	27.08	27.1121	26.9607	26.8746	26.6253	27.1549	26.6037	26.8886	27.1906	26.681	26.5553	27.8336	27.7282	27.3945	27.3681	26.7387	27.8823	27.5579	27.257	27.096	26.9233	26.9431	27.3385	26.7824	26.9683	26.9483
g10578.t1	4	4	30.2342	31.6505	31.259	31.261	30.911	31.0453	NaN	30.0562	29.7196	30.8635	30.6339	29.1957	29.6042	30.8352	31.0686	30.6742	31.4293	NaN	31.2692	31.5567	30.7613	30.9805	31.0242	30.766	30.3973	30.2918	30.4518	30.5053	30.6432	30.6743	30.6442	30.5776	31.4277	31.0667	31.8171	31.3007	30.637	30.9699	NaN	30.9899	30.6855	30.6928	30.88	30.9532	30.3433	30.5798	NaN
g10580.t1	1	1	NaN	NaN	NaN	NaN	NaN	NaN	NaN	NaN	NaN	NaN	NaN	NaN	NaN	NaN	NaN	NaN	27.9219	NaN	NaN	27.4905	NaN	NaN	NaN	NaN	NaN	NaN	NaN	NaN	NaN	NaN	NaN	NaN	NaN	NaN	NaN	NaN	NaN	NaN	NaN	NaN	NaN	NaN	NaN	NaN	NaN	NaN	NaN
g10586.t1	14	0	29.9342	30.3443	30.2152	30.167	30.52	31.1468	31.4268	30.9553	31.1299	30.7008	31.2247	31.6235	30.8943	32.2178	32.0341	31.8447	29.8148	29.784	29.2303	30.4559	31.0007	31.3323	30.8942	30.8072	31.0911	31.3553	31.4353	31.3613	31.5308	31.9192	31.6661	31.4257	30.0459	30.0183	30.4162	30.5286	30.3918	30.8886	30.9863	31.1084	31.0908	31.2714	31.0674	30.9455	31.2436	31.7527	31.7794
g10586.t2	14	0	29.9342	30.3443	30.2152	30.167	30.52	31.1468	31.4268	30.9553	31.1299	30.7008	31.2247	31.6235	30.8943	32.2178	32.0341	31.8447	29.8148	29.784	29.2303	30.4559	31.0007	31.3323	30.8942	30.8072	31.0911	31.3553	31.4353	31.3613	31.5308	31.9192	31.6661	31.4257	30.0459	30.0183	30.4162	30.5286	30.3918	30.8886	30.9863	31.1084	31.0908	31.2714	31.0674	30.9455	31.2436	31.7527	31.7794
g10588.t1	4	4	29.8537	29.9655	29.2484	29.2732	28.3621	28.2901	28.6806	28.7571	NaN	27.6684	28.1383	NaN	NaN	28.2511	27.3214	28.9618	28.8017	29.4511	28.4355	29.1085	28.078	27.8024	28.6773	28.0493	28.5339	26.9385	28.538	NaN	26.9188	26.0601	NaN	28.0263	29.0853	29.5959	29.3187	NaN	28.1499	29.0654	29.0425	27.6857	27.3117	28.5204	26.6722	NaN	NaN	27.7086	NaN
g10589.t1	8	8	30.2572	31.8558	32.1537	31.6066	31.6857	31.4447	32.4889	33.0868	31.7541	31.4957	30.0789	32.5844	32.1457	32.6596	32.8405	33.1574	32.0562	31.3806	31.3269	32.3341	32.5442	32.3463	32.7352	31.0166	32.5087	32.7791	30.5546	30.4478	32.2637	32.1124	32.432	32.6814	32.3779	32.1798	32.4677	32.5561	32.2042	32.8141	32.1925	32.5702	32.343	32.0216	32.0572	31.847	32.0669	32.7205	32.4571
g1059.t1	2	2	NaN	28.921	NaN	NaN	27.8741	NaN	NaN	28.4686	27.9154	27.5549	28.1979	27.9148	NaN	NaN	28.4966	28.3001	28.3162	NaN	28.5845	28.4751	NaN	28.6241	NaN	29.6287	NaN	28.2621	NaN	NaN	28.2835	NaN	NaN	28.1411	28.2693	NaN	29.073	28.8564	28.396	NaN	28.4649	NaN	28.2688	NaN	28.8546	28.758	28.0876	28.7534	28.1349
g10591.t1	10	10	29.8396	29.5626	29.4935	29.2776	30.1244	29.982	30.1518	30.2156	30.5207	30.2887	30.3111	30.5138	30.4324	30.6025	30.6446	30.47	30.245	32.4876	29.6866	29.6524	30.9511	30.1715	30.3299	29.0982	30.9371	30.5205	30.7012	30.9127	31.5171	31.3719	31.2702	31.064	30.3246	30.0527	29.6467	29.7558	30.7484	30.3306	30.602	30.618	31.371	30.8294	31.019	30.627	31.3871	31.6054	31.6109
g10592.t1	11	11	28.1354	29.5077	29.4071	29.8287	29.0742	28.5672	29.0322	28.528	28.0767	28.9017	28.4229	28.7697	28.5312	29.0569	29.0767	28.5035	29.3368	29.8057	29.5101	29.2755	29.0358	29.7158	28.9702	29.0253	26.4819	29.1329	29.1943	29.1384	28.8788	29.1856	29.0613	29.0412	29.7749	28.644	29.7688	29.526	28.7113	29.2451	29.4938	29.2422	29.0543	28.0742	29.1451	29.2885	28.8193	29.5661	29.0527
g10593.t1	8	8	28.7811	29.2716	27.9052	28.9311	28.4298	28.1985	28.2716	28.515	28.0059	28.7287	28.4233	28.5026	28.7014	28.7486	26.1894	28.6345	29.2289	29.497	29.5462	28.8622	28.5765	28.6523	28.5159	26.9653	28.4022	32.1279	28.8026	31.6447	27.6161	28.6443	28.7459	28.0006	29.3121	29.4802	29.1291	29.319	28.5709	28.862	28.7815	27.7436	28.6907	28.6297	28.3232	27.599	28.5559	28.6711	28.2286
g10594.t1	3	3	NaN	NaN	27.6058	26.4953	NaN	28.0539	28.1738	28.7417	27.2936	27.2621	27.2137	26.1945	28.5297	28.9294	29.1902	28.9596	NaN	27.1922	NaN	24.9628	28.5078	28.61	27.3718	27.4913	NaN	28.061	28.3808	28.6011	27.9756	29.242	29.5122	28.7671	NaN	27.4606	27.3262	27.8072	28.1135	27.9997	28.5905	28.2783	26.9334	28.5354	28.3853	27.4899	NaN	28.6833	29.3284
g10596.t1	3	3	29.3077	32.377	32.3381	32.5039	32.7948	32.7886	33.0959	33.4947	32.585	31.3361	32.801	33.2944	31.4387	32.5135	33.1985	32.9598	31.0384	31.4781	32.3744	31.5789	31.5688	33.2664	32.8384	32.7878	31.8798	33.2248	33.2228	33.2355	32.7674	33.2044	32.8723	32.7842	30.7272	32.2603	32.4112	32.6835	32.4232	32.6012	33.4639	33.1358	33.0052	32.8956	32.8455	33.3851	32.6813	32.9076	32.9898
g10598.t1	5	5	29.8089	30.4738	30.2327	30.4095	NaN	29.3615	30.877	29.8393	29.4748	NaN	31.322	28.77	29.8472	29.5892	29.73	29.7608	29.7407	30.5724	30.3588	NaN	30.3335	29.4035	30.277	29.9423	29.8451	29.7971	30.2199	29.8798	29.5031	29.7586	29.8712	29.683	30.4985	30.6606	30.6004	30.5885	29.7535	30.2204	30.4444	30.4354	29.7338	30.0694	29.9453	29.7726	30.3742	30.2198	30.1037
g10599.t1	17	17	27.8886	28.8913	28.922	28.9292	28.2339	28.5701	28.8895	29.0175	28.2239	28.1025	28.3267	28.5787	28.1725	28.5897	28.6191	28.6545	28.4331	28.732	28.8249	28.5584	28.1742	28.5345	28.8618	28.6257	28.2968	28.4288	28.4781	28.6001	28.0972	28.6697	28.2585	28.3571	28.3799	28.4677	28.7175	29.0074	28.2259	28.4304	28.6105	28.7655	28.2777	28.4709	28.1952	28.2906	28.0714	28.3409	28.5709
g1060.t1	34	34	33.5915	33.5458	33.2046	33.4505	33.0018	32.9475	33.0352	33.3034	32.9676	33.1616	32.885	33.0828	33.0981	33.1633	33.0625	32.9033	33.8706	33.8491	33.7154	33.2344	33.046	32.9706	33.0825	33.078	33.1337	32.9794	33.0787	32.8545	32.9859	32.9897	33.0308	32.9592	33.7155	33.7698	33.5582	33.4693	32.9679	33.0602	33.0109	32.9682	33.1304	33.0043	33.0761	33.0607	32.8367	32.9139	32.9924
g10600.t1	1	1	NaN	NaN	NaN	27.9215	NaN	NaN	NaN	NaN	NaN	NaN	NaN	NaN	NaN	NaN	NaN	NaN	NaN	NaN	NaN	NaN	NaN	27.0242	NaN	NaN	NaN	NaN	NaN	NaN	NaN	NaN	NaN	NaN	27.4236	NaN	26.6167	27.7742	NaN	NaN	NaN	NaN	NaN	NaN	NaN	NaN	NaN	27.3673	NaN
g10602.t1	6	6	27.658	27.3182	27.5478	27.5052	27.4113	27.3185	26.6479	27.5739	27.5977	27.1901	27.3001	27.2637	27.6149	27.2183	27.0891	26.3681	27.6612	27.6967	27.7585	27.1663	27.5277	27.3405	27.6702	26.8477	27.7067	27.4163	27.4844	27.0613	26.9819	27.0853	27.0908	27.3485	27.5327	27.6722	27.2356	27.4894	27.1458	27.5161	27.4697	27.1943	27.2359	27.2979	27.2447	27.496	26.904	27.1441	25.573
g10605.t1	1	1	NaN	NaN	26.5138	26.5577	NaN	NaN	NaN	24.394	NaN	NaN	NaN	NaN	NaN	NaN	NaN	NaN	27.5942	NaN	27.7401	NaN	NaN	NaN	NaN	NaN	NaN	NaN	NaN	NaN	NaN	NaN	NaN	NaN	26.9816	NaN	27.8017	26.7942	NaN	NaN	NaN	NaN	NaN	NaN	NaN	NaN	NaN	NaN	NaN
g10607.t1	4	4	29.6314	30.3607	NaN	28.4458	29.0217	28.9074	NaN	NaN	26.8662	30.1408	29.3425	NaN	29.1478	29.1844	28.9299	28.8266	29.2634	29.9883	30.0709	29.1137	29.5697	NaN	29.1344	29.5099	NaN	NaN	29.1754	28.9698	NaN	NaN	28.5277	NaN	29.9913	29.3299	NaN	30.0082	NaN	28.8099	28.9429	NaN	30.0165	27.9424	28.8376	28.8931	28.661	29.1336	29.2047
g10608.t1	4	4	29.8191	30.092	29.8867	29.7587	29.9375	29.8917	30.0981	30.0319	29.1917	29.5016	29.9163	30.0093	29.6796	29.9332	30.4502	30.0086	29.7038	30.1064	30.4264	29.914	NaN	30.0939	29.9375	29.937	29.6337	29.6542	29.567	29.7849	29.8916	29.8686	30.1314	30.0605	29.831	30.6928	30.1592	30.1418	30.1141	30.1112	30.0661	29.985	29.8684	29.9304	29.5812	29.7161	29.6226	30.0742	29.9807
g1061.t1	33	33	36.2939	37.0315	36.8898	37.104	37.0285	37.1684	37.2632	37.3839	36.9309	37.0784	37.1901	37.2538	37.0686	37.1414	37.101	36.9058	36.8066	37.0273	36.9804	36.8586	37.2261	37.3878	37.2686	37.0697	36.9696	37.2375	37.1982	37.1726	36.8473	37.0988	36.965	36.9922	36.8264	36.9073	36.9989	36.9619	36.9904	37.4168	37.2817	37.2274	37.2597	37.252	37.1641	37.2013	36.9552	37.0655	36.9957
g10610.t1	6	6	31.1968	31.1592	32.0392	31.6093	31.7626	31.7016	31.9977	32.2986	31.5747	31.8737	31.7922	31.5631	31.9517	32.0618	32.0348	31.9514	31.9464	31.7986	31.6834	32.0082	31.9258	31.7928	31.9617	31.5974	31.7021	31.5792	31.2582	31.2364	32.1984	32.0039	32.0702	31.9477	31.9785	31.9289	32.2549	32.2395	31.9275	31.6247	31.7194	31.5201	32.2978	32.1927	31.5541	31.4556	31.5852	31.7634	32.0747
g10611.t1	3	3	NaN	25.5732	25.4685	24.2612	26.2502	NaN	24.633	26.0798	25.1081	24.0514	23.8969	NaN	25.2177	26.3163	25.7691	26.1132	25.6768	25.7382	26.1771	26.8265	NaN	25.7228	25.6193	24.0993	NaN	24.7249	25.2626	NaN	25.7367	25.9507	NaN	NaN	26.5418	24.553	25.1582	26.0589	24.7465	NaN	23.8339	NaN	NaN	NaN	24.92	NaN	25.6466	25.7667	26.039
g10612.t1	8	8	26.4927	26.7696	26.9479	26.5853	26.3402	27.2801	27.2531	27.4806	26.1281	26.8254	27.3846	27.7925	26.1712	27.7749	27.5961	27.0645	26.5178	26.5368	27.1376	27.1775	25.0901	27.2442	27.208	27.0186	25.0575	26.8416	27.0169	27.4261	27.285	27.6549	27.4607	26.9585	26.5867	25.5813	27.3568	26.9943	26.899	26.9007	26.7747	27.1489	25.5697	27.5006	27.23	27.267	24.3099	27.3978	27.6229
g10615.t1	7	7	NaN	27.9679	27.3736	29.0528	28.8514	27.9778	NaN	27.9138	NaN	28.3076	27.9024	NaN	NaN	NaN	NaN	NaN	27.6046	28.1549	28.1457	NaN	NaN	27.5574	NaN	NaN	26.1369	NaN	NaN	26.8565	NaN	NaN	28.5212	26.3773	27.9819	NaN	28.3552	28.2392	28.7449	NaN	NaN	NaN	NaN	NaN	NaN	NaN	28.4187	NaN	NaN
g10616.t1	13	13	27.6299	28.6461	28.1683	28.5477	28.1575	28.0094	27.7706	27.834	27.9722	28.0055	28.1257	27.6904	28	27.8436	27.875	27.8646	28.2304	28.5791	28.2118	27.3652	28.2179	27.8071	28.0832	27.7303	27.9389	27.6316	27.91	NaN	27.4043	27.8862	27.5342	27.4769	28.1565	28.0833	28.1055	28.103	27.999	28.0199	28.1633	28.4702	27.9198	28.5734	28.1293	28.0111	27.9629	27.856	27.685
g10617.t1	9	9	29.6858	29.813	29.2718	29.2471	28.4632	29.0308	29.2423	28.9997	29.1129	29.0628	28.8697	29.191	30.1949	29.1124	28.6925	28.2181	29.7404	29.55	30.073	29.4357	28.8848	28.9123	28.9994	28.7468	28.867	29.0035	29.1128	28.7457	28.6978	28.6412	28.6731	28.844	29.277	29.9429	29.2168	29.166	28.8954	29.2759	29.317	28.8464	28.6542	29.1242	29.1802	28.6569	28.5522	28.9766	28.6086
g10618.t1	4	0	30.5397	29.6872	30.7257	31.6646	31.4567	30.9499	31.3715	31.4553	31.0608	31.0164	31.149	31.2452	31.0451	28.3898	31.1534	31.0328	29.8208	31.5768	31.5361	31.1528	NaN	31.5476	31.3272	30.9921	31.2032	31.3361	31.4611	31.1211	31.1174	31.393	31.2707	30.6672	31.808	31.4789	29.8252	31.3103	31.0906	31.3688	31.451	30.4332	31.3546	30.9631	31.1238	31.2524	31.4912	31.0388	30.9532
g10618.t2	4	0	30.5397	29.6872	30.7257	31.6646	31.4567	30.9499	31.3715	31.4553	31.0608	31.0164	31.149	31.2452	31.0451	28.3898	31.1534	31.0328	29.8208	31.5768	31.5361	31.1528	NaN	31.5476	31.3272	30.9921	31.2032	31.3361	31.4611	31.1211	31.1174	31.393	31.2707	30.6672	31.808	31.4789	29.8252	31.3103	31.0906	31.3688	31.451	30.4332	31.3546	30.9631	31.1238	31.2524	31.4912	31.0388	30.9532
g10619.t1	1	1	30.46	30.6952	NaN	30.8978	30.0256	NaN	NaN	30.506	NaN	29.8478	NaN	NaN	NaN	NaN	29.911	NaN	30.9614	30.9716	30.8595	NaN	29.6603	30.3974	29.9223	NaN	30.05	NaN	29.9857	NaN	NaN	NaN	NaN	NaN	30.7729	30.8588	30.7493	NaN	30.325	NaN	30.1095	NaN	29.5877	NaN	30.2197	30.0591	29.826	NaN	NaN
g10628.t1	3	3	28.8929	29.3346	28.4934	29.5845	29.0174	29.89	29.2538	29.3673	30.0919	29.6442	29.8905	28.7579	29.8922	30.1996	29.4647	29.6434	28.8078	29.111	28.8298	28.6576	29.3382	29.373	29.4454	29.1878	29.6754	29.0131	28.4881	28.994	30.0677	29.8561	29.9107	29.6049	28.5691	29.265	28.5768	NaN	29.6052	30.087	28.8734	29.233	29.8529	30.0107	29.4113	29.9292	29.3105	29.2443	29.1445
g1063.t1	9	8	28.4584	29.3735	28.7912	29.2363	29.435	29.336	29.52	29.3941	28.765	29.5841	29.2354	29.4751	29.1104	29.4089	29.3065	28.3442	29.1942	29.6469	29.6483	28.9447	29.5134	29.7806	29.5611	29.2252	29.1714	29.6127	29.5551	29.3231	29.4957	29.3796	29.2186	29.209	29.6532	29.4737	29.534	29.1297	29.4393	29.5835	29.5247	29.0832	29.7422	29.5295	29.5016	29.27	29.6241	29.5232	29.3165
g10634.t1	4	4	NaN	28.8265	NaN	27.607	29.2492	NaN	29.1908	NaN	NaN	25.3255	NaN	NaN	27.7093	25.8795	NaN	27.2108	28.0972	28.4385	NaN	26.4679	28.296	27.9104	28.1627	29.1395	NaN	NaN	NaN	28.6099	24.2948	NaN	26.5547	NaN	NaN	26.0741	NaN	NaN	29.1309	29.222	28.757	28.6185	28.3784	28.065	28.7563	29.1294	NaN	27.3731	27.5657
g10635.t1	4	0	NaN	NaN	NaN	NaN	NaN	NaN	25.5279	NaN	NaN	NaN	NaN	NaN	NaN	NaN	NaN	NaN	NaN	NaN	NaN	NaN	27.6373	28.5395	26.2907	26.6143	NaN	NaN	NaN	NaN	28.7736	NaN	29.1983	NaN	NaN	NaN	NaN	NaN	27.6765	28.2065	28.779	28.4446	29.3453	29.0333	29.1038	27.5919	28.7394	28.3283	28.234
g10635.t2	4	0	NaN	NaN	NaN	NaN	NaN	NaN	25.5279	NaN	NaN	NaN	NaN	NaN	NaN	NaN	NaN	NaN	NaN	NaN	NaN	NaN	27.6373	28.5395	26.2907	26.6143	NaN	NaN	NaN	NaN	28.7736	NaN	29.1983	NaN	NaN	NaN	NaN	NaN	27.6765	28.2065	28.779	28.4446	29.3453	29.0333	29.1038	27.5919	28.7394	28.3283	28.234
g10636.t1	15	0	NaN	NaN	NaN	NaN	25.6961	23.7626	24.9665	26.6106	NaN	NaN	24.9341	NaN	25.1274	24.9595	25.1483	25.8136	NaN	NaN	NaN	NaN	27.2782	27.9927	27.3587	27.1732	27.4671	25.8328	21.5032	27.3125	26.7277	25.6447	27.5282	26.2493	NaN	NaN	NaN	NaN	27.9331	28.2434	28.2327	28.3923	28.057	27.7146	28.0728	27.5267	27.0434	27.5624	26.3064
g10636.t2	15	0	NaN	NaN	NaN	NaN	25.6961	23.7626	24.9665	26.6106	NaN	NaN	24.9341	NaN	25.1274	24.9595	25.1483	25.8136	NaN	NaN	NaN	NaN	27.2782	27.9927	27.3587	27.1732	27.4671	25.8328	21.5032	27.3125	26.7277	25.6447	27.5282	26.2493	NaN	NaN	NaN	NaN	27.9331	28.2434	28.2327	28.3923	28.057	27.7146	28.0728	27.5267	27.0434	27.5624	26.3064
g10637.t1	16	16	NaN	NaN	NaN	NaN	28.2428	28.4509	29.4453	29.3365	27.8494	27.0108	29.0048	28.1881	28.6118	28.7497	28.1428	28.7104	NaN	NaN	NaN	NaN	29.9856	30.8318	30.0898	29.8594	30.6089	29.7123	30.2047	30.4096	30.6143	29.4553	30.5578	29.7837	NaN	NaN	NaN	NaN	30.8364	31.0622	30.9327	31.2113	31.6431	31.2714	31.4161	30.7331	30.6701	31.1278	30.401
g10638.t1	3	3	NaN	NaN	NaN	NaN	NaN	NaN	26.9893	NaN	NaN	NaN	26.1491	NaN	NaN	NaN	NaN	NaN	NaN	NaN	NaN	NaN	NaN	29.258	28.2717	27.9291	28.1369	27.2775	27.9983	27.7672	28.0873	NaN	28.3566	26.3399	NaN	NaN	NaN	NaN	27.6207	29.4673	29.0473	29.4739	28.9964	28.924	29.13	28.2474	NaN	28.4726	27.9113
g10639.t1	2	0	28.7806	29.0161	28.4054	28.886	29.4235	29.5087	28.9271	29.0747	NaN	NaN	NaN	NaN	NaN	NaN	NaN	28.8867	NaN	NaN	NaN	NaN	NaN	NaN	NaN	NaN	NaN	NaN	NaN	NaN	NaN	NaN	NaN	NaN	NaN	NaN	NaN	NaN	NaN	NaN	NaN	NaN	NaN	NaN	NaN	NaN	NaN	NaN	NaN
g10639.t2	2	0	28.7806	29.0161	28.4054	28.886	29.4235	29.5087	28.9271	29.0747	NaN	NaN	NaN	NaN	NaN	NaN	NaN	28.8867	NaN	NaN	NaN	NaN	NaN	NaN	NaN	NaN	NaN	NaN	NaN	NaN	NaN	NaN	NaN	NaN	NaN	NaN	NaN	NaN	NaN	NaN	NaN	NaN	NaN	NaN	NaN	NaN	NaN	NaN	NaN
g1064.t1	3	3	29.3637	29.3046	29.7197	30.0045	NaN	29.6668	28.364	NaN	29.555	28.5725	29.5899	29.4233	29.4247	29.5641	29.328	29.732	NaN	29.7639	30.3609	29.6405	30.8211	27.8992	28.4502	30.218	29.6506	29.5912	29.2844	29.3537	NaN	29.3877	NaN	29.1627	NaN	29.8568	29.4079	29.581	29.4198	29.6102	28.6694	NaN	28.5007	28.9864	28.6442	29.1461	28.9209	27.8367	NaN
g10640.t1	66	66	NaN	NaN	NaN	27.7731	29.5796	29.6376	30.2933	30.4285	28.2665	28.384	29.5352	29.1362	29.5014	29.8314	29.4044	29.7679	NaN	NaN	NaN	NaN	30.8136	31.5998	31.0963	30.9074	30.365	29.9585	30.1911	30.6647	30.3242	30.3628	30.5703	30.1289	NaN	27.4155	28.4271	26.593	31.7142	31.7235	31.6886	31.84	31.5018	30.9751	31.3438	30.6602	30.4596	30.8026	29.8297
g10643.t1	1	1	NaN	NaN	NaN	NaN	NaN	NaN	24.0686	NaN	NaN	NaN	NaN	NaN	NaN	NaN	NaN	NaN	NaN	NaN	NaN	NaN	NaN	NaN	24.4843	NaN	NaN	NaN	NaN	NaN	NaN	NaN	23.7719	NaN	NaN	NaN	NaN	NaN	25.9015	25.858	NaN	NaN	NaN	NaN	NaN	NaN	NaN	NaN	NaN
g10645.t1	1	1	28.953	NaN	28.9619	29.0301	28.026	28.9216	NaN	NaN	28.5354	29.1663	28.9007	NaN	NaN	NaN	28.5301	NaN	29.2148	NaN	29.0751	29.4322	28.932	NaN	NaN	NaN	28.3534	NaN	28.729	NaN	NaN	28.4703	NaN	28.2726	29.1341	NaN	29.3161	29.1173	NaN	28.947	NaN	28.284	29.1953	28.9495	28.2145	NaN	28.6597	NaN	NaN
g1065.t1	9	9	29.6579	30.1807	30.099	30.27	29.6874	29.888	29.8699	29.966	29.4549	29.8207	29.9532	29.7366	29.9427	29.938	30.0388	30.0188	29.8136	30.3952	30.2607	29.7579	29.7354	29.998	29.9286	29.8772	29.7351	29.95	29.9686	29.8063	29.7557	30.2015	30.0779	30.0543	30.0393	30.0773	30.1988	30.3754	29.6137	30.1646	30.0296	30.0444	29.6886	29.9376	29.8292	29.6557	29.7736	29.983	29.8839
g10651.t1	3	3	NaN	29.8767	29.1707	28.6629	NaN	27.8446	27.7216	27.8615	NaN	NaN	27.2155	NaN	NaN	NaN	NaN	NaN	28.5961	29.2132	28.4612	28.282	NaN	28.2462	NaN	27.1345	NaN	NaN	NaN	NaN	NaN	NaN	NaN	NaN	29.0287	28.7081	28.8728	29.2025	NaN	27.8669	27.6924	27.8396	NaN	26.3631	NaN	NaN	NaN	NaN	NaN
g10652.t1	5	5	30.6819	30.3062	30.4374	30.9905	30.8354	30.8371	30.7793	NaN	NaN	30.6096	30.1999	30.7306	30.4333	30.5755	30.2049	30.4982	30.4391	30.6485	30.2691	29.7392	30.6444	30.8824	30.4884	30.6377	30.5884	30.7178	30.4495	29.761	30.497	30.5998	30.4837	30.5221	30.4061	30.551	30.5037	30.2304	30.6507	30.8743	30.8694	30.7568	30.7984	30.6611	30.6636	NaN	30.6616	30.5945	30.5118
g10654.t1	4	4	28.4525	28.229	28.6573	27.6123	25.9203	NaN	NaN	26.6022	NaN	25.0315	25.8832	NaN	NaN	NaN	26.6606	NaN	28.5649	28.4415	28.6957	27.5028	NaN	NaN	25.2206	26.0676	25.2164	NaN	28.9018	NaN	NaN	NaN	27.4099	25.1197	28.8686	29.499	28.6033	28.4029	27.1614	NaN	27.8418	NaN	27.4029	25.7142	NaN	NaN	NaN	NaN	NaN
g10655.t1	1	1	NaN	NaN	NaN	NaN	NaN	26.2103	NaN	NaN	NaN	NaN	NaN	NaN	NaN	NaN	NaN	NaN	NaN	NaN	26.2597	NaN	NaN	NaN	25.6447	NaN	NaN	NaN	NaN	NaN	NaN	NaN	24.7024	NaN	26.4079	NaN	27.1781	NaN	NaN	NaN	NaN	NaN	NaN	NaN	NaN	NaN	NaN	25.729	NaN
g10656.t1	3	3	25.4463	26.2379	25.4949	26.204	25.0906	NaN	25.7424	25.9656	27.2663	NaN	26.1624	25.7533	NaN	25.9699	NaN	25.6533	25.623	26.1258	26.1411	25.6345	25.5786	25.6298	25.7476	25.4551	26.3718	NaN	NaN	25.0733	25.6706	26.305	26.03	25.8948	NaN	25.5978	25.5489	25.9644	21.9764	25.128	NaN	25.6343	NaN	24.9248	24.9696	25.7108	24.6327	25.4729	25.129
g10668.t1	12	12	28.1646	29.2138	28.118	28.5111	28.3561	28.8	28.455	28.5253	27.7898	28.0572	28.2554	28.7269	28.0326	28.7033	28.8964	28.6094	28.7597	29.0009	28.9643	29.1798	28.5051	29.0046	28.8448	28.5444	27.9185	28.4726	28.436	26.9011	27.9664	28.4749	29.2385	27.9861	28.759	28.822	29.2446	29.1304	28.274	28.7841	28.4981	28.4588	28.2069	28.5475	28.7061	28.2557	28.369	29.0012	28.6498
g1067.t1	10	10	29.1888	29.2465	29.2266	29.4105	28.9177	29.1149	29.0813	28.1764	31.8271	28.9254	28.6251	28.9591	30.0412	28.7067	28.4483	27.4867	29.2571	29.7052	29.4034	28.7519	28.9789	28.9059	28.9728	28.1342	29.1958	28.5708	28.9842	28.9095	26.2241	29.0492	28.8363	27.9793	29.0466	29.3071	29.3353	29.4193	29.0872	28.2089	29.0203	28.7004	28.5469	28.7977	28.8475	28.9087	NaN	28.8116	28.3051
g10670.t1	10	10	29.0088	29.6361	29.8202	29.7618	29.4124	29.5305	29.5302	29.9038	29.2731	29.4015	29.5824	29.8097	29.3736	30.2281	29.4524	29.9642	29.4185	29.6638	29.7117	29.5564	29.6195	29.7447	29.8209	29.9579	30.8002	29.5049	29.73	29.521	29.7134	29.6648	29.4129	29.6387	29.476	29.825	29.4489	30.3652	29.1533	29.6489	29.9022	29.5625	29.2599	29.4457	29.5015	29.3867	29.2541	29.4811	29.8466
g10671.t1	17	0	32.7613	33.308	33.1068	33.1842	33.132	33.3604	33.3255	33.7619	33.2986	33.315	33.2596	33.5094	33.1419	33.3142	33.2567	33.1247	32.8655	33.1592	33.3979	32.8911	33.2091	33.4548	33.3599	33.2161	33.4987	33.3198	33.4233	33.1693	33.3581	33.3143	33.1754	33.2006	33.041	33.1614	33.1082	33.1297	33.0425	33.2344	33.3277	33.3783	33.3635	33.4305	33.3447	33.5084	33.0833	33.1365	33.1615
g10671.t2	17	0	32.7613	33.308	33.1068	33.1842	33.132	33.3604	33.3255	33.7619	33.2986	33.315	33.2596	33.5094	33.1419	33.3142	33.2567	33.1247	32.8655	33.1592	33.3979	32.8911	33.2091	33.4548	33.3599	33.2161	33.4987	33.3198	33.4233	33.1693	33.3581	33.3143	33.1754	33.2006	33.041	33.1614	33.1082	33.1297	33.0425	33.2344	33.3277	33.3783	33.3635	33.4305	33.3447	33.5084	33.0833	33.1365	33.1615
g10672.t1	2	2	NaN	26.4544	26.017	26.4734	26.5298	25.9852	26.7773	26.809	26.2112	26.4968	26.4418	26.7102	25.2424	26.7805	25.9472	26.2418	27.0281	26.7292	26.7586	NaN	24.6287	NaN	26.0455	26.7765	26.3838	26.8224	25.5455	NaN	25.7144	26.3885	NaN	26.0687	NaN	26.8928	26.462	NaN	26.05	24.8957	27.0461	NaN	25.2599	25.6592	NaN	26.1267	24.1194	NaN	24.1715
g10677.t1	6	5	31.1815	31.2944	30.8292	30.4468	NaN	NaN	NaN	NaN	NaN	NaN	NaN	NaN	NaN	NaN	NaN	NaN	31.5622	32.3548	32.3596	31.7265	NaN	NaN	NaN	NaN	NaN	NaN	NaN	NaN	NaN	NaN	NaN	NaN	31.9073	31.7873	32.1511	31.7876	NaN	NaN	NaN	NaN	NaN	NaN	NaN	NaN	NaN	NaN	NaN
g10679.t1	12	12	27.9599	28.4187	28.3573	28.4311	28.8776	29.1442	29.293	29.3276	29.3755	29.5529	29.3214	29.4417	29.3391	29.4551	29.4634	29.4449	28.0012	28.3596	28.3355	28.0784	28.834	29.0124	28.9621	28.9448	29.1363	29.3443	29.4568	29.3149	29.286	29.371	29.1071	29.4562	28.2896	28.2363	28.0873	28.2725	28.8514	28.8729	28.903	28.8464	29.2489	29.2966	29.1386	29.4354	29.143	29.0625	29.3449
g10680.t1	13	13	31.9136	31.7745	31.4842	31.5723	31.5133	31.4184	31.7191	31.9929	31.7238	31.4394	31.5926	31.8652	31.4234	31.9311	31.9245	31.8268	32.0138	31.6643	31.6327	31.5616	31.3456	31.6618	31.8123	31.4138	31.4737	31.4192	31.5732	31.6853	31.626	31.6448	31.7607	31.6118	31.587	31.7453	31.7059	31.6999	31.6184	31.5155	31.492	31.8615	31.3894	31.6895	31.6749	31.5339	31.3909	31.6474	31.8449
g10682.t1	12	12	32.8937	32.8104	32.8144	32.8539	32.6669	32.6239	32.7672	32.8849	32.6395	32.8396	32.7371	32.6661	33.0011	32.5935	32.7559	32.5707	32.7771	32.7721	32.7916	32.6453	32.4497	32.684	32.7193	32.6467	32.5004	32.5699	32.6925	32.694	32.5436	32.6439	32.5684	32.5274	32.6461	32.7732	32.8518	32.8145	32.7021	32.761	32.7435	32.4871	32.722	32.6994	32.6063	32.6586	32.6668	32.5924	32.6112
g10683.t1	1	1	26.7505	28.1429	27.4144	26.9425	26.7709	27.1451	27.6086	27.9021	NaN	26.1521	NaN	27.1585	23.7276	NaN	27.2381	27.4037	28.1287	27.9301	27.1679	NaN	26.6419	27.4652	27.2639	25.9696	24.3185	NaN	NaN	26.9758	24.64	27.2935	NaN	26.5577	28.0731	28.0272	27.6919	28.0413	26.6879	26.886	27.2454	27.0962	NaN	25.9216	NaN	25.2113	25.1476	27.1799	26.3584
g10685.t1	2	0	NaN	25.1958	27.0815	NaN	NaN	NaN	NaN	25.0094	NaN	NaN	NaN	NaN	NaN	26.9528	NaN	NaN	26.6294	NaN	NaN	NaN	NaN	26.6534	NaN	26.0419	NaN	NaN	NaN	NaN	NaN	26.72	NaN	NaN	NaN	26.9564	27.1978	27.2092	NaN	NaN	NaN	26.5694	26.5223	NaN	NaN	NaN	NaN	22.6652	NaN
g10685.t2	2	0	NaN	25.1958	27.0815	NaN	NaN	NaN	NaN	25.0094	NaN	NaN	NaN	NaN	NaN	26.9528	NaN	NaN	26.6294	NaN	NaN	NaN	NaN	26.6534	NaN	26.0419	NaN	NaN	NaN	NaN	NaN	26.72	NaN	NaN	NaN	26.9564	27.1978	27.2092	NaN	NaN	NaN	26.5694	26.5223	NaN	NaN	NaN	NaN	22.6652	NaN
g10686.t1	1	1	NaN	29.9746	29.7415	NaN	29.4721	29.7046	29.1643	NaN	NaN	NaN	NaN	NaN	NaN	29.6518	NaN	29.1398	29.9569	NaN	29.6701	29.865	NaN	NaN	NaN	NaN	NaN	NaN	NaN	NaN	29.7401	29.762	29.6726	26.5061	NaN	29.8951	NaN	29.4845	28.5085	29.7218	29.5963	29.5555	NaN	29.1956	NaN	29.9903	29.4595	29.0111	29.4863
g10687.t1	1	1	28.2652	29.1171	29.1816	28.6945	28.0574	28.4554	28.722	28.5819	28.2035	27.4747	NaN	27.945	27.6613	28.0718	NaN	NaN	28.6001	28.9292	28.8054	29.0314	27.5621	NaN	NaN	NaN	27.5807	28.0815	28.0523	28.574	27.8812	NaN	28.4485	NaN	28.0364	28.5187	28.966	29.0999	NaN	27.7601	27.8332	NaN	27.5964	28.1973	27.845	27.7464	27.9314	NaN	NaN
g10688.t1	30	30	34.4089	34.7291	34.4137	34.7886	34.7425	34.7867	34.8353	35.2432	34.8525	35.0415	34.782	35.0977	34.9354	35.151	35.0491	34.8299	34.6087	34.6198	34.6229	34.4946	34.8391	35.1326	35.0936	34.8972	34.9464	34.9833	35.1369	34.935	35.0526	35.1526	35.1705	34.8138	34.7069	34.7068	34.7848	34.6912	34.7273	34.9243	34.8732	34.8413	34.8508	35.0735	34.9378	35.0634	34.952	35.0377	35.0377
g10691.t1	10	0	33.1954	33.0159	33.0755	33.0123	32.7997	33.0085	32.8398	33.0739	32.7143	33.3454	32.9415	32.9159	32.9865	32.9665	32.7685	32.7815	33.0243	33.1289	33.0976	32.8925	32.5624	32.9148	32.9405	32.7776	33.0269	32.7869	32.9249	32.7041	32.9238	32.8314	32.634	32.7634	33.034	32.9989	32.9775	33.017	32.9279	33.03	32.9075	32.4829	33.1015	32.9032	32.8562	32.7684	32.8015	32.9965	32.7271
g10691.t2	12	2	29.975	30.027	30.1997	30.2289	29.9194	29.8224	29.8189	30.1054	29.8952	30.4972	29.9862	29.9376	30.1674	29.9611	29.8431	29.8748	29.9913	30.1033	30.1956	29.8383	29.6575	30.0458	30.0626	29.7994	30.1295	29.7886	29.874	29.8438	29.9084	29.9317	29.6858	29.7885	30.0594	30.0153	30.1074	29.949	29.8745	30.0154	29.9328	29.6644	29.9136	29.8458	29.8815	29.8131	29.9292	30.1078	29.8383
g10692.t1	19	19	33.6788	33.5145	33.2841	33.4121	33.4456	33.2586	33.2743	33.6476	33.5675	33.339	33.3195	33.4441	33.1396	33.5025	33.3549	33.2921	33.5531	33.4364	33.5366	33.1921	33.692	33.665	33.4056	33.308	33.4163	33.4176	33.5217	33.2998	33.4116	33.2506	33.3127	33.169	33.5241	33.3172	33.4494	33.3251	33.3792	33.5067	33.4931	33.356	33.6466	33.523	33.3656	33.2116	33.3509	33.191	33.1814
g10693.t1	48	47	33.6346	33.9154	33.7454	33.9142	32.8317	32.8631	32.91	33.078	32.675	32.5152	32.7232	32.7374	32.6877	33.0334	32.7917	32.9444	34.0929	33.8869	33.9073	33.6887	33.0955	33.0963	33.1327	32.9348	32.9847	32.7445	32.7903	32.7987	32.8447	32.9958	33.0168	32.8213	33.7538	33.73	33.8833	33.9131	32.9228	33.1423	32.9553	33.1047	32.6966	32.7552	32.8078	32.9397	32.7694	33.0167	32.8858
g10695.t1	3	3	32.1385	31.2159	30.3741	30.8672	30.2295	30.4319	30.478	30.2616	29.3202	30.0271	30.1336	29.9375	29.1923	NaN	28.4662	29.9137	30.8367	30.9798	30.9732	29.7446	30.159	29.891	30.0723	29.7616	29.8748	30.1759	30.0268	29.1272	29.0824	30.2479	30.2688	29.9444	31.122	31.0738	31.0695	30.9908	30.0807	30.5541	30.2283	30.8665	30.1428	30.2638	29.6845	30.4616	29.698	30.3284	30.1595
g10697.t1	1	1	29.7845	30.5951	30.203	30.8245	NaN	30.609	30.5293	NaN	30.0188	30.31	30.5654	30.0756	30.243	30.517	30.6363	30.2761	30.7379	30.7341	30.7176	29.7037	NaN	30.6766	30.6123	30.3192	30.262	30.0565	30.1404	28.7051	30.158	30.1807	30.4244	28.7725	30.5478	30.4093	30.4495	28.9309	29.9286	NaN	30.5057	30.4014	NaN	NaN	30.1956	30.3591	NaN	30.3456	30.1584
g10698.t1	16	0	29.7604	30.4385	30.0193	30.2433	29.932	29.6823	29.5221	30.0235	29.9483	29.9176	29.8629	29.9856	30.1805	30.0684	29.9295	29.7468	30.2782	30.4116	30.3753	30.0241	30.1752	30.2386	30.1051	29.7155	29.8859	29.8848	30.064	29.8123	29.8407	30.1261	30.0003	29.5712	30.8277	30.6613	30.2801	30.2585	29.8814	30.1081	30.333	29.9959	30.1487	29.763	30.1594	29.9294	30.0338	30.0505	29.9101
g10698.t2	16	0	29.7604	30.4385	30.0193	30.2433	29.932	29.6823	29.5221	30.0235	29.9483	29.9176	29.8629	29.9856	30.1805	30.0684	29.9295	29.7468	30.2782	30.4116	30.3753	30.0241	30.1752	30.2386	30.1051	29.7155	29.8859	29.8848	30.064	29.8123	29.8407	30.1261	30.0003	29.5712	30.8277	30.6613	30.2801	30.2585	29.8814	30.1081	30.333	29.9959	30.1487	29.763	30.1594	29.9294	30.0338	30.0505	29.9101
g10699.t1	4	4	29.0921	28.6896	28.9641	28.7055	29.4776	29.6484	29.7134	29.6607	29.8807	29.9996	29.9549	29.7516	30.1635	29.7567	29.7143	29.838	29.8787	29.7403	29.7446	29.5758	30.9552	31.029	30.9464	30.9243	31.3908	31.1474	30.9547	31.0349	31.0168	30.943	30.7225	30.9902	30.0255	30.0917	30.1145	29.8718	31.2364	31.2813	31.133	31.0826	31.5041	31.2531	31.16	31.0361	31.2569	31.1861	31.0942
g107.t1	7	0	26.6901	27.8999	27.8708	27.5473	27.7749	27.9676	28.003	27.7311	27.9198	28.1809	28.2912	27.5427	27.6915	28.2469	28.1775	27.8381	27.1801	27.5036	28.1936	26.8643	28.3546	27.9309	26.551	27.7526	28.2657	27.8066	27.9783	27.6493	27.7652	28.453	28.1524	27.8137	27.9213	27.4388	27.571	27.3894	27.9206	28.1021	27.5191	27.6467	28.2923	28.4971	28.054	27.4276	28.4982	28.7682	27.3673
g107.t2	7	0	26.6901	27.8999	27.8708	27.5473	27.7749	27.9676	28.003	27.7311	27.9198	28.1809	28.2912	27.5427	27.6915	28.2469	28.1775	27.8381	27.1801	27.5036	28.1936	26.8643	28.3546	27.9309	26.551	27.7526	28.2657	27.8066	27.9783	27.6493	27.7652	28.453	28.1524	27.8137	27.9213	27.4388	27.571	27.3894	27.9206	28.1021	27.5191	27.6467	28.2923	28.4971	28.054	27.4276	28.4982	28.7682	27.3673
g10700.t1	14	13	27.2494	28.2208	27.9075	28.0645	27.5127	27.7536	27.3701	27.9939	27.2622	28.0138	27.4858	28.2982	26.9025	28.1184	27.6015	26.3408	27.9343	28.416	28.4016	27.9785	27.8564	27.8056	27.6606	27.4571	27.4946	27.4024	27.2718	26.4488	27.4257	27.5771	27.4773	27.7744	27.9259	27.9488	27.8876	28.1244	27.4816	27.5609	27.5411	27.5766	27.6868	27.6894	27.3851	27.711	27.6772	27.6401	27.4768
g10701.t1	7	7	29.3101	30.0892	28.9938	30.0488	29.6691	29.0424	28.7429	29.3387	29.6806	29.6199	29.1367	29.114	29.5667	29.4598	29.3361	28.9838	29.622	30.1565	29.7617	29.7785	29.4525	29.1768	29.4291	28.8297	29.7066	29.1113	29.2112	28.9057	29.2989	29.2522	29.2172	29.1379	29.9349	30.1861	29.6151	29.8028	28.8337	29.5967	29.0509	29.1211	29.5395	28.8953	29.3068	28.5757	29.5115	29.4766	29.7349
g10703.t1	39	38	29.0611	29.7787	29.8088	29.7816	30.0422	30.0323	30.2529	30.2167	30.1467	30.1536	30.003	29.826	30.1041	30.0094	29.955	29.9192	29.4964	29.7825	29.7113	30.4093	30.1303	29.8689	29.9254	30.02	30.6555	30.2924	30.0119	29.9073	30.0916	29.9609	30.1656	29.852	29.8075	29.5834	29.6668	29.7526	30.08	29.9253	30.0151	29.8647	30.3007	30.039	30.0657	30.1688	30.1592	29.9981	30.0607
g10706.t1	11	11	29.532	29.7807	29.5293	29.6466	29.9647	29.4989	29.6375	29.8871	29.4413	29.4249	29.5701	29.5168	29.3739	29.9963	29.8906	29.6106	29.5698	29.7806	29.4733	29.5088	29.6969	29.884	29.1906	29.8374	28.9573	29.5283	29.4022	29.4697	29.8327	29.8034	29.964	29.8122	29.671	29.4752	29.3826	29.6818	28.8707	30.0685	29.6127	29.7568	29.1751	29.751	29.5571	29.5588	29.604	29.9898	29.627
g10707.t1	1	1	24.531	NaN	NaN	25.1612	26.6479	25.6578	NaN	NaN	NaN	26.1856	25.1469	NaN	NaN	NaN	30.6969	NaN	NaN	26.8025	NaN	26.7395	NaN	NaN	30.8206	31.0514	NaN	NaN	26.3894	NaN	NaN	25.2185	NaN	NaN	25.896	27.2685	NaN	27.0731	23.9006	NaN	NaN	26.9177	NaN	NaN	NaN	31.4381	25.7271	NaN	NaN
g10711.t1	2	1	NaN	28.8526	NaN	28.0012	27.1368	27.3797	NaN	26.5944	NaN	27.3892	NaN	26.7194	NaN	25.9027	27.3635	NaN	25.2929	NaN	NaN	NaN	NaN	28.5008	NaN	NaN	25.9147	26.1118	NaN	NaN	25.0754	24.9922	29.0901	25.5443	26.9667	27.5614	27.5877	27.2025	25.2879	26.9958	NaN	27.0593	NaN	25.1322	NaN	26.9207	NaN	NaN	28.6289
g10711.t2	1	0	NaN	NaN	NaN	NaN	26.6535	NaN	NaN	25.248	NaN	NaN	NaN	NaN	NaN	NaN	NaN	NaN	25.7135	NaN	NaN	NaN	NaN	NaN	NaN	NaN	25.335	NaN	NaN	NaN	24.4958	NaN	NaN	NaN	26.387	NaN	NaN	NaN	24.7082	NaN	NaN	NaN	NaN	NaN	NaN	NaN	NaN	NaN	NaN
g10712.t1	10	10	29.969	31.1715	30.4617	30.7245	28.8304	30.1958	29.969	29.6558	30.5036	29.9073	29.84	29.7937	29.8397	30.153	30.0975	27.9458	30.7763	31.3845	31.1956	30.4469	30.3749	30.6003	30.1837	29.9198	30.788	30.2978	29.9847	30.0568	30.1683	30.7425	30.0128	30.2046	30.789	30.9811	30.7898	30.6099	28.3253	30.5117	30.5597	30.3176	29.8846	30.3068	29.9777	30.6367	29.5904	30.1296	29.8921
g10713.t1	15	15	32.0976	32.4713	32.033	32.3167	31.3822	31.3222	31.1262	31.5279	31.3189	31.0427	31.1044	31.0875	31.4443	31.2276	30.6864	30.9778	32.2693	32.3378	32.188	31.9174	31.4279	31.4744	31.5746	31.6145	31.7809	30.9207	31.1958	31.0034	30.9832	30.8269	30.8567	30.6408	32.2889	32.306	31.7973	32.2819	31.4167	31.4852	31.2433	31.1319	31.0272	31.2732	31.16	31.3643	30.6162	30.9054	31.0981
g10714.t1	1	1	NaN	29.9306	NaN	NaN	NaN	NaN	NaN	NaN	NaN	NaN	NaN	NaN	NaN	30.0426	NaN	NaN	30.1799	30.067	30.3364	NaN	NaN	NaN	NaN	NaN	NaN	NaN	NaN	NaN	NaN	NaN	NaN	NaN	NaN	NaN	NaN	NaN	NaN	NaN	NaN	NaN	NaN	NaN	NaN	NaN	NaN	NaN	NaN
g10717.t1	6	6	29.5216	30.292	30.3013	30.0082	29.1721	29.8943	30.5493	30.5413	28.7751	29.2009	28.861	29.4718	29.9026	29.5034	30.1707	29.8921	29.4688	30.2403	30.322	30.1294	29.3716	29.8584	28.8042	29.6633	29.3057	28.7305	29.4632	28.9474	29.4565	29.8666	29.9742	29.1394	30.6459	29.4857	30.3987	30.417	29.537	29.4453	29.4687	30.8272	29.7778	29.2508	29.352	29.7213	28.762	29.0788	30.2665
g10719.t1	10	10	33.1328	33.1602	33.0457	33.0597	33.2776	33.4881	33.0584	33.277	33.3609	33.0925	33.1783	33.0724	33.2055	33.2755	33.4952	33.2973	33.2005	33.3566	33.2887	33.2658	33.2053	33.5784	33.7571	33.1969	32.8323	33.2554	33.0608	33.4009	33.19	33.2974	33.1773	33.4229	33.3839	33.0267	33.3077	33.2774	33.3171	33.4961	33.5328	33.5287	33.4864	33.2783	33.3468	33.1785	33.3044	33.5063	33.2113
g1072.t1	7	7	30.8251	31.5886	31.3879	31.7466	32.6068	32.7088	32.9384	32.7962	32.0681	32.2372	32.2015	32.1747	31.8447	31.4783	31.8984	31.2296	31.3079	30.8233	31.1185	31.2204	32.2259	32.243	32.4876	32.1882	31.6275	32.0186	31.6493	31.3881	31.4386	30.644	30.9455	30.8783	31.1364	31.2139	31.3585	31.4684	31.9528	31.7423	31.9801	31.9009	31.2355	31.3277	30.7181	31.2703	30.267	30.7808	30.2845
g10738.t1	1	0	NaN	NaN	NaN	NaN	NaN	NaN	NaN	NaN	NaN	NaN	NaN	NaN	NaN	NaN	NaN	NaN	NaN	NaN	NaN	NaN	NaN	NaN	NaN	NaN	NaN	NaN	NaN	NaN	NaN	NaN	NaN	NaN	NaN	NaN	NaN	NaN	NaN	NaN	NaN	NaN	NaN	NaN	NaN	NaN	NaN	NaN	NaN
g10738.t2	1	0	NaN	NaN	NaN	NaN	NaN	NaN	NaN	NaN	NaN	NaN	NaN	NaN	NaN	NaN	NaN	NaN	NaN	NaN	NaN	NaN	NaN	NaN	NaN	NaN	NaN	NaN	NaN	NaN	NaN	NaN	NaN	NaN	NaN	NaN	NaN	NaN	NaN	NaN	NaN	NaN	NaN	NaN	NaN	NaN	NaN	NaN	NaN
g10747.t1	23	22	29.3207	30.2127	29.8648	30.0949	29.8365	29.9384	29.892	30.0037	29.4653	29.7451	29.8817	29.6628	29.4848	30.0554	30.0951	29.8668	29.9638	30.2689	30.3493	30.0139	29.893	29.9401	29.9636	29.87	29.4912	29.7849	29.948	29.8436	29.6851	30.0288	29.8951	29.8417	29.9268	30.1516	30.2461	30.2583	29.8499	30.0628	30.0866	29.7867	29.7719	29.8799	29.9443	29.9364	29.7647	29.9498	29.8316
g10753.t1	3	3	NaN	NaN	NaN	28.6333	29.5619	NaN	NaN	NaN	NaN	NaN	NaN	NaN	NaN	30.3387	NaN	NaN	29.1403	28.9039	29.3106	NaN	29.3841	NaN	NaN	NaN	29.8124	31.0942	NaN	30.8261	29.7526	30.1627	30.6284	30.2593	28.1353	29.3133	NaN	30.3243	NaN	NaN	NaN	30.1733	NaN	30.2309	NaN	28.777	NaN	NaN	NaN
g10755.t1	22	21	29.1018	30.0469	29.9031	30.0587	30.1296	30.1699	30.5075	30.4344	29.8027	30.2296	30.1143	29.9749	29.8779	29.9391	30.1036	29.9089	29.9213	29.921	29.9769	29.8102	29.9631	30.0381	30.1861	29.9274	29.807	29.9027	30.0702	29.7006	29.7231	30.0529	29.8146	29.9949	29.9664	29.8197	29.9716	29.9786	30.0208	30.2092	30.0663	29.9409	29.9019	30.2191	29.9528	29.8341	29.7638	30.0058	29.8182
g10756.t1	1	1	NaN	30.9321	NaN	30.9279	31.6853	NaN	NaN	NaN	NaN	NaN	31.4094	NaN	31.0499	NaN	31.3357	NaN	30.8144	31.0703	31.3554	30.592	NaN	NaN	31.5348	NaN	NaN	31.1424	31.4572	NaN	NaN	NaN	NaN	NaN	31.0873	NaN	31.0461	NaN	31.5832	31.2195	31.7636	31.4143	31.8401	NaN	31.4576	NaN	31.4917	31.0679	NaN
g10757.t1	1	0	NaN	NaN	NaN	NaN	NaN	NaN	NaN	NaN	NaN	NaN	NaN	NaN	NaN	NaN	23.9647	NaN	NaN	24.2936	NaN	NaN	NaN	26.9644	NaN	NaN	NaN	NaN	NaN	NaN	26.4483	27.3959	27.1139	26.4716	NaN	NaN	NaN	NaN	NaN	27.4351	NaN	NaN	23.3162	26.8121	NaN	23.7912	26.3629	NaN	NaN
g10757.t2	1	0	NaN	NaN	NaN	NaN	NaN	NaN	NaN	NaN	NaN	NaN	NaN	NaN	NaN	NaN	23.9647	NaN	NaN	24.2936	NaN	NaN	NaN	26.9644	NaN	NaN	NaN	NaN	NaN	NaN	26.4483	27.3959	27.1139	26.4716	NaN	NaN	NaN	NaN	NaN	27.4351	NaN	NaN	23.3162	26.8121	NaN	23.7912	26.3629	NaN	NaN
g1076.t1	4	4	29.7281	29.5156	28.6065	29.9521	29.3894	29.347	29.0443	29.8504	29.4538	29.1903	29.2837	NaN	31.0076	29.1368	28.8443	29.0189	29.716	30.0414	30.1072	27.5026	NaN	28.9159	29.188	NaN	30.5799	NaN	NaN	28.4076	28.9112	28.8265	27.8818	28.5213	29.8381	29.3924	28.6105	29.509	28.8413	28.9212	29.2604	29.3405	29.1304	28.7637	27.9746	29.0047	28.7965	28.3761	NaN
g10764.t1	1	1	NaN	NaN	NaN	NaN	NaN	27.2602	NaN	NaN	NaN	NaN	NaN	26.3651	26.2011	26.063	27.4348	NaN	NaN	NaN	NaN	NaN	NaN	NaN	27.7262	NaN	NaN	27.3648	NaN	NaN	NaN	27.6533	27.6409	NaN	NaN	NaN	26.9279	NaN	NaN	NaN	27.3167	NaN	NaN	27.6981	27.3265	NaN	26.9924	NaN	27.5698
g1077.t1	1	1	NaN	26.4041	NaN	NaN	NaN	NaN	NaN	NaN	NaN	NaN	NaN	NaN	NaN	NaN	NaN	NaN	26.7209	27.7966	27.2398	NaN	NaN	NaN	26.3991	NaN	NaN	NaN	NaN	NaN	26.8771	NaN	NaN	NaN	27.7465	NaN	27.4065	27.6966	26.0333	NaN	NaN	NaN	NaN	NaN	NaN	NaN	NaN	NaN	27.433
g10771.t1	1	0	33.034	32.8556	32.732	NaN	31.5428	NaN	NaN	NaN	31.518	31.1573	NaN	NaN	NaN	NaN	30.7365	NaN	33.2615	NaN	32.9191	32.9028	NaN	31.3914	31.538	31.5149	31.5001	NaN	31.231	NaN	31.2109	NaN	31.1698	NaN	NaN	NaN	32.6888	32.8111	31.5432	NaN	NaN	31.5537	31.341	31.4384	31.405	NaN	31.3469	NaN	NaN
g10771.t2	1	0	33.034	32.8556	32.732	NaN	31.5428	NaN	NaN	NaN	31.518	31.1573	NaN	NaN	NaN	NaN	30.7365	NaN	33.2615	NaN	32.9191	32.9028	NaN	31.3914	31.538	31.5149	31.5001	NaN	31.231	NaN	31.2109	NaN	31.1698	NaN	NaN	NaN	32.6888	32.8111	31.5432	NaN	NaN	31.5537	31.341	31.4384	31.405	NaN	31.3469	NaN	NaN
g10772.t1	2	0	31.5161	31.1716	NaN	NaN	30.7873	31.2254	NaN	NaN	NaN	31.4548	NaN	NaN	31.0013	NaN	30.9543	NaN	31.4728	31.7621	31.4828	31.6393	30.8459	31.5096	31.0387	30.7302	NaN	NaN	30.7265	30.86	31.0664	NaN	NaN	NaN	31.698	31.4784	31.4294	31.643	30.9903	NaN	30.985	NaN	31.2083	NaN	31.0369	31.424	NaN	31.1152	NaN
g10775.t1	1	1	NaN	29.4425	28.0175	NaN	NaN	NaN	28.8574	NaN	28.3024	NaN	28.8233	NaN	28.7976	29.412	29.3224	NaN	30.0089	30.202	30.3263	NaN	29.084	29.4521	29.4052	NaN	28.4628	NaN	NaN	NaN	28.8584	29.0701	NaN	NaN	30.3119	30.1625	29.9573	29.848	NaN	29.3101	NaN	NaN	NaN	NaN	NaN	NaN	NaN	NaN	NaN
g10778.t1	8	0	NaN	29.9089	29.7885	NaN	30.9571	31.0521	31.3645	31.9087	30.5915	31.5863	31.5669	31.9661	31.0634	32.0654	31.981	31.7877	NaN	30.5789	30.5553	30.0641	30.5696	31.0051	30.7747	30.5606	30.4747	31.4097	31.4999	31.2101	31.9234	31.9247	31.7889	32.01	30.3365	30.3464	30.4996	30.4418	31.2572	31.1529	29.9088	31.0092	31.4715	30.6893	31.0899	31.0722	31.8125	31.9824	32.1041
g10778.t2	9	1	NaN	29.7492	29.7196	NaN	31.2616	31.0761	31.4003	31.4408	30.5915	31.6029	31.5715	31.917	31.0634	32.099	32.0149	31.7877	NaN	30.5789	30.5553	30.0641	30.5696	31.015	30.8337	30.7908	30.4747	31.4881	31.7355	31.335	31.9391	31.9247	31.8506	32.0008	30.3267	30.3464	30.4399	30.4418	30.8955	31.0309	30.8111	31.0895	31.4248	30.8222	31.3219	31.2931	31.8133	32.0914	32.0887
g10781.t1	4	4	NaN	27.1428	NaN	27.0463	28.0796	30.5831	28.1311	28.2542	NaN	29.2806	28.7903	28.5945	28.6382	28.2732	28.9267	28.8544	NaN	26.8735	27.3732	NaN	NaN	27.5865	27.8267	NaN	NaN	28.4516	28.1952	28.4015	27.0791	28.7947	28.7491	27.9951	NaN	NaN	NaN	28.096	30.0475	NaN	27.7037	27.3027	28.5978	28.2692	28.2951	27.97	29.8611	28.1997	28.1316
g10796.t1	10	10	NaN	NaN	NaN	NaN	32.5986	32.6577	32.326	32.9705	31.6349	32.5244	32.3509	NaN	32.6571	33.212	33.656	32.41	NaN	NaN	NaN	NaN	33.6573	33.8661	33.6016	32.7123	33.1918	32.8918	33.1446	32.8065	33.217	33.1006	32.9863	32.6602	NaN	NaN	35.4361	NaN	33.6815	33.97	33.9407	33.9198	33.4644	33.385	33.3389	33.2148	32.6864	33.3676	32.9968
g10814.t1	1	1	NaN	NaN	NaN	NaN	NaN	NaN	NaN	NaN	NaN	NaN	NaN	NaN	NaN	NaN	NaN	NaN	NaN	NaN	NaN	NaN	NaN	NaN	NaN	NaN	NaN	NaN	NaN	NaN	NaN	NaN	NaN	NaN	NaN	NaN	NaN	NaN	NaN	NaN	NaN	NaN	NaN	NaN	NaN	NaN	NaN	NaN	NaN
g10815.t1	4	4	27.1334	27.2489	26.7158	26.3796	27.6938	NaN	28.5957	27.8499	28.5617	NaN	28.0136	27.4484	28.3402	28.6727	28.2745	27.8105	28.0721	27.7806	27.9371	27.8242	29.3372	29.7111	29.5941	29.27	29.1579	28.9853	28.7772	28.3849	28.2869	28.2876	27.894	27.8216	28.076	27.9064	28.1773	27.9811	29.0418	NaN	29.0428	29.0138	28.4111	28.0195	28.1613	26.9376	27.8166	28.3439	28.0734
g1082.t1	2	2	NaN	NaN	NaN	NaN	NaN	30.2853	29.8876	30.1926	NaN	28.0228	30.2059	30.0039	30.1367	30.4978	30.6085	30.5548	NaN	NaN	NaN	NaN	NaN	NaN	29.5577	NaN	NaN	28.7718	29.8267	29.7203	30.0178	NaN	30.2484	29.6141	NaN	NaN	NaN	NaN	29.0672	NaN	29.2979	29.2126	27.6814	29.5768	29.9956	29.9069	29.7643	29.1393	29.827
g10821.t1	7	7	30.8873	31.258	30.4444	31.3226	30.8262	30.794	29.9607	31.0207	30.6749	30.8152	30.65	30.483	30.4526	30.7706	30.3907	30.3679	31.228	31.0611	31.2432	30.9108	30.8913	30.8235	30.4777	30.3288	30.6225	30.7984	30.4943	29.9499	30.6759	30.5601	30.5998	30.3484	31.2269	31.2085	31.2316	31.0087	30.2461	31.0199	30.6804	30.7359	30.9693	30.7234	30.5291	30.3329	30.553	30.5643	30.4618
g10822.t1	6	6	29.9147	30.4175	29.8955	29.8421	29.955	29.3203	30.1531	30.4589	29.5113	29.7327	29.4603	29.7582	29.6043	NaN	29.7187	29.804	30.4002	30.551	30.2664	30.1101	27.5566	29.726	30.2235	29.5002	30.0738	29.7575	29.7404	29.5652	30.0553	29.9058	30.0689	29.5289	30.3906	30.2574	30.2465	30.093	29.5086	29.7321	29.4809	29.5851	29.7112	29.7589	29.4892	29.7005	29.5256	29.4223	30.0168
g10823.t1	6	6	26.4638	28.0719	27.2695	26.9179	27.1702	27.3834	27.094	28.1834	27.3876	27.5978	27.4995	27.6056	27.567	27.5804	26.939	27.415	27.1043	26.7875	26.3891	26.9591	27.2837	27.5029	27.4951	27.1947	27.5155	27.4759	27.5287	27.1398	26.9629	27.5604	27.6666	27.5163	27.0048	27.0945	26.5739	27.3329	26.9621	27.711	27.178	27.1198	27.6683	27.3384	27.5591	28.0686	27.3098	27.774	27.6082
g10829.t1	6	6	29.1188	29.7405	NaN	29.4844	29.508	28.8698	29.7378	30.0552	29.2505	28.9415	29.2119	29.5008	29.2221	29.7517	29.5754	30.1213	28.8348	28.8829	29.7776	28.9133	29.168	29.2013	29.2749	27.1044	NaN	28.9779	28.9004	NaN	NaN	NaN	28.8487	29.7823	29.2014	28.8638	31.0934	29.9947	28.4152	28.6104	28.6259	29.108	30.195	NaN	28.8954	28.7355	30.9733	29.455	29.7815
g10836.t1	1	1	29.4285	29.664	28.8272	28.2763	28.5245	28.0493	28.6547	27.7121	28.166	28.0671	28.685	28.4266	28.2845	NaN	28.4726	28.1382	29.0292	28.049	27.9084	NaN	27.5125	NaN	NaN	NaN	27.8414	27.4361	28.2766	28.0998	NaN	NaN	NaN	27.5027	29.5617	29.453	28.9842	28.9678	29.9151	28.1993	28.9355	27.6418	29.8272	28.5375	28.8389	27.568	27.2888	28.6961	28.5582
g10840.t1	1	1	NaN	NaN	NaN	NaN	NaN	NaN	NaN	NaN	NaN	NaN	NaN	NaN	NaN	NaN	NaN	NaN	NaN	NaN	NaN	NaN	NaN	NaN	NaN	NaN	NaN	NaN	NaN	NaN	NaN	NaN	NaN	27.1194	NaN	NaN	NaN	NaN	NaN	NaN	NaN	NaN	NaN	NaN	NaN	NaN	NaN	NaN	NaN
g10847.t1	1	1	NaN	29.5289	NaN	NaN	NaN	NaN	NaN	NaN	NaN	NaN	NaN	NaN	31.1919	NaN	30.1397	NaN	NaN	29.1224	31.0047	NaN	NaN	NaN	29.5942	NaN	NaN	NaN	NaN	NaN	NaN	NaN	NaN	NaN	NaN	NaN	NaN	NaN	NaN	NaN	NaN	NaN	NaN	NaN	NaN	NaN	31.2633	NaN	NaN
g1086.t1	17	17	29.3384	29.9253	29.1954	30.4422	28.9094	29.9119	28.8154	29.1079	29.475	29.404	29.3315	29.0437	29.895	30.3221	29.7405	29.4691	30.3625	30.5981	29.6835	29.6572	29.6829	30.2645	29.649	29.5458	29.5793	30.1886	29.3705	29.3257	30.1201	30.5325	30.3182	29.6509	30.0314	29.8392	29.7526	29.4646	29.736	30.0117	30.0511	29.5105	29.6063	29.665	30.1174	29.9549	30.1585	30.056	29.7349
g10862.t1	5	5	29.8773	28.8345	29.1234	29.8925	NaN	NaN	NaN	27.715	28.3784	29.8857	NaN	NaN	28.8713	NaN	28.8758	28.6188	NaN	27.3174	28.5669	NaN	28.8004	29.243	28.0584	NaN	28.9242	29.7713	NaN	29.1329	27.7257	NaN	27.5921	29.7299	NaN	NaN	28.4828	28.7983	NaN	28.0468	NaN	29.3155	29.0802	29.2589	NaN	NaN	NaN	NaN	29.3826
g10865.t1	5	5	27.7503	NaN	NaN	28.31	NaN	28.7169	28.4536	28.8479	29.5562	28.5487	29.2645	28.9759	30.1513	29.3734	28.3107	29.786	NaN	28.3405	NaN	NaN	28.4829	28.8125	NaN	28.9208	28.8395	29.5169	NaN	NaN	28.9162	28.7882	28.9384	NaN	28.7823	28.4652	NaN	NaN	NaN	NaN	NaN	28.9289	29.5378	29.3911	28.6863	29.1834	NaN	NaN	28.6975
g10868.t1	3	3	27.1947	NaN	NaN	32.6125	NaN	NaN	29.5882	34.3321	NaN	NaN	NaN	NaN	NaN	31.5854	31.011	NaN	32.4786	NaN	28.7687	29.8588	NaN	32.5751	32.8085	NaN	28.3462	28.6613	32.2755	32.6466	35.375	NaN	32.2603	28.7227	NaN	NaN	NaN	29.6616	30.8321	32.4201	32.6907	32.497	35.092	NaN	33.2414	32.267	NaN	29.2607	35.4208
g10870.t1	14	0	32.0077	32.4095	32.128	32.201	32.4497	32.2389	32.3454	32.2738	32.5666	32.4556	32.2374	32.4877	32.1992	32.2568	32.3194	32.3056	32.2706	32.2454	32.1944	31.8884	32.248	32.3316	32.1875	32.1299	31.8694	32.1828	32.0709	32.1017	32.1262	32.2342	32.0854	32.0776	32.396	32.3593	32.2371	32.1467	32.3621	32.1204	32.2061	31.9363	32.2245	32.2004	32.0554	32.0674	32.0915	31.9911	32.0788
g10870.t2	14	0	32.0077	32.4095	32.128	32.201	32.4497	32.2389	32.3454	32.2738	32.5666	32.4556	32.2374	32.4877	32.1992	32.2568	32.3194	32.3056	32.2706	32.2454	32.1944	31.8884	32.248	32.3316	32.1875	32.1299	31.8694	32.1828	32.0709	32.1017	32.1262	32.2342	32.0854	32.0776	32.396	32.3593	32.2371	32.1467	32.3621	32.1204	32.2061	31.9363	32.2245	32.2004	32.0554	32.0674	32.0915	31.9911	32.0788
g10872.t1	3	3	27.0478	27.0008	26.9502	27.2637	26.1515	24.5859	25.5019	26.3936	26.2718	26.2641	24.9132	26.1583	26.2191	25.1115	26.2999	24.1186	27.1055	26.8702	26.8738	25.9724	27.5192	25.2596	25.8554	NaN	26.6144	26.5399	25.2033	26.1496	NaN	26.0636	NaN	NaN	26.5879	27.1999	26.7368	27.2391	25.9197	26.2915	26.0831	25.7058	25.8188	27.8742	25.4636	26.7252	26.1013	22.811	23.668
g10873.t1	7	7	29.3365	29.6671	29.2862	29.6488	28.8106	26.2014	28.8666	28.9396	28.8367	28.6158	28.1445	28.6096	28.7557	28.9737	29.1397	28.9793	29.3938	29.676	29.515	29.1937	27.9327	27.9912	28.9612	28.468	28.0842	24.6262	28.1928	29.0859	29.0314	28.7105	28.5997	28.8438	29.5133	29.5779	29.2632	29.6616	28.9394	28.8373	28.8852	28.234	28.2884	29.0366	28.7711	28.2163	28.8096	27.9177	29.1298
g10878.t1	1	1	26.6159	27.0367	27.5202	27.4119	26.5097	26.4223	26.4486	27.1412	25.2519	26.7017	NaN	24.9578	24.8694	NaN	26.6208	NaN	27.1246	27.8086	27.7435	27.3469	NaN	27.1533	NaN	24.1749	24.5159	NaN	NaN	NaN	NaN	NaN	23.9929	NaN	26.7327	26.7159	27.2522	25.2891	NaN	NaN	NaN	26.0806	NaN	26.9194	NaN	NaN	NaN	NaN	NaN
g10879.t1	2	0	NaN	28.9078	30.0178	31.189	NaN	29.9008	NaN	NaN	NaN	31.2515	NaN	NaN	NaN	30.8968	24.0721	NaN	30.5051	28.8688	28.9201	30.6007	31.6051	31.6157	NaN	NaN	NaN	24.3167	NaN	NaN	NaN	NaN	31.1148	NaN	30.7211	29.8441	27.5621	25.2659	30.9735	NaN	NaN	NaN	NaN	NaN	NaN	31.7388	NaN	31.3813	NaN
g10879.t2	2	0	NaN	28.9078	30.0178	31.189	NaN	29.9008	NaN	NaN	NaN	31.2515	NaN	NaN	NaN	30.8968	24.0721	NaN	30.5051	28.8688	28.9201	30.6007	31.6051	31.6157	NaN	NaN	NaN	24.3167	NaN	NaN	NaN	NaN	31.1148	NaN	30.7211	29.8441	27.5621	25.2659	30.9735	NaN	NaN	NaN	NaN	NaN	NaN	31.7388	NaN	31.3813	NaN
g1088.t1	5	5	26.3721	26.2979	NaN	28.5365	32.622	32.7936	32.7841	32.8693	32.7081	32.5401	32.842	32.6879	32.4418	32.5726	32.3629	32.2389	24.1357	NaN	NaN	26.0932	32.1219	32.2249	32.37	32.105	32.5272	32.2983	32.3426	31.7243	32.4121	32.4609	32.2786	32.6811	NaN	NaN	26.8064	26.401	32.8043	32.3556	32.8466	32.3793	32.3791	32.2442	32.5074	32.1719	32.3925	32.4347	32.1549
g10884.t1	16	16	30.5856	30.9736	30.8835	31.0228	30.6002	30.6932	30.7803	30.8741	30.548	30.6055	30.4167	30.5367	30.5421	30.7325	30.2863	30.6691	30.5495	31.0773	31.0943	30.6874	30.6891	30.5247	30.8273	30.5437	30.5125	30.37	30.5582	30.327	30.5259	30.6472	30.5655	30.3658	30.8737	30.9454	31.0914	30.8945	30.7845	30.6128	30.6835	30.6445	30.6227	30.6752	30.5031	30.5275	30.5656	30.4439	30.5871
g10885.t1	15	15	29.7203	30.0329	29.5612	29.619	29.702	29.2874	29.6551	29.7457	29.0572	29.5856	29.4839	29.6304	29.1966	29.69	29.4481	29.2684	29.6683	30.0198	29.8707	29.4679	29.3899	29.4517	29.1217	28.7163	29.0392	29.1598	29.3725	29.1744	29.1989	29.3197	29.133	29.3723	29.6305	29.8301	29.5297	29.9878	29.4359	29.5288	29.4103	29.0854	29.2752	29.349	29.4316	29.2241	29.1494	29.2258	28.9976
g10886.t1	1	1	NaN	29.524	28.9993	28.8353	28.3804	28.1565	27.2074	NaN	NaN	25.809	27.816	27.7502	24.3835	26.9787	27.614	28.2444	NaN	28.4864	NaN	29.369	28.0097	27.6094	NaN	26.6896	NaN	NaN	26.5355	26.8224	26.4262	27.345	28.553	NaN	29.4983	29.023	28.1454	29.604	27.8958	26.2904	27.7744	28.1943	NaN	28.0997	NaN	NaN	28.3926	28.7117	27.8697
g10888.t1	3	2	29.0982	29.8628	29.3534	29.6223	29.1517	29.0046	29.7304	29.3872	29.1285	28.9568	29.4522	28.9187	30.9975	29.2675	29.2949	NaN	29.726	29.3457	30.32	31.7853	29.1722	29.7155	29.1891	29.5922	28.6881	29.6934	29.0452	30.02	29.3762	29.4583	29.4856	NaN	29.5175	30.4791	29.4328	30.0365	29.0752	29.3405	28.8553	29.0695	29.3087	29.9959	29.3298	29.609	NaN	29.4368	29.4651
g1089.t1	2	0	31.5161	31.0264	NaN	NaN	30.7873	31.2254	NaN	NaN	NaN	31.1011	NaN	NaN	30.7626	32.1528	30.9543	31.5761	31.4728	31.5469	31.4464	NaN	30.8459	31.5096	31.0387	NaN	NaN	NaN	31.1471	30.86	31.0664	NaN	NaN	NaN	31.6516	31.4784	31.5989	31.643	30.9866	NaN	31.0882	NaN	30.8132	NaN	31.1741	31.424	NaN	31.1152	NaN
g1089.t2	2	0	31.5161	31.0264	NaN	NaN	30.7873	31.2254	NaN	NaN	NaN	31.1011	NaN	NaN	30.7626	32.1528	30.9543	31.5761	31.4728	31.5469	31.4464	NaN	30.8459	31.5096	31.0387	NaN	NaN	NaN	31.1471	30.86	31.0664	NaN	NaN	NaN	31.6516	31.4784	31.5989	31.643	30.9866	NaN	31.0882	NaN	30.8132	NaN	31.1741	31.424	NaN	31.1152	NaN
g10890.t1	12	12	28.8189	28.9846	29.138	29.1693	28.7154	28.9641	29.2796	29.2124	28.9936	28.3184	29.4445	29.4372	29.0394	29.4376	29.6461	29.5439	28.9627	28.8722	28.7783	28.8925	29.3653	29.2851	29.4798	28.7724	28.7818	29.2483	29.1515	29.3279	29.109	29.5166	29.3258	29.8047	29.2066	29.059	29.4736	29.3201	28.9418	29.4861	28.4815	29.2316	28.9624	28.9981	29.3097	29.4236	29.0693	29.1509	29.7143
g10891.t1	4	4	27.7967	28.9238	27.9936	28.582	NaN	NaN	27.865	29.5892	27.3872	NaN	NaN	28.2909	NaN	27.8464	NaN	27.9145	28.4758	28.5935	29.2157	28.6239	28.6366	28.349	28.6998	28.4493	26.8464	27.9375	29.0385	NaN	27.6738	NaN	28.5283	NaN	29.0517	28.8563	28.5104	29.2691	NaN	28.1724	28.4908	28.3015	27.2012	NaN	28.458	28.276	NaN	28.4362	27.7852
g10892.t1	15	15	31.6439	31.8201	31.7022	31.6256	30.956	31.1345	30.8128	31.274	31.3033	31.4327	31.1052	30.9586	31.1785	31.3629	31.0954	30.8923	31.7886	32.1245	32.2125	31.8314	31.4827	31.3032	31.0924	32.0676	31.3377	31.2207	31.198	30.9448	31.1304	31.0524	31.089	31.186	31.8864	31.8266	31.8124	31.8652	31.1951	31.3394	31.1993	31.1448	31.3858	31.1193	31.3259	31.3169	31.3884	31.2864	30.8191
g10893.t1	1	1	NaN	NaN	NaN	NaN	30.8163	NaN	31.2629	31.0242	NaN	NaN	NaN	NaN	NaN	NaN	30.1672	31.7285	NaN	NaN	NaN	NaN	NaN	31.0997	30.9241	NaN	NaN	NaN	30.343	32.0288	30.6479	30.7137	NaN	31.6914	NaN	NaN	NaN	NaN	NaN	NaN	NaN	NaN	30.5444	NaN	30.6357	NaN	NaN	30.5104	NaN
g10895.t1	3	3	31.0097	31.5838	30.7333	31.5503	30.007	28.9388	29.953	29.9309	29.5651	29.7118	29.3565	29.7591	29.0905	29.3946	29.4511	28.1967	30.8272	31.3781	30.9646	30.6384	29.2652	29.7572	29.9648	28.3378	28.6678	29.6595	30.0159	29.4263	29.8128	30.1993	28.7702	29.8179	30.9885	30.8458	30.7999	31.0654	29.6208	30.4016	30.3125	30.0808	29.4327	30.1152	29.5257	29.8911	29.9247	29.5188	30.2247
g10897.t1	1	1	NaN	29.1793	NaN	NaN	NaN	NaN	NaN	29.2442	NaN	NaN	NaN	NaN	28.5613	29.7781	NaN	32.6603	NaN	33.1364	NaN	32.7506	29.15	NaN	29.3451	32.3848	28.5112	29.6491	NaN	NaN	29.6008	29.5839	30.1032	NaN	29.1464	NaN	NaN	NaN	NaN	29.5252	NaN	NaN	29.2042	29.1454	NaN	NaN	29.2631	29.7974	32.4974
g10898.t1	20	20	33.7102	33.8317	33.5728	33.9271	33.3198	33.1604	33.3078	33.3741	33.1195	33.4514	33.335	33.2817	33.4246	33.5058	33.2512	33.3939	33.7379	33.9316	33.8528	33.5149	33.2762	33.4499	33.3363	33.2467	33.4051	33.2041	33.2754	33.1738	33.2912	33.3867	33.3512	33.159	33.6718	33.8785	33.628	33.5619	33.2313	33.5485	33.3245	33.2679	33.3724	33.3982	33.1631	33.4742	33.317	33.279	33.3222
g10900.t1	3	0	NaN	NaN	NaN	NaN	NaN	30.9773	28.8245	28.1011	29.047	NaN	28.9236	NaN	29.2671	NaN	NaN	28.7828	NaN	NaN	NaN	NaN	NaN	NaN	NaN	NaN	NaN	28.716	NaN	NaN	NaN	NaN	NaN	NaN	NaN	NaN	NaN	NaN	NaN	NaN	NaN	NaN	NaN	NaN	29.5208	28.8532	NaN	NaN	NaN
g10900.t2	3	0	NaN	NaN	NaN	NaN	NaN	30.9773	28.8245	28.1011	29.047	NaN	28.9236	NaN	29.2671	NaN	NaN	28.7828	NaN	NaN	NaN	NaN	NaN	NaN	NaN	NaN	NaN	28.716	NaN	NaN	NaN	NaN	NaN	NaN	NaN	NaN	NaN	NaN	NaN	NaN	NaN	NaN	NaN	NaN	29.5208	28.8532	NaN	NaN	NaN
g10906.t1	5	5	27.6307	29.108	NaN	29.3627	29.7249	28.964	29.4534	29.6973	28.967	30.0536	29.6444	29.1965	29.4995	29.475	29.3126	29.4337	30.187	29.197	29.6401	28.7919	29.0245	29.444	29.2805	30.0045	29.8219	29.5504	29.5581	29.4675	29.9632	29.6588	29.6269	28.9862	29.5835	29.3646	29.7693	29.6412	29.0492	29.0216	29.4315	29.6362	29.2627	29.2184	29.438	29.1716	29.4183	29.43	29.832
g10912.t1	1	0	36.7795	NaN	NaN	NaN	36.001	NaN	NaN	NaN	36.3215	NaN	NaN	36.0544	36.47	36.2054	NaN	NaN	NaN	NaN	NaN	NaN	NaN	NaN	36.0979	35.3928	NaN	NaN	NaN	NaN	NaN	NaN	NaN	NaN	NaN	NaN	NaN	35.4685	NaN	36.2771	NaN	NaN	NaN	NaN	NaN	NaN	NaN	NaN	NaN
g10913.t1	1	1	26.6926	NaN	NaN	NaN	NaN	NaN	NaN	NaN	NaN	NaN	NaN	NaN	NaN	NaN	NaN	NaN	27.4941	27.5442	27.7059	NaN	NaN	NaN	NaN	NaN	23.9773	NaN	NaN	NaN	NaN	NaN	NaN	NaN	27.4859	NaN	NaN	NaN	NaN	NaN	NaN	NaN	NaN	NaN	NaN	NaN	NaN	NaN	NaN
g10914.t1	3	3	27.797	27.4758	27.1692	26.9886	26.4572	26.9269	NaN	26.0186	25.5384	26.4731	27.4157	27.3941	NaN	26.9308	26.883	25.3784	26.4927	27.5254	27.8145	27.8349	NaN	27.1816	26.5272	NaN	NaN	27.0722	27.0464	27.3007	27.2865	25.435	26.7411	27.0722	26.5416	27.9129	27.2944	27.2315	26.8252	26.2517	26.6275	27.3477	26.5076	27.2167	26.9419	26.0783	28.3708	26.7244	26.7151
g10920.t1	1	1	NaN	NaN	26.0011	NaN	26.1157	NaN	26.9676	27.076	NaN	NaN	NaN	NaN	NaN	27.3197	27.2934	26.9849	NaN	NaN	NaN	NaN	NaN	26.8047	NaN	NaN	NaN	NaN	26.6227	26.5059	NaN	26.7429	26.6785	25.8261	NaN	NaN	NaN	NaN	NaN	27.1038	26.7269	26.6453	25.6392	26.6956	NaN	NaN	NaN	26.9087	NaN
g10921.t1	2	1	NaN	NaN	NaN	NaN	NaN	NaN	NaN	NaN	NaN	NaN	NaN	NaN	NaN	NaN	NaN	NaN	NaN	NaN	NaN	NaN	NaN	NaN	NaN	NaN	NaN	NaN	NaN	NaN	NaN	NaN	NaN	NaN	NaN	NaN	NaN	NaN	NaN	NaN	NaN	NaN	NaN	NaN	NaN	NaN	NaN	NaN	NaN
g10921.t2	1	0	NaN	NaN	NaN	NaN	NaN	NaN	NaN	NaN	NaN	NaN	NaN	NaN	NaN	NaN	NaN	NaN	NaN	NaN	NaN	NaN	NaN	NaN	NaN	NaN	NaN	NaN	NaN	NaN	NaN	NaN	NaN	NaN	NaN	NaN	NaN	NaN	NaN	NaN	NaN	NaN	NaN	NaN	NaN	NaN	NaN	NaN	NaN
g10924.t1	33	33	33.2216	33.2101	32.8902	33.1526	33.3957	33.2038	33.2987	33.3723	33.3653	33.3602	33.3372	33.2653	33.3799	33.1799	33.29	33.0397	33.0561	33.049	33.2048	32.8142	33.4428	33.4041	33.3462	33.1784	33.3238	33.1285	33.289	33.1416	33.0616	33.0167	33.0145	33.1617	33.3706	33.2666	33.1094	33.1616	33.3027	33.2909	33.2964	33.1909	33.4069	33.1318	33.3219	33.0974	33.2093	33.0647	32.9531
g10925.t1	13	13	30.4769	31.204	31.1298	31.4342	31.0848	31.2711	31.334	31.3759	31.1654	31.0112	31.3191	31.3316	31.3548	31.0652	31.1274	30.9071	30.4822	31.4485	30.9249	31.1675	31.4149	31.5274	31.0128	31.0018	31.7258	31.4524	31.4099	31.2235	31.1822	31.1638	31.1583	31.2015	30.9288	31.0831	31.1065	30.9501	31.1768	31.4372	31.1967	31.4245	31.3239	31.5208	31.452	31.5121	31.0531	31.3314	31.0637
g10927.t1	20	20	36.3149	36.2696	35.9019	36.348	35.9251	35.9727	36.057	36.3895	36.316	36.1443	35.9128	35.9123	36.1703	36.1824	35.8823	36.0921	36.1909	36.4935	36.403	36.4896	36.5148	36.6452	36.4106	36.2783	36.1461	36.183	36.3095	35.7563	36.0439	36.1572	36.0669	35.5092	36.4261	36.41	36.4194	36.2938	36.4747	36.7646	36.4783	36.4468	36.3865	36.3323	36.2622	35.9946	36.1703	35.8852	35.9834
g10928.t1	9	9	29.3803	27.9661	28.25	28.9228	31.474	30.8758	30.3009	30.5479	30.7148	29.8524	30.6826	30.5756	30.8742	31.4363	31.2579	31.2804	28.9467	28.4069	28.7535	28.3611	30.7681	30.3918	31.1389	29.8517	30.5775	30.3188	30.2	30.9521	31.5007	31.1594	31.2849	30.9299	28.9613	29.3888	28.7161	28.8507	30.4807	30.3567	29.8527	30.4346	31.1811	30.8938	30.6403	30.9211	30.9127	31.0854	31.511
g10933.t1	4	4	30.6287	31.0674	30.862	31.1897	29.08	30.3982	29.7538	29.6782	30.0018	29.6012	30.0227	30.5124	30.411	29.8509	30.0717	29.8849	30.1654	31.1891	30.3679	30.6332	30.0672	30.2197	NaN	30.1078	28.6053	30.0918	30.6668	30.0438	29.4798	30.683	30.1227	30.039	29.9199	30.5412	30.2894	30.5399	29.9234	31.4728	30.2229	30.4991	30.7089	30.455	30.3457	30.1381	30.6696	30.7075	29.2475
g1094.t1	1	0	NaN	33.0982	NaN	32.8845	NaN	NaN	NaN	NaN	NaN	33.2757	NaN	32.5723	NaN	NaN	32.7808	NaN	NaN	33.3668	NaN	NaN	NaN	NaN	32.7785	NaN	NaN	NaN	NaN	NaN	NaN	NaN	NaN	NaN	NaN	NaN	32.8241	32.6262	NaN	NaN	33.2051	32.4304	NaN	NaN	33.1238	NaN	NaN	33.1882	NaN
g10943.t1	2	0	NaN	31.6978	31.3264	31.4585	31.269	31.2755	31.1476	31.2601	31.1533	30.9642	31.2622	30.9502	31.3128	30.6546	31.149	30.8416	31.5039	31.8398	31.5101	NaN	NaN	31.4949	31.2728	30.7598	30.951	31.2758	31.4324	30.688	31.3083	31.4623	31.0784	NaN	31.6023	31.3743	31.598	31.5023	31.2284	31.4662	31.4334	30.8507	31.397	31.3293	31.1177	30.7594	31.4445	31.3626	NaN
g10943.t2	2	0	NaN	31.6978	31.3264	31.4585	31.269	31.2755	31.1476	31.2601	31.1533	30.9642	31.2622	30.9502	31.3128	30.6546	31.149	30.8416	31.5039	31.8398	31.5101	NaN	NaN	31.4949	31.2728	30.7598	30.951	31.2758	31.4324	30.688	31.3083	31.4623	31.0784	NaN	31.6023	31.3743	31.598	31.5023	31.2284	31.4662	31.4334	30.8507	31.397	31.3293	31.1177	30.7594	31.4445	31.3626	NaN
g10944.t1	42	40	32.6442	33.0563	32.8717	33.0322	32.5728	32.6207	32.6396	32.7898	32.0442	32.3845	32.4662	32.6382	32.29	32.8076	32.7645	32.4625	32.9457	33.0931	33.26	32.9035	32.6133	32.7556	32.6777	32.8111	32.3795	32.7445	32.6782	32.556	32.6667	32.7765	32.7006	32.5532	33.0848	32.8031	33.0032	33.0826	32.6344	32.7274	32.724	32.6845	32.5595	32.6847	32.7046	32.8393	32.7489	32.7473	32.7679
g10945.t1	16	3	36.0344	36.4335	36.277	36.4785	36.8358	37.0577	36.8366	36.9606	37.3281	37.145	36.9842	37.0168	37.3402	37.1246	36.9042	36.8938	35.9416	36.5992	36.4358	36.179	36.9024	36.9666	37.0983	36.7513	36.9423	36.8413	36.9679	37.0248	37.1544	36.9773	36.8932	36.838	36.206	36.6154	36.2886	36.2569	36.9331	37.0946	36.9218	36.8985	36.9762	37.099	37.0424	36.9877	36.7727	37.046	37.0916
g10954.t1	6	6	29.4163	29.5442	29.1793	29.7869	29.2511	29.7366	29.8398	29.703	29.6877	29.5371	29.5835	29.6667	29.1885	29.455	29.511	29.2559	29.9065	29.9484	30.1402	29.7981	29.9494	29.9973	29.9077	29.3079	30.026	29.8622	29.764	29.734	29.5534	29.7289	29.7329	29.6961	29.9478	30.0903	30.1831	29.7074	29.9776	30.1487	30.0265	30.0016	29.9757	29.7401	30.0228	29.914	29.5328	29.6355	29.3945
g10956.t1	25	24	30.2	30.4793	30.2648	30.3864	29.523	29.4156	29.6121	29.6593	28.9246	29.371	29.253	29.2727	29.1694	29.3397	29.5304	29.0394	30.3123	30.6645	30.6547	29.8446	29.5411	29.5345	29.5381	29.3883	29.2369	28.9299	29.4164	29.1816	29.1434	29.4195	28.6982	28.8212	30.3222	30.4141	30.662	30.5406	29.1489	29.7511	29.7247	29.3259	29.555	29.5991	29.4309	29.0484	29.1323	29.2493	29.2234
g10957.t1	15	15	38.1057	37.9215	37.5298	37.7835	37.1708	37.0338	37.112	37.3916	37.2023	37.2096	37.0759	37.1787	37.0395	36.9664	37.1332	36.8966	37.8313	37.6388	37.5224	37.3794	37.4171	37.1296	37.3055	36.9959	37.4643	37.0656	37.1958	36.8123	37.0973	36.98	37.1188	36.7688	37.7371	37.687	37.6227	37.4014	37.4113	37.2472	37.3854	36.9947	37.2251	37.058	37.05	36.9875	36.975	37.0757	37.1935
g10959.t1	11	11	30.2792	30.0775	30.1584	29.91	29.9858	29.8304	29.7709	30.1356	29.2083	29.9932	29.9807	29.8653	29.6361	30.2018	29.8446	30.0351	30.085	29.8047	30.1489	30.1541	29.8406	30.046	29.8773	29.8925	29.6183	29.7293	29.8995	29.631	29.0079	30.1278	30.2088	29.7718	30.1633	29.8045	30.2283	30.1963	29.8155	29.8923	29.9506	29.5497	29.8354	29.8052	29.9322	29.8996	29.7561	29.63	29.9703
g10960.t1	4	4	29.0396	29.5416	29.0271	29.2785	28.6577	28.1989	28.3849	28.7339	28.2589	28.7013	28.2984	27.9374	28.3744	28.1927	28.6362	28.5738	29.3252	28.6282	29.7158	28.337	28.4486	29.0788	29.2162	29.0838	28.1889	28.4114	28.6582	28.4834	28.5037	28.6605	28.6045	27.8961	29.309	28.443	29.616	28.8692	29.0599	28.7637	28.9973	28.6049	29.5882	27.9129	28.7117	28.5727	28.5476	28.8819	27.8636
g10961.t1	3	3	NaN	29.3199	28.4212	29.1765	27.783	27.9771	NaN	28.1125	NaN	NaN	NaN	27.9051	27.1305	28.0228	NaN	27.3485	NaN	NaN	29.3302	26.0776	28.2664	NaN	NaN	NaN	NaN	NaN	NaN	28.0725	NaN	NaN	26.3969	NaN	28.3185	28.2649	NaN	28.0016	NaN	NaN	NaN	NaN	28.1924	28.2597	28.2314	NaN	NaN	NaN	NaN
g10964.t1	3	2	NaN	29.3329	NaN	29.1471	29.632	NaN	29.7411	29.4658	NaN	29.907	28.4253	28.4182	NaN	NaN	29.1692	28.9585	25.67	29.8082	NaN	NaN	NaN	29.0901	28.8536	NaN	29.3872	29.0309	29.1779	29.07	29.2085	NaN	29.0609	29.1989	28.7213	NaN	NaN	NaN	29.7265	NaN	29.1846	29.6667	28.5507	29.3829	29.5302	29.388	NaN	29.2632	29.3385
g10967.t1	1	0	NaN	NaN	NaN	NaN	NaN	28.2286	27.9114	NaN	NaN	NaN	NaN	NaN	NaN	28.3797	28.103	NaN	NaN	NaN	NaN	NaN	NaN	NaN	NaN	NaN	NaN	NaN	NaN	NaN	NaN	NaN	NaN	NaN	NaN	NaN	28.0191	NaN	NaN	NaN	NaN	NaN	NaN	NaN	NaN	NaN	NaN	NaN	NaN
g10968.t1	3	3	NaN	26.3355	26.8018	25.9301	NaN	NaN	NaN	NaN	27.2609	NaN	NaN	28.1234	26.6279	NaN	NaN	28.2425	NaN	24.5765	26.5703	23.4572	24.3775	NaN	23.5871	NaN	24.996	NaN	NaN	NaN	NaN	NaN	NaN	NaN	24.9099	26.8671	25.8047	27.9052	NaN	26.6123	NaN	NaN	NaN	NaN	NaN	NaN	NaN	NaN	NaN
g10969.t1	11	11	29.4896	29.5153	29.1958	29.1194	29.0146	29.2906	29.0316	28.9026	29.5728	29.1531	28.7274	29.1285	29.8471	28.1745	29.2196	29.0346	29.6785	29.3422	29.3516	29.3984	29.14	29.0913	29.1	29.0219	29.0756	28.955	28.9785	28.8331	28.6478	29.0186	28.8621	28.8559	29.6171	28.9215	29.0188	29.1786	29.4248	29.0557	29.1987	29.2261	29.4213	28.7972	29.0847	29.1846	28.5204	29.1196	28.9169
g1097.t1	6	6	29.9087	30.5214	30.5818	29.9952	30.4837	31.1773	30.8852	30.6132	30.5618	30.8923	30.4478	30.5299	NaN	30.0114	29.8243	NaN	29.2762	30.1906	30.655	30.3352	30.3383	31.2649	30.3851	30.1833	30.4109	30.1227	30.4271	30.176	NaN	28.901	NaN	29.7502	29.8694	29.3369	29.9021	29.5199	28.9953	30.5364	31.9337	30.9302	NaN	30.0684	30.0694	30.5494	NaN	29.8995	27.8517
g10971.t1	6	6	29.5851	30.0505	29.7215	29.9733	28.5497	29.6229	29.9933	29.9632	29.5285	29.5559	29.8828	29.4399	29.7645	30.3559	29.4561	29.4086	29.6657	30.0146	29.902	29.7002	30.007	30.2434	30.0687	NaN	30.1649	29.6655	29.6998	29.8774	29.5943	30.1738	29.772	29.8563	29.7911	29.7998	30.123	29.8456	29.5634	30.2555	29.5724	29.5723	29.4961	29.9259	30.29	30.0969	29.9913	30.2004	30.012
g10972.t1	3	3	NaN	31.0498	NaN	31.0812	31.0349	NaN	29.5912	30.7834	NaN	NaN	NaN	NaN	NaN	31.6448	31.0526	31.0079	31.1732	31.4568	31.004	NaN	30.8595	30.6311	31.1432	NaN	30.8262	NaN	NaN	NaN	31.8157	31.0072	30.7046	30.3026	31.0335	31.2528	30.8261	30.9984	NaN	31.3946	NaN	30.0427	31.2034	31.178	31.5361	29.2692	31.1535	31.3077	31.1726
g10973.t1	8	0	28.7353	30.2192	29.5068	29.3265	29.3772	29.3798	29.7171	29.414	30.8963	29.6755	29.6484	29.0972	31.098	29.9283	29.8403	29.5249	29.7284	30.1132	30.0148	29.0371	29.4395	29.5503	29.9815	28.9807	29.921	29.4089	29.8475	29.5799	29.7757	29.8556	29.8792	29.8674	30.0385	29.7845	29.7913	30.07	29.3846	29.4358	29.4631	29.4526	29.6755	29.7342	30.0719	29.4905	29.5397	30.2227	29.9553
g10973.t2	8	0	28.7353	30.2192	29.5068	29.3265	29.3772	29.3798	29.7171	29.414	30.8963	29.6755	29.6484	29.0972	31.098	29.9283	29.8403	29.5249	29.7284	30.1132	30.0148	29.0371	29.4395	29.5503	29.9815	28.9807	29.921	29.4089	29.8475	29.5799	29.7757	29.8556	29.8792	29.8674	30.0385	29.7845	29.7913	30.07	29.3846	29.4358	29.4631	29.4526	29.6755	29.7342	30.0719	29.4905	29.5397	30.2227	29.9553
g10976.t1	4	4	24.7967	27.2734	24.1563	25.5998	NaN	25.548	24.9928	25.0331	25.4713	24.3453	NaN	25.1725	24.8139	25.0062	24.3966	24.5571	NaN	25.0782	24.4368	NaN	NaN	24.3421	24.1544	24.9459	25.5026	25.159	24.7919	24.4621	24.5422	24.4776	NaN	NaN	NaN	23.1402	23.4649	NaN	23.2344	24.723	24.7155	24.8632	24.6369	25.0679	23.6524	25.1436	22.8854	23.8731	24.3677
g10980.t1	3	3	NaN	28.7977	26.75	28.3263	27.8991	28.3733	27.8047	27.633	28.4821	28.8296	29.0474	28.0269	29.2364	29.0957	29.1499	29.0025	27.4825	28.8926	28.2582	27.2387	29.0519	29.273	28.9746	28.8837	29.7279	28.9792	28.9678	28.409	29.126	29.2028	29.2663	29.4255	28.3981	28.2517	27.3227	28.4172	28.6741	29.2185	29.0991	29.1054	29.2182	29.3953	29.2244	29.3421	28.6205	29.497	28.8971
g10986.t1	3	3	31.6608	31.2595	NaN	31.5633	31.1248	NaN	NaN	31.2479	NaN	30.6016	30.8665	NaN	NaN	NaN	31.1275	NaN	31.3521	31.4081	NaN	30.682	NaN	NaN	NaN	30.0398	30.6648	NaN	30.9022	NaN	NaN	31.0393	NaN	NaN	31.5151	31.3848	31.4464	31.4347	30.9334	30.7078	30.9085	NaN	30.7825	30.9031	30.5726	NaN	30.6584	31.0152	NaN
g10987.t1	30	30	31.0608	31.6368	31.188	31.4909	31.3215	31.1	31.3126	31.3087	31.2535	31.3237	31.2999	31.2037	31.0994	31.194	31.3997	31.2258	31.4632	31.6221	31.5053	30.8984	31.2103	31.2126	31.1135	30.7731	31.0105	31.0068	31.1118	31.0725	31.0566	31.123	31.3037	30.9873	31.3685	31.4436	31.5057	31.4725	31.2038	31.272	31.1431	31.1784	31.0715	31.0878	31.1803	31.3248	30.8855	31.2582	31.2547
g10988.t1	1	1	22.8638	21.5072	NaN	NaN	23.9089	21.7983	25.0683	25.056	23.21	23.3557	24.0775	NaN	23.9112	26.1301	25.5054	25.8554	21.4051	19.4102	NaN	NaN	27.8263	25.4318	24.8071	NaN	22.7155	24.6447	23.3573	22.8082	24.5997	24.9695	25.2286	24.8567	19.2091	NaN	22.3777	24.3032	21.9836	22.3283	24.6591	23.8297	19.3655	23.1047	23.9966	NaN	24.6797	NaN	26.1735
g10989.t1	1	1	29.7942	30.3914	28.9225	29.6649	29.434	30.771	30.7218	31.0739	31.0832	31.1134	31.0897	31.0329	31.2654	30.6456	30.6882	31.0673	NaN	30.2885	30.4402	NaN	30.9119	30.9331	31.3535	30.8793	31.4314	31.0466	31.0956	30.9534	NaN	31.1539	31.2147	31.1454	30.2634	30.4406	NaN	30.7651	31.0067	31.0928	31.2886	29.9673	NaN	30.9532	31.3646	30.1924	31.0535	31.1814	31.1118
g1099.t1	16	16	27.9582	28.4297	28.5188	28.5336	29.528	29.4595	29.5335	29.4478	29.2145	29.572	29.7563	29.554	29.6911	30.0415	30.0121	29.9548	27.9253	28.4844	28.7146	28.3918	29.4867	29.3743	29.4679	28.9683	29.0375	29.4841	29.6122	29.4742	29.4632	29.7294	29.7437	29.5637	28.411	28.9461	28.8884	28.6569	29.4117	29.4047	29.4834	29.2301	29.3973	29.5485	29.5216	29.5754	29.5081	29.6319	29.5849
g10990.t1	2	2	NaN	NaN	30.1595	30.4317	30.2352	NaN	30.493	30.2489	NaN	30.4074	30.3369	29.9588	30.1109	30.2374	NaN	29.6001	30.2225	30.4967	30.4507	29.6183	NaN	29.8253	29.7855	29.4352	30.1361	29.7895	30.0562	NaN	NaN	29.7231	29.8106	29.7426	30.3275	NaN	NaN	29.8344	30.0971	30.0921	30.1124	NaN	NaN	30.1353	NaN	30.1872	29.9087	NaN	29.5617
g10991.t1	1	1	NaN	NaN	NaN	NaN	NaN	NaN	NaN	NaN	NaN	NaN	NaN	NaN	NaN	NaN	NaN	NaN	NaN	NaN	NaN	NaN	NaN	NaN	NaN	NaN	NaN	NaN	NaN	NaN	NaN	NaN	NaN	NaN	NaN	NaN	NaN	NaN	23.5537	22.7877	NaN	NaN	NaN	NaN	NaN	NaN	NaN	NaN	NaN
g10994.t1	3	3	27.5128	28.5119	27.9274	29.498	NaN	27.6104	27.055	27.9774	28.342	NaN	NaN	28.076	NaN	NaN	NaN	26.8966	28.5836	NaN	29.2359	28.5117	28.5564	27.4086	28.4882	27.9632	28.6633	28.4199	NaN	28.0969	NaN	NaN	NaN	27.7843	NaN	NaN	28.5391	29.1938	NaN	NaN	NaN	NaN	28.0229	NaN	NaN	NaN	28.432	NaN	26.9698
g10997.t1	10	7	28.7161	28.8371	28.6109	29.0181	28.4221	28.5736	28.4596	28.9058	28.1834	28.5156	28.6817	28.7911	28.1913	28.5584	28.3628	28.6499	28.4357	28.8786	29.1128	28.3418	28.1171	28.4322	28.4795	28.3993	28.17	28.2563	28.0363	28.4322	28.157	28.4965	28.4047	28.3812	28.7129	28.6838	28.7269	28.8088	27.8928	28.4569	28.5564	28.4354	28.3748	28.5005	28.4649	28.4042	27.8425	28.411	28.6673
g10998.t1	14	14	NaN	NaN	NaN	NaN	NaN	NaN	NaN	NaN	NaN	NaN	NaN	NaN	NaN	NaN	NaN	NaN	NaN	NaN	29.5724	NaN	30.1706	29.6764	29.9715	29.5816	29.0376	30.1585	30.0392	29.7741	29.7525	29.4317	29.6926	29.8208	30.2351	29.1849	29.4352	29.1897	30.3008	30.4984	29.9955	30.1161	30.5404	30.6181	30.4841	30.5587	30.1497	30.2563	30.3235
g11000.t1	2	2	32.9449	33.7578	33.2925	33.4226	33.2075	33.3267	33.1896	33.3293	33.1251	33.118	33.0228	33.6039	33.1106	33.3094	33.4658	33.5193	33.2743	33.4613	33.4923	33.3446	33.748	33.7983	33.9054	33.2759	33.2418	33.7883	33.609	33.5499	33.8294	33.0731	33.788	33.8096	33.6598	33.0281	33.6158	33.7208	33.632	33.4636	33.5611	32.906	33.4784	33.7345	33.5347	33.8663	33.5522	33.7696	33.9559
g11001.t1	5	4	30.0257	30.4998	29.7609	30.6	29.4893	29.7088	29.2846	29.4843	29.662	29.4086	29.977	29.318	29.4968	29.7499	29.4238	29.9068	30.087	30.5662	30.5294	29.7617	29.7468	29.8409	29.8489	29.9989	29.8997	29.3414	29.8437	30.6486	29.1585	30.227	29.9815	30.2078	30.214	30.3542	30.2166	29.8797	29.8251	30.088	30.0995	30.0043	29.6443	29.6328	29.6278	29.8285	29.0472	29.6763	30.1238
g11006.t1	1	1	NaN	NaN	34.0334	NaN	33.5769	NaN	NaN	NaN	NaN	34.0984	NaN	NaN	NaN	NaN	NaN	NaN	NaN	33.5737	NaN	NaN	NaN	33.6677	NaN	NaN	NaN	NaN	NaN	NaN	34.228	NaN	NaN	NaN	33.2186	NaN	NaN	NaN	34.1049	33.8164	NaN	NaN	34.4136	34.1529	NaN	33.907	NaN	NaN	NaN
g11016.t1	34	34	33.2055	34.002	33.4763	33.8597	33.5377	33.6255	33.3933	33.6753	33.7434	33.6378	33.3252	33.1967	33.7084	33.4328	33.3496	33.3798	33.7263	33.9744	33.9547	33.5508	33.7529	33.797	33.7335	33.6606	33.6826	33.4979	33.5557	33.0201	33.4277	33.355	33.4112	33.3153	33.7916	33.7493	33.6754	33.6602	33.5988	33.7621	33.6925	33.6042	33.6206	33.4811	33.4704	33.6918	33.0761	33.4203	33.1319
g11017.t1	22	22	31.2354	31.2947	31.4085	31.2919	31.3325	31.5674	31.5555	31.4111	31.1641	31.4279	31.1877	31.6936	31.1529	31.4907	31.4557	31.3892	31.2595	31.4961	31.1199	31.1347	31.3744	31.3861	31.3599	31.2294	31.2192	31.1547	31.4139	31.2249	31.1984	31.1533	31.217	31.2288	31.5132	31.4231	31.3842	31.2499	31.2037	31.3279	31.3184	31.3652	31.1275	31.4472	31.1777	31.3156	31.1738	31.141	31.2963
g11020.t1	13	13	29.2807	30.6321	29.9678	30.7249	31.3711	31.3237	31.8107	31.5935	31.9942	31.265	31.7921	31.5215	31.8456	31.6541	31.5316	31.722	30.966	31.3571	31.4608	31.2922	32.7607	32.7868	32.7866	32.4532	33.1204	32.9762	33.0573	32.7157	32.7611	32.909	32.8663	32.8653	32.1798	31.6028	31.72	31.8327	32.7041	32.9749	33.0741	32.6429	33.2168	32.9383	32.9157	33.0482	32.9489	32.9765	32.9412
g11029.t1	5	5	NaN	29.5495	28.5453	29.4268	28.9035	28.7948	29.1201	29.3672	NaN	29.134	NaN	28.9279	NaN	28.2153	28.2518	28.8764	29.2131	26.6747	29.3603	NaN	28.8588	28.5052	NaN	NaN	27.6792	28.8506	NaN	29.0556	29.4198	28.9135	28.7124	28.5072	29.316	29.2138	29.1662	NaN	28.7693	NaN	29.0545	28.9614	29.213	29.2393	29.1131	28.9973	29.0031	28.6108	28.5474
g1103.t1	2	2	28.0986	29.1699	28.3889	28.3125	28.1047	28.0063	27.9875	28.3602	NaN	27.6744	27.2703	28.2156	NaN	28.7027	28.3359	28.5676	28.076	29.0636	29.134	28.7232	27.6051	28.4593	28.1414	28.222	NaN	NaN	NaN	NaN	NaN	27.6969	27.2188	28.2657	28.3763	28.5965	29.0611	29.0947	28.2812	28.444	NaN	28.2148	27.9433	27.8994	NaN	27.7529	26.4396	28.2579	28.051
g11031.t1	31	31	33.6351	34.2291	34.0494	34.1575	33.8934	33.8535	33.5105	34.0883	34.0762	33.8659	34.2495	33.9428	34.3083	34.3521	34.1769	34.1702	33.859	33.9739	34.1921	33.9281	34.1645	34.0419	34	33.7433	34.1319	33.9588	34.0013	33.87	34.4848	34.4077	34.4553	34.1176	34.1095	34.0833	34.21	33.9853	34.0098	34.1112	34.0806	33.8316	34.2899	34.0158	34.2443	34.1311	34.3859	34.439	34.3456
g11034.t1	1	1	NaN	NaN	NaN	NaN	NaN	26.7076	27.2851	27.3693	NaN	NaN	27.2546	26.9863	NaN	27.5699	25.0238	27.8609	NaN	NaN	NaN	NaN	NaN	27.8432	NaN	NaN	NaN	28.2882	27.8796	28.2307	28.2062	28.6	28.3686	27.2358	NaN	NaN	NaN	NaN	NaN	25.7536	NaN	26.89	NaN	26.7609	26.2282	26.6316	28.5291	28.7779	26.7862
g11035.t1	16	15	28.2501	28.7406	28.7681	28.9188	28.4461	28.8469	28.6264	28.5184	28.4408	28.503	28.7515	28.6217	28.6104	28.5889	28.6913	28.5168	28.7777	29.1624	29.2076	28.714	28.8477	28.9189	29.0306	28.2936	28.2707	28.8485	28.5436	28.5201	28.7338	28.7372	29.0552	28.3648	29.1377	28.7128	29.0156	28.8246	28.8202	28.7093	29.0658	28.6998	28.7187	28.7547	28.6066	28.9136	28.785	28.7751	28.5166
g11036.t1	20	20	32.1413	32.9217	32.7022	32.8174	32.2698	32.3677	32.2041	32.1849	31.8721	32.0342	32.2371	31.9033	31.8849	32.2426	32.2467	32.312	32.7727	33.0628	32.7861	32.7035	32.2456	32.3305	32.4166	32.1892	31.8763	32.1702	32.128	32.0747	31.9581	32.3092	32.1074	31.8657	32.7322	32.7611	33.0829	32.8264	32.2075	32.3133	32.2172	32.319	32.2651	32.2856	32.2733	32.2072	32.1845	32.276	31.9996
g11037.t1	4	0	29.8854	30.2429	29.6544	29.5765	29.7609	NaN	29.7396	29.5025	NaN	29.9698	29.8055	29.2583	28.5777	28.9866	29.7006	29.1772	29.6638	29.9845	30.2521	31.0951	29.4877	29.9977	29.6291	29.6076	29.244	29.7133	29.5417	NaN	29.2848	NaN	29.1816	NaN	30.0769	29.6967	29.7282	30.018	29.9091	29.7608	29.1564	29.3716	29.5691	29.6047	29.5067	29.4988	29.3783	29.415	NaN
g11037.t2	4	0	29.8854	30.2429	29.6544	29.5765	29.7609	NaN	29.7396	29.5025	NaN	29.9698	29.8055	29.2583	28.5777	28.9866	29.7006	29.1772	29.6638	29.9845	30.2521	31.0951	29.4877	29.9977	29.6291	29.6076	29.244	29.7133	29.5417	NaN	29.2848	NaN	29.1816	NaN	30.0769	29.6967	29.7282	30.018	29.9091	29.7608	29.1564	29.3716	29.5691	29.6047	29.5067	29.4988	29.3783	29.415	NaN
g11040.t1	33	33	33.8498	34.8704	34.4354	34.9206	34.9011	35.0535	34.9902	35.1639	34.8205	34.6792	34.685	35.0679	34.6928	35.069	34.9478	34.6415	34.2608	34.7767	34.3694	34.2953	34.4266	34.8266	34.7274	34.5366	34.3163	34.5562	34.6659	34.6765	34.7413	34.6481	34.5027	34.6379	34.3719	34.5427	34.3416	34.4747	34.6604	34.9398	34.7287	34.6906	34.8206	34.8165	34.7808	34.7762	34.5512	34.6975	34.6831
g11044.t1	1	1	NaN	NaN	28.6036	29.1114	NaN	NaN	29.227	29.059	28.114	28.6512	NaN	28.4395	NaN	NaN	29.745	NaN	NaN	NaN	NaN	NaN	NaN	29.7634	29.53	NaN	28.6677	29.681	NaN	NaN	NaN	29.4121	29.4401	28.8062	NaN	29.069	NaN	30.0826	NaN	NaN	NaN	29.5085	NaN	29.841	NaN	28.9014	29.1949	29.9266	28.9961
g11049.t1	48	47	32.889	33.3224	33.0882	33.1905	33.3546	33.2925	33.3894	33.5539	33.6227	33.6078	33.5583	33.575	33.7633	33.7459	33.6398	33.2215	33.1529	33.3785	33.3713	33.0599	33.7493	33.7628	33.7144	33.3761	33.7489	33.6791	33.8672	33.6098	33.8062	33.7473	33.6442	33.6384	33.2188	33.1759	33.2223	33.2252	33.5399	33.6602	33.6457	33.4654	33.6786	33.7775	33.6633	33.719	33.7786	33.7538	33.7298
g1105.t1	2	2	NaN	28.2698	NaN	27.752	NaN	NaN	27.5153	NaN	27.359	NaN	26.8696	27.3913	27.5942	NaN	27.201	26.7905	NaN	28.123	NaN	NaN	NaN	27.3615	27.2624	27.5177	27.475	27.5269	NaN	27.089	27.1703	NaN	27.1286	26.8443	28.1867	28.0305	27.7894	27.7776	NaN	27.3135	27.5286	27.4784	27.5191	26.9937	27.5833	27.1378	NaN	27.0955	27.2448
g11052.t1	1	1	NaN	NaN	NaN	25.6555	NaN	NaN	NaN	NaN	NaN	NaN	NaN	NaN	NaN	NaN	NaN	NaN	NaN	NaN	27.1124	NaN	NaN	NaN	NaN	NaN	NaN	NaN	NaN	NaN	NaN	NaN	NaN	NaN	NaN	NaN	NaN	NaN	NaN	NaN	NaN	NaN	NaN	NaN	NaN	NaN	NaN	NaN	NaN
g11054.t1	46	45	32.5379	32.4224	32.2848	32.3704	31.9094	31.9259	32.1877	32.1237	31.8847	31.7857	31.8846	31.916	31.7204	31.9916	31.9561	31.8198	32.6233	32.4096	32.3576	32.1812	32.0093	32.0455	32.0929	31.8339	31.9008	31.9978	31.9634	31.8882	31.8888	31.8646	31.8402	31.9337	32.4859	32.6162	32.5771	32.3383	31.8883	32.0699	31.9928	31.9636	32.0319	31.9219	31.7661	31.8629	31.5773	31.8505	31.9583
g11055.t1	10	7	33.1115	33.6613	33.3682	33.295	32.9939	33.1848	33.0167	33.4709	33.028	33.0582	33.1627	33.1181	33.1396	33.172	33.1264	33.2774	33.2201	33.5559	33.237	33.2788	33.2064	33.0481	33.2308	33.1113	33.0856	33.0621	33.0043	33.0659	32.8571	32.9775	33.2561	33.0615	33.2899	33.487	33.6094	33.7211	32.85	33.1015	32.9339	32.8565	32.828	33.114	32.8957	32.9607	32.9324	33.1079	33.1099
g11056.t1	4	4	25.9913	30.0384	28.317	28.3573	29.1496	29.9842	28.9081	28.5347	29.9554	28.7645	29.107	29.0872	28.6516	28.7337	29.6768	30.0826	NaN	28.2455	29.0399	29.355	28.8273	29.3098	28.9158	30.196	28.5196	29.5845	29.8777	29.5787	29.388	29.2841	29.4759	29.8497	28.215	28.6864	29.7561	28.9374	29.5077	29.1235	29.37	29.7663	28.7714	29.4663	29.7864	29.3694	29.0213	29.4706	29.7516
g11058.t1	1	1	NaN	NaN	NaN	NaN	34.8396	26.1291	NaN	NaN	NaN	NaN	NaN	NaN	NaN	NaN	NaN	NaN	NaN	NaN	NaN	NaN	27.1155	27.5828	27.6117	NaN	NaN	28.0703	NaN	35.198	27.9392	27.6639	NaN	NaN	NaN	NaN	NaN	NaN	26.6271	27.5183	NaN	28.6478	27.0297	27.8302	NaN	34.4624	28.5829	NaN	27.6646
g11059.t1	1	1	30.1364	30.4542	NaN	30.5879	NaN	30.0745	29.903	NaN	NaN	NaN	29.4525	30.0235	NaN	NaN	NaN	29.8879	30.0564	NaN	NaN	28.8357	30.1715	30.4706	30.1486	30.4112	NaN	29.0112	30.4568	NaN	NaN	NaN	30.0359	NaN	30.6887	30.4656	30.7185	30.6985	29.4079	NaN	NaN	NaN	29.8105	NaN	29.9255	NaN	NaN	NaN	NaN
g1106.t1	6	6	27.937	29.0095	28.7732	29.2484	27.7296	27.8672	NaN	25.9476	27.7837	28.8153	28.1282	NaN	27.9074	27.8842	28.38	28.3334	28.6717	29.6668	28.4613	27.6421	27.3554	30.6843	27.1287	28.2492	27.8477	26.2188	24.2127	25.9656	27.2918	29.3196	27.8685	29.2831	28.44	29.285	28.972	29.2592	27.8808	28.4746	28.267	NaN	25.4049	27.89	26.0113	27.277	NaN	29.2512	26.5965
g11060.t1	5	5	26.8743	28.0433	27.7208	28.0652	27.4333	27.9289	27.202	27.4794	26.575	27.5814	27.5206	27.202	27.3956	27.4722	27.0666	26.4744	27.4223	28.2857	28.0424	28.225	27.109	27.2602	27.5601	27.1546	27.6605	27.5258	27.7021	26.9806	27.3115	27.1601	27.4227	27.2662	27.5784	28.0982	28.085	28.027	27.7927	27.8481	27.7637	27.5367	27.4431	27.3427	27.1074	27.9495	27.7906	27.1826	27.3823
g11061.t1	2	2	NaN	27.5554	27.777	26.8443	NaN	NaN	28.5134	NaN	27.6463	NaN	NaN	28.2759	27.1322	27.7586	27.6627	NaN	NaN	NaN	26.8798	28.7425	NaN	NaN	27.576	27.6765	NaN	NaN	NaN	NaN	NaN	NaN	NaN	NaN	NaN	NaN	28.656	27.9682	NaN	NaN	NaN	27.5106	NaN	NaN	NaN	NaN	NaN	28.318	NaN
g11065.t1	7	7	32.8826	33.9286	33.2565	33.7856	33.5017	33.836	34.0128	33.902	33.0776	33.288	33.2619	33.2128	33.2385	33.0422	33.0005	33.351	33.6431	33.5021	33.8129	33.5553	33.637	33.7289	33.8588	33.7996	33.1469	33.2049	33.26	33.2208	33.8064	32.9525	33.0029	32.8637	33.6547	33.7487	33.8598	34.0028	33.5555	33.692	33.8192	33.4914	33.5471	33.2095	33.063	33.6598	32.6282	32.6687	32.8134
g11067.t1	3	3	29.7316	29.6483	29.588	30.0316	NaN	NaN	28.8607	29.1559	NaN	27.8186	28.8452	28.5101	NaN	NaN	27.3997	28.1248	29.3423	29.6515	29.8395	28.9768	28.886	29.2175	NaN	29.093	28.5966	28.4456	28.1256	NaN	26.5348	NaN	NaN	NaN	29.3972	29.0063	27.9852	NaN	28.7017	NaN	NaN	NaN	27.4251	NaN	28.2139	28.0152	26.0404	NaN	26.8012
g11068.t1	1	1	NaN	NaN	NaN	NaN	NaN	NaN	30.6404	NaN	NaN	NaN	NaN	NaN	NaN	NaN	NaN	NaN	NaN	NaN	NaN	NaN	NaN	NaN	NaN	29.8595	30.4045	30.2095	NaN	30.6741	NaN	30.5273	30.6954	NaN	NaN	NaN	NaN	NaN	NaN	NaN	NaN	NaN	NaN	NaN	NaN	30.485	NaN	30.5151	30.3555
g11069.t1	4	4	32.2421	32.2729	32.332	32.3273	32.271	32.6872	32.5959	32.5682	32.5838	33.0373	32.8663	32.5061	32.4117	32.627	32.5265	32.1402	32.4027	32.6658	32.7535	32.5142	32.9085	32.7058	32.8471	32.4948	32.7449	32.8725	33.0493	32.5638	32.1612	32.4404	32.5863	32.8428	32.3228	32.311	31.8165	32.3885	32.7105	32.8709	33.2243	32.6488	33.1018	NaN	32.748	32.9088	32.6241	32.3823	32.5089
g1107.t1	10	10	27.6263	28.2487	27.5322	28.0739	28.792	28.9294	28.7168	28.864	29.3201	28.8631	29.2422	28.6358	28.8204	28.7739	28.458	28.7786	26.321	27.9175	28.2698	27.682	28.6845	28.7952	28.6619	28.0291	28.7932	28.6235	28.6527	28.5411	28.3819	28.7775	28.6946	28.8308	27.6637	27.6467	NaN	27.7195	28.1258	28.6086	28.7442	28.4826	28.4883	28.7778	29.0022	28.6472	28.2083	28.5774	28.5024
g11070.t1	10	10	NaN	26.2924	NaN	24.7671	29.1567	28.7434	28.3824	28.9267	28.9105	29.1554	29.2384	29.2373	29.9041	30.035	29.7821	29.7471	NaN	NaN	NaN	NaN	29.0121	28.8574	29.0389	28.7443	29.1208	29.352	29.1556	29.2097	29.747	29.8339	29.5109	29.4323	25.7807	25.977	25.5656	NaN	28.9343	29.0652	29.0569	29.0121	29.1829	29.3556	29.4388	29.2513	29.583	29.8607	29.8862
g11077.t1	1	0	NaN	31.3686	31.2857	NaN	NaN	NaN	NaN	NaN	NaN	NaN	NaN	NaN	NaN	NaN	NaN	NaN	NaN	NaN	31.06	31.2164	NaN	NaN	NaN	NaN	NaN	NaN	NaN	NaN	NaN	NaN	NaN	NaN	NaN	NaN	NaN	NaN	NaN	NaN	NaN	NaN	NaN	NaN	NaN	NaN	NaN	NaN	NaN
g1108.t1	26	26	33.5809	33.7797	33.6861	33.7204	33.1392	33.2836	33.3548	33.6686	32.9691	33.1855	33.1732	33.138	33.1452	33.2173	33.0972	32.7122	33.9899	33.8818	33.8575	33.6643	33.3725	33.5132	33.3983	33.2673	33.2059	33.2558	33.2744	33.17	33.207	33.256	33.0803	33.0366	33.8371	33.7345	33.8196	33.6729	33.2871	33.4863	33.4722	33.2382	33.4301	33.4738	33.33	33.2976	32.9648	33.2659	32.9579
g11084.t1	5	4	29.3829	30.2991	30.7519	30.5246	29.9404	29.6597	30.5114	29.523	29.207	29.4412	28.5815	29.0602	28.5908	29.1014	29.5849	29.0785	29.4132	30.3698	29.8453	28.6165	NaN	29.7396	28.9253	28.3075	28.2975	29.101	29.3707	29.3627	29.0314	29.1847	28.5227	28.041	29.1478	29.2282	29.3073	29.5548	29.4928	29.0799	29.5073	29.3915	28.9475	28.4785	29.3418	28.5229	28.4709	28.7534	27.8124
g11088.t1	13	13	31.2686	31.0382	30.7735	31.0927	30.766	31.0167	30.6591	31.2091	31.0924	31.0543	30.8459	30.7647	30.8836	30.7782	30.9136	30.411	30.8873	31.36	31.5435	31.3808	30.8859	30.9237	31.0204	30.5194	30.857	30.7057	30.7459	30.5639	30.605	30.4877	30.7322	30.6495	31.5856	31.2015	31.0568	31.1272	31.0537	31.0747	31.0083	30.9295	30.9778	30.7958	30.8691	30.7146	30.7126	30.7103	30.6111
g1109.t1	8	0	28.2401	28.6237	27.9216	28.1685	28.1194	28.2341	28.1823	28.5375	27.8088	26.7022	27.9523	27.9936	27.475	26.5768	27.8543	28.2725	28.2282	28.3454	28.2623	28.3095	27.7353	27.8331	28.4308	27.8458	27.2024	27.832	27.8402	27.709	28.0774	28.157	28.2421	27.9436	28.4225	28.355	28.73	28.6992	27.766	27.6835	27.5725	28.2274	28.0195	28.3166	27.8412	27.9862	28.1718	27.8825	28.2642
g1109.t2	9	1	28.2401	28.8341	27.9216	28.1685	28.1194	28.2341	28.1823	28.4775	27.8088	26.7119	27.9523	28.1417	27.475	26.8341	27.8226	28.2725	28.2282	28.5524	28.2623	28.3095	27.7353	27.6981	28.0751	27.8458	27.2024	27.832	27.8288	27.709	28.0091	28.157	28.2421	27.9436	28.4225	28.355	28.6442	28.6992	27.7476	27.6835	27.5725	28.2274	28.1959	28.7387	27.8412	27.9862	27.6554	27.8825	28.2642
g11092.t1	2	2	27.4923	28.8746	28.6561	29.0142	28.1904	29.1209	29.1453	29.215	28.6511	28.9199	29.062	28.9646	28.756	29.1417	29.3858	29.2097	28.4673	29.2279	29.2032	29.0116	29.0061	29.3157	29.2039	29.2164	27.6273	29.1684	29.1425	29.0917	29.2833	29.3413	29.3377	28.9638	29.0109	29.1364	29.4423	29.5893	28.8259	29.5686	29.1117	29.0957	29.1148	29.0171	29.1806	28.6282	28.6894	29.2816	29.2582
g11093.t1	30	29	30.8105	30.9908	30.5415	31.0961	29.2882	29.5518	29.5799	29.6782	28.9759	29.1959	28.925	28.971	28.8584	28.3559	28.5802	28.34	30.631	30.96	30.9401	30.616	29.4889	29.994	29.6862	29.7455	29.2649	29.1797	29.4312	29.2172	28.9027	28.8563	29.1009	29.0018	30.7455	30.7822	30.6008	30.6121	29.5093	29.8267	29.682	29.711	29.1821	29.1193	29.1637	29.2299	28.4562	29.3075	29.0852
g11094.t1	6	0	28.7902	29.2019	28.2791	28.3014	27.7249	28.0079	28.0093	28.4219	28.3835	28.5449	28.2538	27.949	NaN	27.8079	28.1443	27.8907	28.5127	29.2473	28.1989	27.8517	27.9462	28.5645	28.4016	28.1881	27.9772	27.9858	28.141	27.7841	28.692	27.6636	27.8623	27.7062	28.8999	28.806	28.9071	28.6294	28.3904	28.7557	28.3652	28.2474	27.9842	28.3214	28.1322	28.1721	27.3666	27.7972	27.9832
g11094.t2	6	0	28.7902	29.2019	28.2791	28.3014	27.7249	28.0079	28.0093	28.4219	28.3835	28.5449	28.2538	27.949	NaN	27.8079	28.1443	27.8907	28.5127	29.2473	28.1989	27.8517	27.9462	28.5645	28.4016	28.1881	27.9772	27.9858	28.141	27.7841	28.692	27.6636	27.8623	27.7062	28.8999	28.806	28.9071	28.6294	28.3904	28.7557	28.3652	28.2474	27.9842	28.3214	28.1322	28.1721	27.3666	27.7972	27.9832
g11099.t1	1	1	NaN	NaN	NaN	NaN	NaN	NaN	NaN	NaN	NaN	NaN	NaN	NaN	NaN	NaN	NaN	NaN	NaN	NaN	NaN	NaN	NaN	NaN	NaN	NaN	NaN	NaN	NaN	NaN	NaN	NaN	NaN	NaN	NaN	NaN	NaN	NaN	NaN	NaN	NaN	NaN	NaN	NaN	NaN	NaN	NaN	NaN	NaN
g111.t1	1	1	NaN	NaN	NaN	27.9489	NaN	NaN	NaN	NaN	NaN	NaN	NaN	NaN	NaN	NaN	NaN	NaN	NaN	NaN	NaN	NaN	26.7112	22.7161	28.3242	NaN	NaN	NaN	NaN	NaN	NaN	NaN	28.2878	NaN	NaN	27.5535	NaN	NaN	NaN	27.3409	NaN	28.453	NaN	27.2709	28.3385	28.514	NaN	NaN	NaN
g1110.t1	2	0	34.4984	34.5856	34.7934	34.67	33.8492	34.2009	34.4889	34.9892	34	34.0675	34.4124	34.9715	33.8285	34.7417	34.6944	34.8632	34.3294	34.6031	34.6763	34.6959	34.4411	34.929	35.2041	34.8248	34.616	34.8576	34.9707	35.2249	34.8413	35.1761	35.0922	35.2145	34.3529	34.455	34.9705	35.0498	34.3978	34.8832	34.7377	34.9653	34.4492	35.0279	34.8764	34.9691	34.7368	34.8643	35.3396
g1110.t2	2	0	34.4984	34.5856	34.7934	34.67	33.8492	34.2009	34.4889	34.9892	34	34.0675	34.4124	34.9715	33.8285	34.7417	34.6944	34.8632	34.3294	34.6031	34.6763	34.6959	34.4411	34.929	35.2041	34.8248	34.616	34.8576	34.9707	35.2249	34.8413	35.1761	35.0922	35.2145	34.3529	34.455	34.9705	35.0498	34.3978	34.8832	34.7377	34.9653	34.4492	35.0279	34.8764	34.9691	34.7368	34.8643	35.3396
g11100.t1	13	13	32.8802	33.2865	32.8283	33.4551	32.8367	32.9017	32.7499	33.1002	32.8778	32.8742	32.9352	32.85	32.9553	33.4073	33.0652	32.955	32.9901	33.4001	33.2447	33.1345	33.1689	33.3825	33.2462	33.1688	32.8177	33.2066	33.0769	32.9215	33.2581	33.3994	33.3862	33.0628	33.2902	33.3965	33.2986	33.0354	33.1118	33.4333	33.3099	33.3068	33.1315	33.3705	32.91	33.7029	33.091	33.5423	33.1649
[truncated: 4,211 more rows]
[truncated: 1 more columns]

## Sheet: Global proteomics day 2 stats
			P-value	P-value	P-value	G-value	G-value	G-value	Trend	Trend	Trend	Log2FC	Log2FC	Log2FC	Counts	Counts	Counts
[truncated: 4,675 more rows]

[truncated: 3 more sheets: Global proteomics day 4 stats, Global proteomics day 6 stats, Global proteomics day 8 stats]
