# Supplementary material for: Integration of Proteomics and Metabolomics Into the Design, Build, Test, Learn Cycle to Improve 3-Hydroxypropionic Acid Production in Aspergillus pseudoterreus
Source: Front Bioeng Biotechnol. 2021 Apr 7;9:603832. doi: 10.3389/fbioe.2021.603832 (PMC8058442; doi:10.3389/fbioe.2021.603832)
Supplement: Supplementary file 2 [file Table_2.XLSX]

## Sheet: Extracellular metabolomics data
Sample ID	Strain	Time (h)	Dry cell mass (g/L)	Glucose (g/L)	3HP (g/L)	Aconitic acid (g/L)	Isocitric acid (g/L)	Citric acid (g/L)	Malic acid (g/L)	Glycerol (g/L)	Alpha-ketoglutaric acid (g/L)
B30_fresh_medium	-	0	-	100.93	0	0	0	0	0	0	0
B30.33.1	ABF_004528_6	0.1	0.0864516	99.0493	-0.00135828	0.126895	0	0	0.0100104	0.142452	0
B30.33.2	ABF_004528_6	7.6	0	102.625	-0.000441018	0.0334598	0	0	0.0100104	0.108846	0
B30.33.3	ABF_004528_6	19.1667	0.376	96.3869	0.0101061	0.06046	0	0	0.0100104	0.166641	0
B30.33.4	ABF_004528_6	30.9167	2.326	114.323	0.0974076	0.10815	0	0	0.0100104	0.475884	0
B30.33.5	ABF_004528_6	43.4167	5.206	79.7072	0.463853	0.160221	0	0.606568	0.0100104	1.32178	0
B30.33.6	ABF_004528_6	55	7.978	71.5926	0.626142	0.183924	0.0302031	0.313106	0.0100104	1.95461	0
B30.33.7	ABF_004528_6	67.5	8.049	53.9171	0.688104	1.60399	0.556949	0.805834	0.115917	2.37483	0.120152
B30.33.8	ABF_004528_6	79.4	9.284	49.6773	0.539964	3.4771	1.22018	0.954087	0.138756	2.57558	0.307256
B30.33.9	ABF_004528_6	91.4167	9.266	28.8535	0.472596	5.02691	1.92766	1.18722	0.175112	2.81927	0.462727
B30.33.10	ABF_004528_6	103.75	10.012	19.7826	0.41249	6.55975	2.38817	1.32354	0.191154	2.76166	0.580013
B30.33.11	ABF_004528_6	115.417	9.718	16.2935	0.364863	8.24936	3.31512	1.27309	0.317671	3.14379	0.900625
B30.33.12	ABF_004528_6	127.083	10.5814	10.5366	0.297625	9.24515	3.86344	2.15725	0.330106	3.15571	0.984555
B30.33.13	ABF_004528_6	139.5	10.243	8.6842	0.266789	10.0746	4.28885	1.95032	0.349795	3.31041	1.05977
B30.33.14	ABF_004528_6	151	11.006	6.63893	0.227694	10.6675	4.74867	2.7564	0.38935	3.48746	1.20137
B30.33.15	ABF_004528_6	163.417	11.772	3.4213	0.181086	10.5844	4.45925	2.75545	0.353312	3.47577	1.14919
B30.33.16	ABF_004528_6	170.917	12.326	2.48404	0.165849	10.9321	4.90101	2.83828	0.444135	3.68491	1.33203

## Sheet: Run data
Time (h)	Stir-rate (rpm)	pH	DO	CO2 (%)	Temp (Celcius)
0.0711111	99.306	3.78338	96.4611	0.0388765	29.9806
0.154444	99.6165	3.78376	96.4084	0.0400801	30.0279
0.237778	98.26	3.78215	96.4035	0.0405329	30.008
0.321111	99.1698	3.78031	96.4254	0.0399139	29.9881
0.404444	99.7083	3.78047	96.3927	0.0405378	30.0087
0.487778	98.7308	3.78005	96.5088	0.0397961	29.9598
0.571111	99.118	3.78024	96.3384	0.0404927	30.0458
0.654444	100.033	3.78017	96.4834	0.0410059	29.9612
0.737778	98.9359	3.77939	96.3932	0.0417752	30.0176
0.821111	98.7353	3.78083	96.4335	0.0398651	29.9974
0.904444	100.292	3.77997	96.4275	0.040266	30.0013
0.987778	98.7898	3.77983	96.4506	0.0409198	29.9846
1.07111	98.3931	3.77804	96.4074	0.0408009	30.0013
1.15444	100.182	3.77782	96.4282	0.0412605	29.9948
1.23778	98.931	3.77545	96.4519	0.0403765	29.9836
1.32111	98.5218	3.7762	96.398	0.0401842	30.0146
1.40444	99.6616	3.7769	96.4162	0.0414874	30.0076
1.48778	98.8377	3.77603	96.4053	0.0411779	30.0046
1.57111	98.1804	3.77699	96.4303	0.0411926	29.9998
1.65444	100.478	3.77499	96.3804	0.039489	30.0151
1.73778	99.4577	3.77399	96.4774	0.0407566	29.9731
1.82111	98.2462	3.77575	96.3775	0.0413228	30.0273
1.90444	99.895	3.77203	96.4788	0.040864	29.9705
1.98778	100.166	3.77348	96.4048	0.040863	30.0078
2.07111	97.7862	3.77296	96.4108	0.0404578	30.0108
2.15444	99.0461	3.77112	96.448	0.0416926	29.9856
2.23778	100.37	3.77124	96.4013	0.0422843	30.0147
2.32111	98.79	3.77005	96.449	0.0405886	29.9858
2.40444	98.7097	3.77294	96.4094	0.0415246	30.0008
2.48778	98.9646	3.76994	96.4288	0.0419095	29.9991
2.57111	100.355	3.77006	96.3815	0.0389533	30.0145
2.65444	100.115	3.76853	96.4334	0.0398791	29.9756
2.73778	99.1605	3.76807	96.4266	0.0411871	30.001
2.82111	98.9667	3.76769	96.4315	0.0408825	29.9919
2.90444	98.7032	3.76836	96.3589	0.0392981	30.0329
2.98778	99.3973	3.76816	96.5454	0.0398537	29.9319
3.07111	100.255	3.76501	96.4294	0.0399574	30.0002
3.15444	100.675	3.76699	96.4149	0.0410125	30.0076
3.23778	100.271	3.76301	96.4105	0.03942	29.9998
3.32111	100.53	3.765	96.36	0.0414241	30.03
3.40444	100.283	3.7645	96.488	0.0395691	29.967
3.48778	100.115	3.76304	96.3597	0.0402296	30.0301
3.57111	100.023	3.76399	96.4796	0.0403465	29.9702
3.65444	99.9472	3.76266	96.3603	0.04098	30.0298
3.73778	99.5355	3.76301	96.4504	0.0412646	29.9847
3.82111	98.507	3.76104	96.3996	0.0415162	30.0148
3.90444	98.8257	3.76151	96.4093	0.0412573	30.0004
3.98778	98.9258	3.76007	96.4252	0.0422323	30.0021
4.07111	98.3071	3.76193	96.4965	0.0409613	29.9571
4.15444	98.0099	3.75896	96.3814	0.0409229	30.0144
4.23778	98.03	3.75898	96.4691	0.0403643	29.9707
4.32111	97.4877	3.75885	96.4229	0.0424227	29.9936
4.40444	97.7363	3.75747	96.4479	0.043139	29.9858
4.48778	98.3628	3.75523	96.4071	0.0417374	30.0158
4.57111	99.1575	3.75506	96.4476	0.0415586	29.9859
4.65444	99.5105	3.75493	96.4766	0.0417848	29.9691
4.73778	99.3564	3.75498	96.4034	0.0415412	30.013
4.82111	99.2088	3.75214	96.4314	0.0412264	29.999
4.90444	99.2182	3.75207	96.4088	0.0404827	30.0007
4.98778	100.401	3.75399	96.3996	0.040766	30.0051
5.07111	100.723	3.75298	96.4153	0.0407175	30.0074
5.15444	100.421	3.74704	96.4101	0.0401858	29.9776
5.23778	100.273	3.7495	96.3799	0.0415674	30.0151
5.32111	100.031	3.74901	96.42	0.0410937	30.0037
5.40444	99.6297	3.74675	96.41	0.0406701	30
5.48778	99.0531	3.74402	96.3801	0.0422629	30.015
5.57111	99.1356	3.74399	96.3997	0.0424754	30.0151
5.65444	98.4286	3.74523	96.4161	0.0412021	30.0091
5.73778	97.8454	3.74496	96.4109	0.0418468	30.0144
5.82111	97.9676	3.74168	96.4008	0.0396877	30.0138
5.90444	97.7765	3.74393	96.4522	0.0413716	29.9989
5.98778	98.0618	3.74107	96.3586	0.0408241	30.0311
6.07111	97.823	3.74193	96.4507	0.0412213	29.9845
6.15444	98.2736	3.73906	96.4098	0.0421254	30.0003
6.23778	97.971	3.73612	96.4476	0.0432574	29.9859
6.32111	98.0957	3.73629	96.4415	0.0421313	29.9914
6.40444	98.3228	3.73585	96.4085	0.0427329	30.0022
6.48778	99.126	3.73348	96.4195	0.0428803	30.0041
6.57111	99.1453	3.73396	96.4004	0.0440203	30.0143
6.65444	99.3644	3.73102	96.4103	0.0448302	29.9926
6.73778	99.835	3.72902	96.4107	0.0449235	30.0029
6.82111	100.21	3.72702	96.413	0.0445851	29.9985
6.90444	100.217	3.72603	96.3803	0.045355	30.0087
6.98778	99.2746	3.72488	96.4285	0.0460074	29.9931
7.07111	98.5736	3.72403	96.4285	0.0472876	29.993
7.15444	98.3136	3.72277	96.4534	0.0473482	29.9844
7.23778	98.1181	3.72135	96.3593	0.0482671	30.0306
7.32111	99.0394	3.71711	96.4795	0.0479226	29.9583
7.40444	99.1124	3.71895	96.3965	0.0486862	30.0067
7.48778	100.239	3.7151	96.412	0.0503248	29.9993
7.57111	99.8338	3.71441	96.2362	0.0495965	30.0929
7.65444	99.2244	3.71091	96.4943	0.050451	29.9578
7.73778	98.1919	3.70859	96.3504	0.0501203	30.0424
7.82111	98.3706	3.70847	96.4055	0.050364	30.0123
7.90444	98.9835	3.70436	96.4046	0.0522087	30.0027
7.98778	99.1237	3.70328	96.4083	0.0517861	30.0026
8.07111	100.046	3.70332	96.4117	0.0522706	29.9875
8.15444	100.23	3.70069	96.3967	0.0500719	30.0213
8.23778	99.1955	3.69508	96.4435	0.0522595	29.9874
8.32111	98.3606	3.69429	96.4016	0.0517255	30.0126
8.40444	98.0963	3.69385	96.5139	0.0519894	29.9573
8.48778	99.1671	3.6907	96.343	0.053224	30.0427
8.57111	100.218	3.68657	96.447	0.0528005	29.9872
8.65444	99.7647	3.68424	96.4028	0.0521897	30.0009
8.73778	99.275	3.68294	96.4624	0.0535176	29.9757
8.82111	98.5015	3.68053	96.407	0.0542139	30.0138
8.90444	98.9933	3.67723	96.4346	0.0546015	29.9966
8.98778	99.3388	3.67478	96.3955	0.0555655	30.0092
9.07111	99.6986	3.67361	96.4078	0.0537057	30.0066
9.15444	100.057	3.67057	96.3992	0.0542818	30.0065
9.23778	99.4682	3.66621	96.4036	0.0539255	30.0032
9.32111	98.7144	3.66479	96.4396	0.0532691	29.9913
9.40444	98.3256	3.6612	96.4317	0.0536211	30.0061
9.48778	98.885	3.6562	96.4356	0.0551783	29.9882
9.57111	99.3311	3.65381	96.4028	0.0543153	30.0108
9.65444	99.6515	3.65209	96.4435	0.0539586	29.9878
9.73778	99.7517	3.64804	96.4291	0.0542798	30.0096
9.82111	100.617	3.64369	96.4467	0.0539391	29.9862
9.90444	100.02	3.64182	96.3689	0.055601	30.0247
9.98778	99.4303	3.63617	96.4466	0.0550146	29.9854
10.0711	98.9339	3.63459	96.4141	0.0531945	30.0073
10.1544	98.1215	3.63144	96.4293	0.0574484	30.0004
10.2378	98.1789	3.62815	96.3829	0.0570568	29.9874
10.3211	99.1628	3.6249	96.3988	0.0572779	30.0079
10.4044	100.129	3.62015	96.444	0.0590833	29.9873
10.4878	99.5254	3.61545	96.4085	0.0585621	30.0011
10.5711	98.858	3.61057	96.4859	0.0599838	29.9678
10.6544	97.9111	3.60859	96.2712	0.0604321	30.0837
10.7378	99.1004	3.60404	96.4127	0.0610984	30.0093
10.8211	99.3348	3.60187	96.4087	0.0622756	30.002
10.9044	99.9791	3.59613	96.4274	0.0612771	30.0065
10.9878	99.8444	3.59362	96.4037	0.0618518	30.0038
11.0711	99.1077	3.58812	96.4349	0.0639748	29.9963
11.1544	98.6315	3.58478	96.4071	0.0634801	30.0044
11.2378	97.9926	3.57811	96.3921	0.0630577	30.0184
11.3211	98.2673	3.57255	96.508	0.064083	29.9599
11.4044	99.2493	3.57221	96.3779	0.0665119	30.0233
11.4878	99.2431	3.56521	96.4769	0.0661623	29.9715
11.5711	100.662	3.56155	96.4051	0.0652641	30.0029
11.6544	100.183	3.55681	96.4664	0.0661493	29.9817
11.7378	99.1898	3.55091	96.3994	0.0654543	30.0383
11.8211	98.6419	3.54509	96.4556	0.0668732	29.9808
11.9044	98.4332	3.54209	96.3725	0.0677858	30.0246
11.9878	98.0972	3.53882	96.4182	0.0675785	29.9918
12.0711	98.1736	3.53159	96.3965	0.0682505	30.0218
12.1544	99.2237	3.52742	96.4266	0.06942	29.9917
12.2378	99.3151	3.52166	96.3884	0.0701806	30.0125
12.3211	99.6247	3.51588	96.4523	0.0704882	29.9789
12.4044	100.062	3.51026	96.4113	0.0720555	29.9962
12.4878	99.5209	3.50525	96.4063	0.075132	30.0211
12.5711	99.1996	3.49812	96.4088	0.0734595	30.0019
12.6544	98.9902	3.49225	96.4251	0.0738848	30.0057
12.7378	98.5254	3.48683	96.4076	0.0734711	30.0036
12.8211	98.6268	3.48176	96.4347	0.0756345	29.9965
12.9044	99.2452	3.47486	96.4351	0.0757565	29.9962
12.9878	99.2485	3.47042	96.4235	0.0754205	30.0034
13.0711	99.5565	3.46297	96.4275	0.0784609	29.9947
13.1544	99.9053	3.45868	96.364	0.0780955	30.0276
13.2378	99.8754	3.45232	96.4968	0.0766613	29.9555
13.3211	99.5848	3.44469	96.4344	0.07981	29.9944
13.4044	98.8856	3.43935	96.4846	0.0798321	29.9642
13.4878	98.7638	3.43323	96.3722	0.0813192	30.0254
13.5711	98.9473	3.42435	96.444	0.0827904	29.9865
13.6544	98.4169	3.42059	96.4003	0.0823138	30.0134
13.7378	98.6703	3.41329	96.3658	0.0844394	30.0256
13.8211	98.825	3.4051	96.4415	0.0853774	29.9914
13.9044	99.4744	3.39828	96.3569	0.0851756	30.0365
13.9878	98.8653	3.39228	96.4556	0.0883417	29.9808
14.0711	99.1361	3.38545	96.4363	0.0890628	29.9932
14.1544	99.5556	3.37727	96.3745	0.0896619	30.0191
14.2378	99.5777	3.37005	96.4318	0.0913477	29.9959
14.3211	99.4034	3.36459	96.3781	0.0927972	30.0192
14.4044	99.6103	3.35596	96.3936	0.0928358	30.0121
14.4878	99.812	3.34835	96.3965	0.0937873	30.0068
14.5711	99.7067	3.34217	96.3974	0.0931181	30.0133
14.6544	99.4208	3.33417	96.4697	0.0949165	29.9653
14.7378	99.002	3.32802	96.397	0.0927285	30.0124
14.8211	98.8947	3.32066	96.4367	0.0943181	29.9949
14.9044	98.8914	3.31167	96.3766	0.095039	30.02
14.9878	98.6939	3.30511	96.4368	0.0965428	29.9899
15.0711	98.518	3.29797	96.439	0.0954817	29.9874
15.1544	98.6659	3.28968	96.4212	0.0962198	29.9994
15.2378	98.8045	3.28041	96.4624	0.097569	29.9819
15.3211	99.5387	3.27441	96.4418	0.0993704	29.9881
15.4044	99.4625	3.26559	96.4141	0.0981891	29.982
15.4878	99.2043	3.2592	96.4211	0.0996985	30.0097
15.5711	99.2529	3.24993	96.492	0.100545	29.9565
15.6544	99.5372	3.24288	96.376	0.102571	30.018
15.7378	99.3009	3.23548	96.424	0.101171	30.0006
15.8211	99.221	3.2272	96.4102	0.103791	30.0089
15.9044	99.1777	3.21939	96.3681	0.104047	30.027
15.9878	99.2096	3.20955	96.4089	0.105627	30.0063
16.0711	99.0213	3.20421	96.4557	0.10564	29.9771
16.1544	99.104	3.19547	96.4311	0.109052	29.9921
16.2378	98.9094	3.18706	96.4253	0.109376	30.0077
16.3211	98.7681	3.17846	96.4515	0.112906	29.9769
16.4044	98.5483	3.17036	96.4186	0.114511	30.0034
16.4878	98.8791	3.16248	96.4054	0.115904	30.0034
16.5711	99.1689	3.1539	96.389	0.118645	30.0122
16.6544	99.5161	3.1471	96.4645	0.118979	29.9741
16.7378	99.0141	3.13944	96.3967	0.123693	30.0033
16.8211	99.2959	3.12932	96.4212	0.125826	29.9893
16.9044	99.4197	3.12278	96.4757	0.127048	29.9721
16.9878	99.1573	3.11578	96.2729	0.128711	30.0771
17.0711	99.3773	3.10571	96.3907	0.130297	30.0118
17.1544	99.1363	3.09779	96.4584	0.131126	29.9787
17.2378	99.1434	3.09016	96.4042	0.133757	30.0087
17.3211	98.8781	3.07942	96.4291	0.135323	29.9963
17.4044	98.7758	3.07259	96.3882	0.137849	30.0018
17.4878	99.019	3.0645	96.37	0.137509	30.0225
17.5711	99.1343	3.05475	96.46	0.140949	29.9775
17.6544	98.9638	3.04701	96.3798	0.142444	30.0226
17.7378	99.1971	3.03775	96.4455	0.141707	29.9774
17.8211	99.5391	3.03076	96.4201	0.147535	29.9955
17.9044	99.5994	3.02159	96.4673	0.146893	29.972
17.9878	99.4359	3.01224	96.3495	0.147819	30.0415
18.0711	99.2552	3.00405	96.4643	0.15087	29.9779
18.1544	99.1224	2.99636	96.4311	0.150841	29.9921
18.2378	99.4259	2.98782	96.4234	0.154494	30.001
18.3211	99.3674	2.97927	96.4113	0.15409	30.008
18.4044	99.039	2.97077	96.4138	0.157179	30.0081
18.4878	99.2881	2.96346	96.4073	0.158388	30.0041
18.5711	99.202	2.95445	96.4218	0.165171	30.0041
18.6544	98.9116	2.94489	96.4613	0.168257	29.9799
18.7378	98.8148	2.93888	96.3623	0.170876	30.0283
18.8211	98.8121	2.93056	96.4568	0.173101	29.9766
18.9044	99.6265	2.92152	96.393	0.175434	30.0128
18.9878	99.1371	2.91386	96.4257	0.178809	29.9904
19.0711	99.5034	2.90643	96.4901	0.18245	29.9678
19.1544	99.0667	2.89829	96.4469	0.182773	29.9873
19.2378	98.812	2.89071	96.4758	0.182638	29.9826
19.3211	98.9848	2.88442	96.4072	0.183396	30.0042
19.4044	98.8509	2.87459	96.4388	0.185291	29.9877
19.4878	99.4535	2.8687	96.3702	0.18552	30.0239
19.5711	99.1877	2.8626	96.4313	0.18428	29.992
19.6544	99.3537	2.85291	96.4179	0.186511	29.9909
19.7378	400.113	2.84461	96.4346	0.184071	29.9877
19.8211	400.064	2.83778	96.4378	0.310637	29.9896
19.9044	400.316	2.83082	96.4506	0.240429	29.9845
19.9878	400.429	2.82273	96.4262	0.21652	29.9993
20.0711	400.386	2.81568	96.4395	0.212302	29.9857
20.1544	400.674	2.80653	96.4047	0.215862	30.0176
20.2378	400.015	2.79947	96.4853	0.219374	29.9582
20.3211	399.616	2.79354	96.3828	0.223089	30.0277
20.4044	400.892	2.78509	96.4372	0.22622	29.9864
20.4878	400.54	2.77932	96.4482	0.230741	29.9863
20.5711	400.644	2.77155	96.4191	0.23284	29.9918
20.6544	400.004	2.76545	96.4045	0.235896	30.0083
20.7378	400.516	2.75639	96.4577	0.236938	29.9834
20.8211	400.405	2.75028	96.4056	0.239162	30.0066
20.9044	400.512	2.74122	96.4056	0.243703	30.0066
20.9878	400.299	2.74356	96.4587	0.244012	29.9785
21.0711	399.973	2.74972	96.4043	0.248767	30.0085
21.1544	399.951	2.75138	96.3927	0.241108	30.0086
21.2378	400.379	2.74508	96.4024	0.251337	30.0114
21.3211	400.168	2.74948	96.4168	0.256903	29.999
21.4044	400.681	2.75059	96.3643	0.257034	30.0267
21.4878	400.365	2.74349	96.4201	0.264207	29.9949
21.5711	400.409	2.74617	96.4601	0.263358	29.9812
21.6544	400.945	2.7496	96.3639	0.264984	30.0271
21.7378	400.201	2.74849	96.4724	0.27228	29.9738
21.8211	400.072	2.74451	96.4304	0.277826	29.9924
21.9044	400.302	2.74718	96.408	0.27837	30.0031
21.9878	400.101	2.74843	96.4127	0.279783	29.9806
22.0711	400.288	2.75176	96.4061	0.284522	30.0036
22.1544	400.73	2.74576	96.4157	0.292341	30.0071
22.2378	400.233	2.74606	96.4147	0.299513	30.0057
22.3211	400.132	2.74741	96.422	0.30001	30.004
22.4044	400.61	2.75049	96.4393	0.3054	29.9931
22.4878	400.526	2.74754	96.3438	0.313993	30.0381
22.5711	400.301	2.74454	96.4836	0.316983	29.9632
22.6544	400.205	2.7461	96.4082	0.322655	30.0027
22.7378	400.347	2.74754	96.4282	0.327679	29.9932
22.8211	399.973	2.74809	96.4409	0.331781	29.9918
22.9044	400.645	2.75027	96.3692	0.335275	30.0231
22.9878	400.958	2.75047	96.4127	0.343936	30.001
23.0711	399.981	2.74947	96.3894	0.350609	30.0027
23.1544	400.332	2.75068	96.4013	0.354982	30.013
23.2378	399.965	2.74752	96.4433	0.361118	29.9857
23.3211	400.129	2.75119	96.4007	0.367252	30.0046
23.4044	400.046	2.7504	96.4039	0.372445	30.0131
23.4878	400.042	2.75222	96.3917	0.374069	30.0091
23.5711	400.143	2.74939	96.4221	0.38655	30.0007
23.6544	399.831	2.7486	96.438	0.389257	29.994
23.7378	400.452	2.74632	96.4101	0.394876	30.0089
23.8211	400.77	2.74578	96.4461	0.404033	29.9796
23.9044	400.613	2.74377	96.3387	0.410931	30.0415
23.9878	399.954	2.74541	96.4241	0.419568	29.9958
24.0711	400.03	2.74933	96.4267	0.426652	29.9937
24.1544	400.151	2.74958	96.4058	0.432576	30.0063
24.2378	400.019	2.75257	96.3886	0.439099	30.0118
24.3211	400.226	2.74873	96.4386	0.443825	29.9935
24.4044	400.134	2.75034	96.4101	0.453768	30.0099
24.4878	399.881	2.74666	96.4132	0.456269	30.0084
24.5711	400.298	2.74431	96.4562	0.465026	29.9902
24.6544	400.284	2.7443	96.423	0.473169	30.0067
24.7378	400.14	2.7457	96.4035	0.477354	30.0097
24.8211	400.377	2.74236	96.4551	0.491076	29.9807
24.9044	400.2	2.74636	96.4228	0.494782	30.0018
24.9878	400.481	2.74873	96.4005	0.499521	30.0048
25.0711	399.953	2.75063	96.4054	0.511323	30.0089
25.1544	400.221	2.75137	96.4037	0.517733	30.0094
25.2378	400.294	2.74738	96.4163	0.531898	29.9825
25.3211	400.282	2.74738	96.3724	0.535636	30.0207
25.4044	400.218	2.74664	96.4243	0.542215	29.9936
25.4878	400.216	2.74613	96.3945	0.552662	30.0106
25.5711	399.775	2.74061	96.4818	0.566335	29.9641
25.6544	400.671	2.7407	96.4149	0.572877	30.0061
25.7378	400.053	2.74215	96.5079	0.585962	29.9648
25.8211	400.205	2.74708	96.3584	0.595599	30.0358
25.9044	400.132	2.74669	96.4846	0.598998	29.9643
25.9878	400.415	2.74637	96.4016	0.610941	30.0084
26.0711	400.402	2.74037	96.3822	0.621169	30.0205
26.1544	400.413	2.74116	96.4372	0.629989	29.9898
26.2378	400.568	2.74267	96.4028	0.642751	29.9951
26.3211	400.188	2.74789	96.4133	0.6502	30.0012
26.4044	400.078	2.74733	96.405	0.660434	30.0025
26.4878	400.209	2.74117	96.4303	0.670609	29.9898
26.5711	399.696	2.74278	96.4437	0.683469	29.9897
26.6544	400.296	2.74788	96.4412	0.688023	29.9883
26.7378	400.017	2.74658	96.425	0.701972	29.9981
26.8211	400.388	2.73825	96.4202	0.711623	29.9962
26.9044	400.687	2.74552	96.4403	0.719906	29.9923
26.9878	400.591	2.75063	96.4026	0.720985	30.011
27.0711	400.505	2.74647	96.402	0.736842	30.004
27.1544	400.69	2.74027	96.4036	0.744648	30.0134
27.2378	400.463	2.74872	96.4028	0.752815	30.0109
27.3211	399.973	2.74928	96.3656	0.760245	30.0258
27.4044	400.212	2.74444	96.4252	0.768878	30.0038
27.4878	400.278	2.73929	96.4039	0.776813	30.0092
27.5711	400.11	2.74142	96.5048	0.788185	29.9521
27.6544	399.89	2.74088	96.3541	0.802123	30.0344
27.7378	400.127	2.7458	96.458	0.815094	29.976
27.8211	400.52	2.7466	96.4249	0.819647	30.0015
27.9044	400.697	2.7434	96.4635	0.83037	29.9793
27.9878	400.747	2.74058	96.4237	0.835142	30.0032
28.0711	400.01	2.74343	96.4348	0.848498	29.9915
28.1544	400.352	2.75144	96.391	0.857784	30.0117
28.2378	400.333	2.75059	96.4248	0.863754	29.9944
28.3211	400.065	2.74139	96.4793	0.866922	29.9653
28.4044	400.381	2.7413	96.4384	0.877927	29.992
28.4878	400.235	2.74914	96.4259	0.878754	30.0107
28.5711	400.83	2.74486	96.4183	0.89062	29.9958
28.6544	399.691	2.74129	96.4714	0.898696	29.9689
28.7378	400.306	2.7417	96.3893	0.908823	30.0257
28.8211	400.103	2.74137	96.4011	0.908383	30.0087
28.9044	400.657	2.74916	96.4131	0.922708	30.0035
28.9878	400.639	2.74316	96.4268	0.924978	30.0058
29.0711	400.543	2.74195	96.4016	0.927152	30.0063
29.1544	400.23	2.74134	96.4134	0.93259	29.9987
29.2378	400.017	2.75183	96.4248	0.924456	30.0129
29.3211	400.256	2.74448	96.3421	0.939339	30.0398
29.4044	400.025	2.74282	96.4207	0.92772	29.9947
29.4878	400.19	2.74682	96.4092	0.941876	30.0095
29.5711	400.809	2.74009	96.3995	0.941935	30.0148
29.6544	400.636	2.74781	96.4058	0.953514	30.0031
29.7378	400.48	2.75081	96.4184	0.955037	29.9904
29.8211	400.439	2.7458	96.446	0.96016	29.9865
29.9044	399.811	2.74145	96.419	0.959501	29.989
29.9878	400.249	2.74877	96.4723	0.961917	29.9716
30.0711	399.877	2.74411	96.4094	0.966891	30.0008
30.1544	399.732	2.74112	96.4041	0.975421	30.0168
30.2378	400.484	2.74791	96.3648	0.981747	30.0282
30.3211	400.489	2.74612	96.4275	0.978282	29.9981
30.4044	399.845	2.74187	96.4038	0.990495	30.0131
30.4878	400.419	2.74853	96.4493	0.991532	29.9855
30.5711	400.09	2.74696	96.3793	1.00358	30.0156
30.6544	400.627	2.74296	96.4506	1.00311	29.9847
30.7378	400.347	2.74295	96.4014	1.01011	30.0143
30.8211	401.303	2.7461	96.448	1.0142	29.9858
30.9044	400.287	2.7483	96.4725	1.01825	29.9745
30.9878	399.891	2.74458	96.4215	1.01319	29.9957
31.0711	399.776	2.74935	96.4068	1.02344	30.0019
31.1544	400.784	2.74394	96.382	1.03233	30.007
31.2378	400.113	2.74193	96.4486	1.04414	29.9861
31.3211	400.494	2.74246	96.4646	1.05784	29.9735
31.4044	400.52	2.75031	96.3835	1.03715	30.0069
31.4878	400.251	2.74891	96.5094	1.05376	29.9512
31.5711	400.581	2.74791	96.3947	1.05639	30.0072
31.6544	399.884	2.74473	96.4455	1.07384	29.9877
31.7378	400.075	2.74114	96.4529	1.069	29.9836
31.8211	399.939	2.7478	96.385	1.07959	30.0135
31.9044	400.635	2.7489	96.4459	1.08555	29.9865
31.9878	400.359	2.74468	96.4311	1.08645	29.9921
32.0711	400.716	2.74389	96.3922	1.1076	30.0183
32.1544	400.318	2.74837	96.3977	1.10782	30.0066
32.2378	400.512	2.74544	96.4588	1.1168	29.9806
32.3211	399.983	2.74282	96.4038	1.12969	30.0234
32.4044	400.252	2.75056	96.4624	1.13709	29.9738
32.4878	400.173	2.74252	96.4309	1.1408	29.9958
32.5711	401.254	2.74307	96.4224	1.14216	29.9899
32.6544	400.261	2.74614	96.4232	1.15127	30.0107
32.7378	400.523	2.74286	96.3414	1.16738	30.0386
32.8211	400.041	2.74252	96.467	1.16572	29.9715
32.9044	400.566	2.74815	96.3675	1.16908	30.0255
32.9878	399.783	2.74797	96.4134	1.18113	29.9983
33.0711	399.482	2.74606	96.4658	1.18274	29.9727
33.1544	400.366	2.74192	96.4435	1.19312	29.9874
33.2378	400.387	2.74556	96.4115	1.19687	29.9989
33.3211	400.83	2.74713	96.4756	1.21228	29.986
33.4044	401.088	2.74408	96.3939	1.19934	30.0081
33.4878	399.798	2.74017	96.4196	1.20272	30.0077
33.5711	400.301	2.74463	96.4269	1.2089	30.0009
33.6544	400.011	2.74609	96.4282	1.21564	29.9932
33.7378	401.001	2.74286	96.3464	1.21332	30.0409
33.8211	400.29	2.7421	96.4319	1.23336	29.989
33.9044	400.601	2.74505	96.409	1.23567	30.0015
33.9878	400.389	2.74996	96.3621	1.23266	30.0284
34.0711	400.251	2.74645	96.4411	1.24004	29.9895
34.1544	400.797	2.74711	96.3566	1.24738	30.0317
34.2378	400.657	2.74512	96.4371	1.24414	29.992
34.3211	400.088	2.74388	96.3576	1.25292	30.0318
34.4044	400.969	2.74644	96.5287	1.25804	29.9457
34.4878	399.946	2.74874	96.4018	1.26363	30.0085
34.5711	400.444	2.74743	96.3796	1.26572	30.0195
34.6544	400.171	2.74838	96.4726	1.27584	29.9744
34.7378	400.97	2.74714	96.4571	1.27971	29.9808
34.8211	400.457	2.74695	96.4324	1.28312	29.9986
34.9044	399.93	2.74495	96.411	1.28616	30.0002
34.9878	400.775	2.74206	96.4236	1.27961	30.0008
35.0711	400.021	2.74201	96.4006	1.29351	30.0141
35.1544	400.279	2.74813	96.4113	1.29777	29.9995
35.2378	399.953	2.74805	96.4007	1.30712	30.007
35.3211	400.371	2.74821	96.4114	1.30189	29.9989
35.4044	401.371	2.74692	96.3638	1.31201	30.0277
35.4878	400.009	2.74516	96.4284	1.30919	30.0154
35.5711	400.052	2.74591	96.4377	1.31578	29.9961
35.6544	400.699	2.74283	96.4152	1.31537	29.9974
35.7378	399.919	2.74167	96.3799	1.31383	30.0151
35.8211	401.06	2.746	96.3798	1.32617	30.0151
35.9044	400.078	2.748	96.44	1.32511	29.985
35.9878	399.918	2.746	96.4999	1.33789	29.9551
36.0711	400.327	2.745	96.4795	1.33123	29.9851
36.1544	400.164	2.74214	96.4299	1.33922	30
36.2378	400.888	2.74602	96.4296	1.33617	29.9926
36.3211	399.922	2.74698	96.3813	1.34043	30.0144
36.4044	400.779	2.74946	96.3985	1.34145	30.0081
36.4878	400.377	2.74896	96.4279	1.34525	30.0011
36.5711	400.209	2.74636	96.414	1.34929	30.008
36.6544	400.128	2.74606	96.4468	1.35028	29.9869
36.7378	401.229	2.74662	96.4006	1.35111	30.0145
36.8211	400.088	2.74506	96.4313	1.35842	29.9991
36.9044	400.277	2.7443	96.4926	1.36356	29.9595
36.9878	400.861	2.74257	96.4158	1.36473	29.9978
37.0711	400.359	2.74471	96.4514	1.36558	29.9839
37.1544	400.559	2.74314	96.423	1.37087	30.0021
37.2378	400.565	2.74487	96.3973	1.37293	30.002
37.3211	399.859	2.74413	96.4087	1.3721	30.0019
37.4044	401.051	2.74225	96.3943	1.37468	30.0178
37.4878	400.456	2.74788	96.4565	1.37909	29.9774
37.5711	400.097	2.74677	96.3659	1.37511	30.0265
37.6544	400.378	2.74544	96.4744	1.38689	29.9734
37.7378	399.629	2.74589	96.4011	1.35764	30.0134
37.8211	399.966	2.74531	96.409	1.40943	30.0016
37.9044	400.797	2.7458	96.4031	1.40577	30.0135
37.9878	400.562	2.7451	96.431	1.39888	29.9993
38.0711	400.206	2.74691	96.4118	1.4031	29.9993
38.1544	400.88	2.74696	96.4105	1.40093	30.0097
38.2378	400.326	2.74609	96.4492	1.40471	29.9853
38.3211	400.349	2.74684	96.4025	1.40327	30.0138
38.4044	400.505	2.74796	96.4076	1.40718	30.0012
38.4878	399.922	2.74793	96.4022	1.41259	30.0139
38.5711	400.559	2.74403	96.4407	1.41032	29.992
38.6544	400.408	2.74581	96.2978	1.41222	30.0561
38.7378	399.934	2.74209	96.5012	1.41237	29.9972
38.8211	400.393	2.74511	96.4668	1.41816	29.9708
38.9044	400.64	2.74468	96.4775	1.41614	29.9715
38.9878	399.84	2.74505	96.4205	1.42659	29.9907
39.0711	400.298	2.74691	96.4434	1.43008	29.9857
39.1544	399.917	2.74504	96.4128	1.42743	29.9988
39.2378	400.55	2.74698	96.4089	1.42938	30.0002
39.3211	400.366	2.74803	96.4091	1.4371	30.0004
39.4044	400.555	2.74697	96.4008	1.43496	30.0146
39.4878	400.423	2.74651	96.4109	1.43794	29.9997
39.5711	400.692	2.74798	96.3702	1.4336	30.0224
39.6544	400.397	2.74701	96.4296	1.44035	30.0001
39.7378	400.327	2.74999	96.4049	1.43686	30.0076
39.8211	400.728	2.747	96.4304	1.43354	29.9998
39.9044	399.504	2.746	96.4301	1.44391	30
39.9878	399.915	2.7505	96.4299	1.43704	30
40.0711	401.213	2.75099	96.3999	1.4504	30.015
40.1544	400.33	2.7465	96.3416	1.45984	30.0441
40.2378	400.003	2.74601	96.4005	1.45079	30.0148
40.3211	400.964	2.74699	96.4104	1.46144	29.9949
40.4044	400.64	2.74407	96.4603	1.46139	29.9756
40.4878	399.926	2.74693	96.4143	1.45006	29.9978
40.5711	399.925	2.74697	96.4114	1.45022	29.9953
40.6544	399.772	2.74748	96.3413	1.45162	30.044
40.7378	400.568	2.74853	96.4002	1.44916	30.0148
40.8211	400.174	2.74706	96.4017	1.43823	30.0142
40.9044	400.268	2.74785	96.4754	1.45115	29.9723
40.9878	400.163	2.74696	96.4159	1.41471	29.9978
41.0711	400.441	2.74786	96.4093	1.46992	30.0011
41.1544	399.994	2.74928	96.4014	1.45237	30.0129
41.2378	400.599	2.74986	96.4086	1.44611	30.0021
41.3211	400.111	2.74643	96.4213	1.45189	29.9957
41.4044	399.731	2.74387	96.3838	1.45055	30.0131
41.4878	400.458	2.74404	96.4263	1.45038	30.0019
41.5711	400.393	2.74688	96.374	1.46459	30.0186
41.6544	400.083	2.74465	96.4523	1.46205	29.9833
41.7378	400.32	2.74342	96.4605	1.45927	29.9724
41.8211	399.877	2.74545	96.3935	1.46326	30.0183
41.9044	401.031	2.74389	96.4234	1.46388	29.9933
41.9878	400.044	2.74669	96.4059	1.46219	30.0094
42.0711	400.02	2.74519	96.4235	1.47428	29.9942
42.1544	400.616	2.74619	96.4425	1.4639	29.9878
42.2378	400.479	2.74819	96.3893	1.4655	30.0122
42.3211	399.913	2.74672	96.4373	1.46774	29.9904
42.4044	400.705	2.74859	96.4288	1.47066	30.0212
42.4878	400.015	2.74959	96.3717	1.47651	30.0271
42.5711	400.694	2.75017	96.4168	1.46728	29.9974
42.6544	400.092	2.74458	96.4959	1.47433	29.9575
42.7378	400.126	2.74348	96.4113	1.47169	30.0077
42.8211	400.803	2.74784	96.4163	1.4728	29.9976
42.9044	400.225	2.74983	96.4266	1.46375	30.0019
42.9878	400.058	2.74883	96.3877	1.47555	30.0181
43.0711	400.465	2.74457	96.4271	1.47746	29.9916
43.1544	400.085	2.74676	96.4244	1.46711	29.9928
43.2378	401.033	2.74688	96.4194	1.47483	29.9965
43.3211	400.33	2.75235	96.283	1.47652	30.0938
43.4044	399.989	2.74239	96.4409	1.47471	29.9861
43.4878	400.351	2.74655	96.5312	1.46714	29.9483
43.5711	399.726	2.74811	96.4066	1.45241	30.0117
43.6544	400.353	2.74957	96.4257	1.45936	29.9922
43.7378	400.026	2.74463	96.4237	1.46595	30.0032
43.8211	400.15	2.74521	96.3758	1.45738	30.0181
43.9044	401.117	2.7456	96.3682	1.46284	30.0269
43.9878	400.439	2.7464	96.394	1.46747	30.009
44.0711	400.825	2.7443	96.4071	1.47208	30.0044
44.1544	400.175	2.74871	96.4003	1.45671	30.0063
44.2378	400.442	2.74664	96.4586	1.46715	29.9743
44.3211	400.499	2.74628	96.4672	1.47006	29.9721
44.4044	400.2	2.74886	96.374	1.46501	30.0216
44.4878	400.035	2.74837	96.4551	1.46812	29.9812
44.5711	400.829	2.74989	96.4484	1.46025	29.9889
44.6544	400.614	2.75059	96.4018	1.46719	30.0123
44.7378	399.966	2.74327	96.4264	1.46792	30.0082
44.8211	400.171	2.74636	96.3364	1.46078	30.0477
44.9044	399.846	2.74655	96.4145	1.46353	29.9957
44.9878	400.697	2.74678	96.3615	1.46271	30.0315
45.0711	400.279	2.74682	96.4547	1.46584	29.9808
45.1544	400.067	2.74956	96.4044	1.45724	30.0139
45.2378	400.647	2.75013	96.4129	1.45735	29.9848
45.3211	400.349	2.74428	96.4413	1.46109	29.9915
45.4044	400.057	2.74557	96.4283	1.45553	29.9754
45.4878	400.045	2.74458	96.433	1.45104	29.9914
45.5711	400.009	2.74671	96.3915	1.46565	30.0091
45.6544	400.392	2.74746	96.415	1.45988	29.9981
45.7378	400.517	2.74949	96.4422	1.46864	29.9927
45.8211	400.114	2.74749	96.4296	1.45067	29.9875
45.9044	400.188	2.74501	96.4201	1.45845	29.975
45.9878	400.406	2.74625	96.45	1.45231	29.985
46.0711	400.325	2.7505	96.3951	1.45941	30.0074
46.1544	400.691	2.74575	96.4303	1.45546	29.9924
46.2378	400.622	2.74702	96.3954	1.46129	30.0073
46.3211	400.61	2.74726	96.4203	1.45265	29.9923
46.4044	400.121	2.74924	96.3948	1.4598	30.0046
46.4878	400.363	2.75026	96.4158	1.4541	30.0071
46.5711	400.367	2.75026	96.4253	1.45514	29.9924
46.6544	400.154	2.74907	96.424	1.45231	29.993
46.7378	399.758	2.74509	96.4064	1.45071	30.0055
46.8211	400.427	2.74792	96.4372	1.44959	29.9946
46.9044	400.383	2.75054	96.4728	1.43845	29.9713
46.9878	400.588	2.74445	96.4429	1.44292	29.9836
47.0711	400.107	2.74678	96.4145	1.44872	30.0023
47.1544	400.561	2.74728	96.4244	1.44712	29.9942
47.2378	400.268	2.74928	96.4772	1.4467	29.9672
47.3211	400.331	2.74613	96.3317	1.43438	30.047
47.4044	400.512	2.74657	96.4301	1.44584	30.0053
47.4878	400.418	2.74385	96.4157	1.44081	29.9846
47.5711	400.993	2.74621	96.4237	1.43358	30.0032
47.6544	400.611	2.74867	96.4383	1.45264	29.9888
47.7378	400.399	2.74858	96.4058	1.44761	30.0062
47.8211	400.604	2.74441	96.4177	1.44397	30.0062
47.9044	400.035	2.74575	96.435	1.43764	29.9963
47.9878	400.61	2.745	96.3599	1.43492	30.0301
48.0711	399.915	2.7455	96.4753	1.42728	29.9699
48.1544	400.038	2.74783	96.3949	1.43384	30.0093
48.2378	400.534	2.74933	96.4451	1.43858	29.9887
48.3211	400.404	2.74501	96.4294	1.43181	29.9927
48.4044	400.164	2.74691	96.4533	1.42561	29.986
48.4878	400.441	2.74958	96.3812	1.4244	30.0173
48.5711	400.265	2.74457	96.4471	1.42848	29.9872
48.6544	400.491	2.74685	96.3885	1.41764	30.0107
48.7378	400.385	2.75144	96.4387	1.43399	29.9935
48.8211	400.768	2.74444	96.4168	1.42445	30.0066
48.9044	400.124	2.74644	96.4211	1.41934	29.9967
48.9878	400.022	2.75028	96.391	1.42206	30.0184
49.0711	400.531	2.7461	96.391	1.41242	30.0116
49.1544	400.257	2.74691	96.3782	1.4105	30.0232
49.2378	400.312	2.74715	96.4089	1.41835	30.0017
49.3211	400.356	2.75061	96.4593	1.40445	29.978
49.4044	399.965	2.74616	96.4453	1.40445	29.9885
49.4878	399.802	2.75174	96.3589	1.39019	30.0308
49.5711	400.445	2.74947	96.4195	1.39912	29.9964
49.6544	400.219	2.74613	96.4309	1.38998	29.9964
49.7378	400.185	2.74854	96.4307	1.39493	29.9966
49.8211	400.521	2.74761	96.4216	1.38391	29.9942
49.9044	400.055	2.74739	96.4682	1.38121	29.982
49.9878	399.994	2.7494	96.4601	1.37799	29.9819
50.0711	400.49	2.7486	96.408	1.37324	30.003
50.1544	400.38	2.7506	96.404	1.37046	30.0211
50.2378	400.463	2.74921	96.4218	1.36222	30.0031
50.3211	400.089	2.74859	96.3917	1.35341	30.0191
50.4044	400.358	2.7497	96.4008	1.3652	30.0125
50.4878	400.124	2.74658	96.4616	1.36095	29.9763
50.5711	400.639	2.74943	96.3864	1.36197	30.0118
50.6544	400.43	2.74636	96.4671	1.35802	29.9821
50.7378	400.378	2.75018	96.3901	1.35213	30.01
50.8211	400.674	2.7463	96.4375	1.36122	29.9894
50.9044	400.387	2.74748	96.4234	1.35934	30.0033
50.9878	400.545	2.74711	96.4322	1.36081	29.9917
51.0711	400.365	2.7497	96.386	1.35337	30.0203
51.1544	400.555	2.74671	96.4229	1.35226	30.0026
51.2378	400.546	2.74629	96.3929	1.35294	30.0177
51.3211	399.832	2.75036	96.4245	1.34384	29.9898
51.4044	401.002	2.74691	96.4443	1.35562	29.9865
51.4878	400.43	2.74569	96.4814	1.3446	29.9661
51.5711	400.671	2.74838	96.4981	1.34147	29.9644
51.6544	400.069	2.74659	96.4262	1.34228	30.0014
51.7378	400.455	2.76062	96.4377	1.35099	29.9896
51.8211	400.552	2.75839	96.4545	1.34706	29.9816
51.9044	400.747	2.75744	96.4544	1.35139	29.9817
51.9878	400.076	2.75592	96.4401	1.3574	29.9909
52.0711	400.537	2.7534	96.396	1.34888	30.012
52.1544	400.21	2.7509	96.4546	1.35261	29.9827
52.2378	400.443	2.74931	96.4031	1.32952	30.0052
52.3211	400.185	2.74893	96.4069	1.33457	30.0047
52.4044	400.137	2.74631	96.4114	1.33558	30.0009
52.4878	400.716	2.74968	96.4409	1.34001	29.9863
52.5711	400.357	2.74868	96.4068	1.3351	30.0049
52.6544	400.764	2.74566	96.4302	1.32838	29.9899
52.7378	399.94	2.74867	96.3634	1.32677	30.03
52.8211	400.161	2.74667	96.4411	1.32962	29.987
52.9044	400.451	2.74849	96.3844	1.32137	30.0062
52.9878	400.445	2.74474	96.4779	1.31303	29.966
53.0711	399.893	2.74875	96.4178	1.31646	29.9801
53.1544	400.407	2.74476	96.4081	1.31087	30.001
53.2378	400.439	2.74634	96.4313	1.31378	29.9802
53.3211	400.658	2.7475	96.4626	1.31024	29.9756
53.4044	399.518	2.74647	96.4206	1.31135	29.9878
53.4878	400.888	2.74773	96.4027	1.30817	30.011
53.5711	400.501	2.74527	96.4036	1.3152	30.0095
53.6544	400.641	2.74973	96.421	1.30155	29.9959
53.7378	400.368	2.74609	96.4144	1.29952	30.0069
53.8211	399.604	2.74759	96.4781	1.30929	29.9742
53.9044	400.874	2.74919	96.4557	1.29374	29.9821
53.9878	400.096	2.74639	96.4364	1.29309	29.9908
54.0711	400.29	2.7494	96.434	1.2997	29.997
54.1544	399.915	2.74673	96.428	1.2921	29.9985
54.2378	400.585	2.74579	96.4182	1.28822	29.991
54.3211	400.29	2.74821	96.4021	1.2899	30.0119
54.4044	400.465	2.75097	96.3979	1.28811	30.0129
54.4878	400.236	2.74857	96.4143	1.28661	29.9817
54.5711	400.306	2.74978	96.437	1.28856	29.9928
54.6544	400.334	2.74743	96.4688	1.29924	29.9767
54.7378	399.781	2.74856	96.4127	1.29368	29.9915
54.8211	400.493	2.74727	96.4473	1.29257	29.987
54.9044	399.677	2.74628	96.3128	1.29061	30.0579
54.9878	400.746	2.74514	96.585	1.26354	29.9132
55.0711	400.407	2.75014	96.4271	1.27082	30.0007
55.1544	399.697	2.74708	96.3875	1.26911	30.0127
55.2378	400.73	2.74883	96.3439	1.26175	30.0372
55.3211	400.655	2.74538	96.4026	1.26863	30.0111
55.4044	399.91	2.74974	96.3948	1.25963	30.0111
55.4878	400.05	2.74579	96.4062	1.26733	30.011
55.5711	400.63	2.74727	96.4246	1.27069	30.0084
55.6544	400.525	2.74614	96.5146	1.26582	29.957
55.7378	400.24	2.7475	96.4062	1.25545	30.0057
55.8211	400.522	2.74741	96.4455	1.26216	29.9823
55.9044	399.702	2.74609	96.5233	1.25605	29.9484
55.9878	400.132	2.74776	96.4043	1.26422	30.0028
56.0711	401.038	2.74759	96.4398	1.25128	29.9941
56.1544	400.553	2.7466	96.4093	1.25069	30.001
56.2378	400.454	2.74641	96.4341	1.24728	29.9969
56.3211	400.146	2.74442	96.4196	1.24373	30.0031
56.4044	400.461	2.74779	96.417	1.24846	30.0055
56.4878	399.884	2.74879	96.4308	1.24711	29.9946
56.5711	400.513	2.74522	96.4235	1.24349	30.0111
56.6544	400.437	2.74854	96.3838	1.2442	30.0131
56.7378	400.374	2.75107	96.4087	1.23254	30.002
56.8211	401.259	2.74527	96.4713	1.23306	29.969
56.9044	400.339	2.74814	96.4127	1.22434	29.9906
56.9878	400.5	2.74514	96.4157	1.22618	29.9979
57.0711	400.301	2.74757	96.4158	1.23139	29.9978
57.1544	400.148	2.74785	96.363	1.22593	30.0278
57.2378	399.813	2.75185	96.4315	1.21986	29.9919
57.3211	400.647	2.74531	96.4131	1.23817	29.9988
57.4044	399.872	2.74977	96.4435	1.22611	29.9874
57.4878	400.556	2.74683	96.4683	1.22632	29.9875
57.5711	400.422	2.74766	96.4175	1.22029	30.0062
57.6544	400.372	2.74535	96.3924	1.1982	30.0088
57.7378	400.558	2.74982	96.4372	1.20953	29.9782
57.8211	400.592	2.74982	96.4091	1.19906	30.0095
57.9044	401.125	2.7466	96.4119	1.21211	29.9995
57.9878	400.238	2.74819	96.3857	1.19836	30.0121
58.0711	400.873	2.74697	96.4281	1.20265	30.001
58.1544	400.538	2.7474	96.4	1.2044	30.009
58.2378	400.631	2.74495	96.4519	1.19643	29.982
58.3211	399.849	2.74521	96.4397	1.19318	29.9928
58.4044	400.466	2.74761	96.4405	1.19425	29.9937
58.4878	400.235	2.74835	96.3408	1.19374	30.0268
58.5711	400.204	2.74989	96.3978	1.1955	30.0113
58.6544	401.205	2.74693	96.4233	1.1852	30.0127
58.7378	400.428	2.74685	96.3691	1.18361	30.0266
58.8211	400.686	2.75054	96.4254	1.17745	29.9989
58.9044	400.477	2.74585	96.4319	1.18025	29.9986
58.9878	400.583	2.74972	96.3842	1.17777	30.0129
59.0711	401.059	2.74771	96.4187	1.16481	29.9956
59.1544	400.537	2.74856	96.4074	1.1638	29.9978
59.2378	400.64	2.74815	96.383	1.17179	30.0107
59.3211	399.802	2.74784	96.4084	1.15534	30.0024
59.4044	400.53	2.74832	96.4216	1.15568	29.9942
59.4878	400.194	2.74617	96.4967	1.16437	29.9575
59.5711	401.157	2.74966	96.4751	1.16581	29.9575
59.6544	400.513	2.74517	96.4335	1.15599	29.9974
59.7378	400.309	2.74765	96.4047	1.14665	30.0027
59.8211	400.811	2.74618	96.4838	1.15571	29.9631
59.9044	399.507	2.74618	96.4182	1.14853	29.9881
59.9878	400.976	2.74962	96.3975	1.14661	30.016
60.0711	400.44	2.74846	96.418	1.15382	29.9964
60.1544	399.781	2.7468	96.3882	1.14833	30.0209
60.2378	400.851	2.7468	96.4279	1.14494	29.967
60.3211	400.571	2.74807	96.3463	1.14751	30.0358
60.4044	401.25	2.74806	96.4173	1.13765	29.9963
60.4878	400.12	2.74787	96.3826	1.13035	30.0208
60.5711	400.83	2.74612	96.4156	1.13818	29.9826
60.6544	399.831	2.74656	96.4336	1.14454	29.9874
60.7378	400.515	2.74678	96.3971	1.14122	30.0077
60.8211	400.285	2.74757	96.3931	1.13628	30.0085
60.9044	400.514	2.74872	96.4096	1.13011	30.0088
60.9878	400.358	2.74614	96.3456	1.13608	30.0408
61.0711	400.264	2.74685	96.3903	1.12777	30.0106
61.1544	400.09	2.74585	96.447	1.1264	29.9861
61.2378	400.432	2.74608	96.4739	1.12548	29.9734
61.3211	400.047	2.74692	96.4331	1.11784	29.9977
61.4044	400.834	2.74761	96.4336	1.12817	29.9973
61.4878	400.998	2.74684	96.4049	1.12757	30.0125
61.5711	400.269	2.74583	96.4008	1.11598	30.0137
61.6544	400.798	2.74739	96.3949	1.12339	30.0176
61.7378	400.425	2.74724	96.4135	1.12463	30.0003
61.8211	400.257	2.75064	96.4255	1.11849	30.0014
61.9044	400.295	2.74691	96.4628	1.11427	29.9795
61.9878	399.976	2.74919	96.4024	1.10799	30.0114
62.0711	400.141	2.74494	96.3454	1.11295	30.0363
62.1544	400.31	2.74573	96.4661	1.11222	29.9729
62.2378	400.291	2.7466	96.436	1.10789	29.991
62.3211	399.722	2.74861	96.4056	1.10681	30.0066
62.4044	400.415	2.74881	96.4811	1.10402	29.9644
62.4878	400.113	2.75021	96.4036	1.1044	30.0032
62.5711	400.096	2.74665	96.4549	1.0986	29.9797
62.6544	400.489	2.74589	96.4456	1.0953	29.9883
62.7378	400.451	2.74861	96.3445	1.09555	30.0416
62.8211	400.255	2.74854	96.3915	1.0836	30.0104
62.9044	399.903	2.7463	96.4117	1.09303	30.008
62.9878	400.408	2.74849	96.4176	1.08915	29.9938
63.0711	400.653	2.74758	96.4071	1.0838	30.0108
63.1544	400.09	2.74615	96.3985	1.08759	30.0165
63.2378	400.455	2.74585	96.461	1.07916	29.9745
63.3211	401.023	2.74608	96.4754	1.07989	29.9723
63.4044	400.522	2.74496	96.3679	1.08922	30.0253
63.4878	400.612	2.74592	96.4532	1.07411	29.9826
63.5711	400.665	2.74867	96.3483	1.08423	30.0387
63.6544	400.542	2.75053	96.4083	1.07408	30.0026
63.7378	399.841	2.74618	96.4091	1.07208	30.0013
63.8211	400.54	2.74554	96.441	1.06888	29.9904
63.9044	399.854	2.74656	96.4018	1.06955	30.0061
63.9878	400.369	2.74709	96.4092	1.07181	30.0095
64.0711	400.246	2.74619	96.4424	1.06105	29.9879
64.1544	400.483	2.74411	96.4095	1.06428	30.0008
64.2378	400.791	2.7469	96.4095	1.06741	30.0055
64.3211	399.819	2.7479	96.3652	1.06748	30.0269
64.4044	400.274	2.74611	96.5325	1.05777	29.9432
64.4878	399.332	2.74878	96.4034	1.05299	30.0133
64.5711	400	2.74912	96.4477	1.06151	29.9863
64.6544	400.555	2.74668	96.4088	1.06235	30.0084
64.7378	400.354	2.74753	96.4702	1.0527	29.9755
64.8211	400.384	2.74613	96.4449	1.06403	29.9869
64.9044	400.292	2.74987	96.4087	1.07244	30.002
64.9878	400.916	2.74504	96.4115	1.06552	29.9994
65.0711	400.477	2.74614	96.4086	1.07209	30.0021
65.1544	399.671	2.74607	96.3731	1.06468	30.0234
65.2378	400.616	2.74507	96.4203	1.0582	29.9956
65.3211	399.767	2.74585	96.3905	1.05897	30.0105
65.4044	399.542	2.74715	96.4592	1.06057	29.9769
65.4878	399.836	2.74868	96.368	1.04781	30.0252
65.5711	399.733	2.74551	96.3948	1.05182	30.0076
65.6544	400.338	2.74517	96.4551	1.05099	29.9824
65.7378	400.321	2.74672	96.443	1.05084	29.9876
65.8211	400.45	2.74782	96.3894	1.05892	30.0124
65.9044	400.592	2.74707	96.4427	1.05158	29.9878
65.9878	400.363	2.74882	96.4018	1.04525	30.0122
66.0711	400.302	2.75081	96.4004	1.0486	30.0058
66.1544	400.372	2.7458	96.3859	1.05193	30.0121
66.2378	400.256	2.74659	96.4522	1.04286	29.9789
66.3211	400.309	2.7472	96.4418	1.05186	29.9881
66.4044	400.703	2.7471	96.4258	1.04594	29.9969
66.4878	400.587	2.74621	96.3679	1.04608	30.0259
66.5711	400.591	2.74741	96.3928	1.04083	30.0092
66.6544	401.383	2.74812	96.4012	1.03851	30.0132
66.7378	400.642	2.74812	96.4788	1.03415	29.9648
66.8211	400.181	2.74594	96.4412	1.03419	29.9888
66.9044	400.313	2.7454	96.4145	1.02803	30.0063
66.9878	400.592	2.74757	96.3886	1.02831	30.0128
67.0711	400.497	2.74414	96.3897	1.02654	30.0108
67.1544	400.342	2.74658	96.4004	1.02132	30.0143
67.2378	401.093	2.7499	96.4143	1.0225	29.9978
67.3211	399.695	2.74705	96.3395	1.01718	30.0458
67.4044	400.379	2.74306	96.5239	1.00982	29.9525
67.4878	401.033	2.74609	96.4988	0.994632	29.9559
67.5711	400.165	2.74897	96.4053	0.999545	30.007
67.6544	399.96	2.74979	96.4149	0.9975	29.9979
67.7378	401.693	2.74893	96.4078	0.989162	30.0011
67.8211	400.583	2.74625	96.4692	0.99867	29.9703
67.9044	400.893	2.74749	96.1504	0.994403	30.1349
67.9878	400.33	2.74601	96.4803	0.996168	29.9699
68.0711	400.485	2.74502	96.4695	0.989303	29.9703
68.1544	400.571	2.7495	96.3951	0.984998	30.01
68.2378	400.323	2.747	96.4002	0.990291	30.0149
68.3211	400.734	2.743	96.4	0.979956	30.01
68.4044	400.247	2.745	96.4802	0.986833	29.9699
68.4878	400.398	2.74401	96.4148	0.97716	30.0076
68.5711	400.566	2.74501	96.4199	0.986568	30.0051
68.6544	400.645	2.74708	96.4008	0.985376	30.0138
68.7378	400.696	2.74669	96.4985	0.987254	29.9562
68.8211	400.85	2.74714	96.4115	0.985103	29.9954
68.9044	399.795	2.74914	96.429	0.981947	30.0005
68.9878	400.784	2.74606	96.4234	0.984027	30.001
69.0711	400.441	2.74594	96.433	0.983555	29.9982
69.1544	400.6	2.74994	96.4123	0.983258	29.9991
69.2378	400.767	2.74611	96.4295	0.98288	30.0097
69.3211	400.106	2.74799	96.3788	0.977678	30.0159
69.4044	401.102	2.74729	96.4442	0.98442	29.9861
69.4878	400.193	2.74914	96.4114	0.979538	30.0107
69.5711	400.388	2.74513	96.4603	0.980965	29.972
69.6544	401.183	2.74503	96.4934	0.977176	29.959
69.7378	400.795	2.74613	96.4611	0.984064	29.9729
69.8211	400.17	2.74787	96.4044	0.97474	30.0084
69.9044	400.478	2.74988	96.404	0.973838	30.0036
69.9878	400.135	2.74688	96.4977	0.969735	29.9567
70.0711	400.57	2.75094	96.4004	0.969701	30.0144
70.1544	400.207	2.74511	96.4048	0.971206	30.0032
70.2378	401.459	2.74501	96.4295	0.960467	30.0002
70.3211	400.052	2.74605	96.389	0.970131	30.0221
70.4044	399.669	2.748	96.5	0.962989	29.955
70.4878	400.812	2.74801	96.42	0.964844	30.0193
70.5711	400.366	2.74608	96.4741	0.960663	29.9725
70.6544	400.372	2.74504	96.4483	0.954917	29.9863
70.7378	400.501	2.74754	96.3808	0.959524	29.9958
70.8211	399.389	2.74993	96.4093	0.961985	30.0011
70.9044	400.601	2.74669	96.4007	0.952684	30.0072
70.9878	400.73	2.74707	96.4793	0.958048	29.977
71.0711	400.719	2.74998	96.3587	0.947179	30.031
71.1544	400.532	2.74412	96.4485	0.949877	29.9859
71.2378	399.962	2.74589	96.4689	0.953792	29.9708
71.3211	400.631	2.7469	96.4131	0.943252	29.9985
71.4044	400.07	2.74619	96.4752	0.944609	29.9722
71.4878	399.525	2.74801	96.3404	0.939955	30.0447
71.5711	399.835	2.74707	96.4493	0.941666	29.9853
71.6544	400.977	2.74397	96.413	0.943723	29.9985
71.7378	400.261	2.74609	96.4682	0.932689	29.9704
71.8211	400.543	2.74805	96.4099	0.938307	30.0002
71.9044	401.041	2.74406	96.4296	0.940526	29.9901
71.9878	400.184	2.74496	96.4104	0.934007	30.0179
72.0711	400.733	2.7455	96.4499	0.936078	29.9851
72.1544	400.403	2.74601	96.3602	0.931249	30.0299
72.2378	400.082	2.747	96.4999	0.924983	29.955
72.3211	400.159	2.75	96.395	0.929926	30.015
72.4044	400.484	2.74599	96.3803	0.929074	30.0149
72.4878	400.413	2.74402	96.4199	0.930129	29.9925
72.5711	400.283	2.74402	96.3404	0.93159	30.0447
72.6544	401.034	2.74602	96.3607	0.927146	30.0297
72.7378	399.919	2.74502	96.4492	0.930866	29.9853
72.8211	400.08	2.74704	96.4296	0.933935	29.9999
72.9044	400.765	2.74793	96.3814	0.926013	30.0103
72.9878	399.903	2.74987	96.4313	0.918436	29.999
73.0711	400.355	2.74306	96.4125	0.917119	29.9991
73.1544	400.464	2.74694	96.4017	0.916387	30.0141
73.2378	400.329	2.74711	96.4574	0.917372	29.9912
73.3211	400.098	2.74937	96.4289	0.916694	30.0284
73.4044	400.89	2.74705	96.3805	0.917621	30.0247
73.4878	400.846	2.74596	96.4329	0.91429	29.9981
73.5711	401.33	2.74668	96.4052	0.902631	30.0111
73.6544	399.858	2.74704	96.4968	0.906368	29.9566
73.7378	400.409	2.75003	96.4397	0.906147	29.9927
73.8211	400.555	2.74995	96.3826	0.895628	30.0138
73.9044	400.646	2.74799	96.399	0.900139	30.0154
73.9878	399.925	2.74598	96.4492	0.897715	29.9853
74.0711	400.38	2.74589	96.4211	0.898603	30.0033
74.1544	400.286	2.74689	96.4111	0.891429	30.0186
74.2378	400.372	2.74769	96.4679	0.887995	29.9716
74.3211	400.102	2.7488	96.403	0.885426	30.0135
74.4044	400.522	2.7501	96.4119	0.883221	29.991
74.4878	400.429	2.74675	96.4072	0.884092	30.0014
74.5711	399.9	2.74618	96.4282	0.886179	29.9918
74.6544	400.349	2.74509	96.4045	0.883241	30.0028
74.7378	400.563	2.74892	96.4117	0.886858	29.9994
74.8211	401.124	2.74996	96.3962	0.884062	30.0117
74.9044	399.971	2.74722	96.4691	0.887518	29.9707
74.9878	400.31	2.74542	96.4758	0.885233	29.9725
75.0711	400.433	2.74716	96.4016	0.882179	30.0138
75.1544	400.37	2.74984	96.4058	0.87388	30.0115
75.2378	400.662	2.74531	96.4084	0.883579	30.0023
75.3211	400.925	2.74785	96.4724	0.880767	29.9746
75.4044	400.114	2.74715	96.3829	0.88082	30.0086
75.4878	400.563	2.74948	96.4491	0.87169	29.9852
75.5711	399.656	2.74787	96.3313	0.874895	30.0444
75.6544	399.828	2.74659	96.4127	0.869978	30.0033
75.7378	401.04	2.74542	96.454	0.868206	29.9843
75.8211	400.335	2.74896	96.4036	0.870331	30.0038
75.9044	400.14	2.74738	96.3651	0.87474	30.0281
75.9878	400.21	2.74912	96.3968	0.871592	30.0066
76.0711	400.267	2.74588	96.3967	0.870273	30.0066
76.1544	401.079	2.74557	96.4066	0.868369	30.0017
76.2378	399.777	2.74924	96.3833	0.868172	30.0133
76.3211	400.341	2.74798	96.402	0.865036	30.0135
76.4044	400.24	2.7488	96.4438	0.867611	29.9911
76.4878	400.592	2.74661	96.3921	0.869876	30.009
76.5711	400.317	2.74942	96.4354	0.869834	29.9916
76.6544	401.026	2.74553	96.3847	0.873248	30.0206
76.7378	400.229	2.74618	96.4671	0.867707	29.9755
76.8211	400.139	2.74918	96.4054	0.86749	30.0123
76.9044	401.038	2.7477	96.3312	0.866065	30.0476
76.9878	400.389	2.74889	96.4266	0.861152	30.0041
77.0711	400.421	2.74683	96.4167	0.864219	29.9975
77.1544	400.213	2.74649	96.4081	0.856721	30.0101
77.2378	399.858	2.74716	96.4252	0.857811	30.0024
77.3211	400.532	2.74792	96.4077	0.856242	30.0005
77.4044	399.956	2.7475	96.4075	0.859185	30.0131
77.4878	400.845	2.74976	96.3722	0.860814	30.0227
77.5711	400.678	2.74824	96.3649	0.856285	30.0263
77.6544	400.341	2.74752	96.4772	0.851367	29.9682
77.7378	400.628	2.74523	96.4347	0.862083	29.9965
77.8211	399.977	2.74654	96.3858	0.855746	30.0133
77.9044	400.351	2.74968	96.4097	0.849781	30.0101
77.9878	400.215	2.74622	96.4576	0.853349	29.9801
78.0711	401.003	2.74653	96.3622	0.858491	30.0307
78.1544	400.119	2.74769	96.4225	0.851737	29.9953
78.2378	400.59	2.74835	96.3755	0.866477	30.0254
78.3211	400.399	2.7487	96.4202	0.862412	30.0049
78.4044	400.279	2.74715	96.424	0.868677	29.9965
78.4878	400.346	2.7463	96.4241	0.86544	29.9915
78.5711	399.734	2.74533	96.4295	0.864458	29.9902
78.6544	400.363	2.74931	96.3979	0.87019	30.009
78.7378	400.028	2.74692	96.4892	0.860952	29.9671
78.8211	400.282	2.74941	96.4038	0.857673	30.0093
78.9044	401.266	2.74575	96.4111	0.864922	30.0057
78.9878	400.343	2.74563	96.4537	0.865962	29.9822
79.0711	400.13	2.74467	96.4226	0.86345	29.9901
79.1544	400.779	2.74573	96.4227	0.866717	30.0048
79.2378	400.393	2.74636	96.4228	0.860401	30.0099
79.3211	400.811	2.74929	96.3148	0.854917	30.0494
79.4044	400.227	2.74835	96.353	0.853586	30.0353
79.4878	399.921	2.74739	96.4328	0.853131	29.9902
79.5711	401.048	2.74524	96.3891	0.853167	30.0123
79.6544	400.339	2.74724	96.4114	0.852359	30.0093
79.7378	400.213	2.74633	96.4564	0.85373	29.9801
79.8211	400.066	2.74814	96.3914	0.851618	30.0193
79.9044	400.534	2.74785	96.4036	0.853953	30.0016
79.9878	400.362	2.74642	96.4331	0.844581	29.9913
80.0711	400.139	2.74771	96.3942	0.846094	30.0121
80.1544	400.295	2.74621	96.4508	0.842813	29.9875
80.2378	400.691	2.74659	96.4182	0.847007	30.0133
80.3211	400.312	2.7472	96.3882	0.84556	29.9991
80.4044	400.488	2.7475	96.425	0.850141	29.9923
80.4878	399.914	2.74849	96.4574	0.847336	29.9813
80.5711	400.89	2.74949	96.3952	0.839993	30.0074
80.6544	400.373	2.74774	96.4027	0.848085	30.0024
80.7378	400.195	2.74624	96.4203	0.847221	29.9961
80.8211	400.477	2.74584	96.4197	0.841893	30.0019
80.9044	400.703	2.74758	96.3758	0.838741	30.0182
80.9878	400.572	2.74843	96.4013	0.835132	30.0086
81.0711	399.987	2.74986	96.4898	0.835701	29.968
81.1544	400.77	2.74681	96.417	0.834484	30.0065
81.2378	400.786	2.74552	96.4372	0.835639	29.9946
81.3211	400.616	2.74484	96.4292	0.831523	29.9928
81.4044	400.751	2.74728	96.3841	0.834791	30.0129
81.4878	399.988	2.74755	96.4755	0.828682	29.9745
81.5711	400.28	2.74646	96.4355	0.837802	29.9905
81.6544	400.272	2.74573	96.3726	0.825135	30.0287
81.7378	400.457	2.74692	96.4569	0.831742	29.9804
81.8211	400.892	2.74619	96.4111	0.827042	30.0094
81.9044	400.036	2.74769	96.3414	0.827201	30.0411
81.9878	400.59	2.74734	96.3675	0.829055	30.0244
82.0711	400.066	2.74885	96.3752	0.830863	30.0243
82.1544	400.014	2.74715	96.4121	0.829837	30.0089
82.2378	400.397	2.74569	96.4019	0.823735	30.0121
82.3211	400.354	2.7461	96.4909	0.824724	29.9595
82.4044	400.497	2.74641	96.4219	0.817238	29.9885
82.4878	400.299	2.74708	96.366	0.820478	30.0255
82.5711	400.506	2.74731	96.4131	0.820695	29.9985
82.6544	400.689	2.74731	96.3754	0.829168	30.0185
82.7378	400.508	2.74831	96.3757	0.820241	30.0206
82.8211	400.31	2.74634	96.4232	0.823559	30.0034
82.9044	400.016	2.74664	96.4768	0.818149	29.969
82.9878	400.351	2.74967	96.367	0.818032	30.0248
83.0711	400.928	2.74533	96.4333	0.819866	29.9934
83.1544	400.408	2.74783	96.3765	0.809138	30.0251
83.2378	400.323	2.74783	96.4749	0.810577	29.9725
83.3211	401.176	2.74812	96.4059	0.798797	30.0084
83.4044	400.096	2.74851	96.4275	0.812498	30.0071
83.4878	399.893	2.74708	96.3976	0.802765	30.0075
83.5711	400.035	2.74884	96.3969	0.804795	30.0138
83.6544	400.456	2.74771	96.389	0.799484	30.0126
83.7378	400.463	2.74733	96.4016	0.799068	30.0125
83.8211	401.222	2.74534	96.4092	0.794306	30.0058
83.9044	400.624	2.74683	96.3634	0.794613	30.0274
83.9878	400.331	2.74609	96.3923	0.79805	30.0097
84.0711	400.28	2.74582	96.4277	0.794917	29.9869
84.1544	400.831	2.74618	96.4173	0.79149	30.0054
84.2378	400.746	2.74704	96.4047	0.789741	30.0104
84.3211	399.649	2.74609	96.4463	0.785262	29.9864
84.4044	400.475	2.74545	96.4165	0.794953	30.0045
84.4878	400.48	2.7459	96.3716	0.792825	30.0247
84.5711	400.147	2.74779	96.3852	0.788013	30.0134
84.6544	400.473	2.74722	96.4419	0.793364	29.9935
84.7378	400.641	2.74599	96.4303	0.790629	29.9998
84.8211	399.774	2.74841	96.4035	0.791021	30.0132
84.9044	400.458	2.74956	96.4132	0.789457	30.0084
84.9878	400.175	2.74699	96.3611	0.80357	30.0296
85.0711	401.034	2.74897	96.4032	0.794009	30.0102
85.1544	400.029	2.74892	96.4096	0.792368	30.0006
85.2378	400.501	2.74608	96.4508	0.793602	29.9844
85.3211	399.931	2.74865	96.447	0.794695	29.9863
85.4044	400.82	2.74595	96.4509	0.791752	29.9843
85.4878	400.906	2.74595	96.4227	0.78629	29.9953
85.5711	400.419	2.74511	96.4057	0.787883	30.0024
85.6544	400.397	2.75083	96.382	0.789512	30.0141
85.7378	400.172	2.74731	96.4307	0.778469	29.9995
85.8211	400.205	2.74699	96.471	0.775933	29.9695
85.9044	401.415	2.74503	96.4086	0.775503	30.0008
85.9878	399.939	2.74766	96.3787	0.78258	30.0158
86.0711	400.8	2.74798	96.4025	0.777544	30.0112
86.1544	400.559	2.74604	96.4504	0.772179	29.9847
86.2378	399.693	2.74801	96.3706	0.778702	30.0222
86.3211	402.105	2.74898	96.4104	0.770709	29.9998
86.4044	400.295	2.7449	96.3831	0.780979	30.0135
86.4878	400.275	2.7469	96.4409	0.774728	29.9896
86.5711	400.48	2.74981	96.4251	0.771471	30.0015
86.6544	399.547	2.74791	96.4646	0.770466	29.9709
86.7378	400.638	2.74964	96.4283	0.767485	30.0068
86.8211	400.289	2.74508	96.4342	0.767772	29.9975
86.9044	399.993	2.74608	96.4316	0.768101	29.9988
86.9878	400.856	2.74704	96.397	0.765975	30.0161
87.0711	400.138	2.74785	96.4115	0.766564	30.0073
87.1544	400.794	2.74713	96.3647	0.760889	30.029
87.2378	400.083	2.74507	96.4706	0.761237	29.9627
87.3211	400.05	2.74784	96.3462	0.770872	30.0403
87.4044	400.576	2.74608	96.4638	0.764077	29.9723
87.4878	400.124	2.74605	96.4225	0.762881	30.0023
87.5711	400.99	2.74786	96.4125	0.762836	30.0029
87.6544	400.148	2.74614	96.4657	0.764841	29.9706
87.7378	400.525	2.74593	96.4645	0.762567	29.9741
87.8211	400.641	2.74604	96.4367	0.758119	29.9895
87.9044	400.316	2.74813	96.4087	0.755476	30.0106
87.9878	400.068	2.74625	96.4525	0.757123	29.9831
88.0711	400.993	2.74912	96.4217	0.748749	29.9956
88.1544	399.949	2.74588	96.4221	0.763933	30.0018
88.2378	401.531	2.74689	96.3703	0.762923	30.0249
88.3211	400.424	2.74689	96.4246	0.764629	30.0016
88.4044	400.731	2.74679	96.3831	0.757917	30.0142
88.4878	399.792	2.7459	96.4841	0.74786	29.9685
88.5711	399.938	2.7451	96.3668	0.757848	30.029
88.6544	400.412	2.74662	96.3683	0.756551	30.0259
88.7378	400.061	2.74896	96.4726	0.754225	29.9687
88.8211	400.862	2.7461	96.5333	0.755844	29.9429
88.9044	400.17	2.74669	96.3456	0.750959	30.0414
88.9878	400.849	2.74592	96.4773	0.748841	29.9703
89.0711	399.873	2.7463	96.4263	0.752051	30.0011
89.1544	399.872	2.74614	96.4451	0.754692	29.9871
89.2378	400.532	2.74703	96.4194	0.754454	30.0047
89.3211	400.44	2.74789	96.4438	0.748339	29.9881
89.4044	401.03	2.74687	96.4768	0.749635	29.9709
89.4878	400.177	2.74635	96.4525	0.753539	29.9835
89.5711	400.638	2.74697	96.3639	0.747671	30.0283
89.6544	400.511	2.74686	96.4129	0.749043	30.0116
89.7378	400.585	2.74662	96.5105	0.748993	29.9591
89.8211	400.025	2.74687	96.4327	0.747293	29.998
89.9044	400.879	2.74513	96.4008	0.747172	30.0059
89.9878	400.586	2.74687	96.4011	0.745925	30.0057
90.0711	400.868	2.74876	96.3886	0.749384	30.0113
90.1544	399.725	2.74577	96.4524	0.74474	29.9832
90.2378	400.35	2.74689	96.3989	0.745485	30.0056
90.3211	400.333	2.74611	96.3822	0.750207	29.9961
90.4044	400.767	2.74732	96.4089	0.746038	30.0016
90.4878	400.328	2.74553	96.469	0.742926	29.9708
90.5711	399.791	2.7469	96.398	0.741964	30.0218
90.6544	400.748	2.74691	96.3432	0.754192	30.0429
90.7378	400.594	2.74636	96.5379	0.750886	29.9409
90.8211	400.385	2.74727	96.4356	0.739197	29.9904
90.9044	400.606	2.74984	96.3824	0.738583	30.0144
90.9878	400.823	2.74508	96.4262	0.741402	30.0011
91.0711	400.479	2.74617	96.4465	0.737676	29.9876
91.1544	400.549	2.74621	96.4416	0.738418	29.9901
91.2378	399.815	2.74933	96.4049	0.736706	30.0126
91.3211	400.356	2.74474	96.294	0.727814	30.0672
91.4044	400.101	2.74626	96.4775	0.730427	29.9756
91.4878	400.324	2.74675	96.4825	0.719989	29.9681
91.5711	400.84	2.74525	96.4675	0.722496	29.9719
91.6544	400.05	2.74762	96.4121	0.719747	30.0077
91.7378	400.248	2.74624	96.4548	0.718946	29.9814
91.8211	400.782	2.74694	96.5159	0.718712	29.9656
91.9044	400.254	2.74877	96.3323	0.718114	30.0488
91.9878	400.499	2.7439	96.4232	0.719521	30.0034
92.0711	400.895	2.74641	96.4022	0.718677	30.0116
92.1544	400.011	2.74656	96.4778	0.716744	29.968
92.2378	400.529	2.74764	96.3443	0.720963	30.0418
92.3211	400.463	2.74759	96.4575	0.719294	29.9763
92.4044	400.404	2.7472	96.404	0.720505	30.009
92.4878	400.143	2.7462	96.484	0.718735	29.967
92.5711	401.047	2.7486	96.3861	0.71612	30.021
92.6544	400.665	2.74581	96.406	0.714488	30.006
92.7378	400.234	2.7469	96.4214	0.713529	29.9943
92.8211	401.26	2.74627	96.4545	0.70224	29.9878
92.9044	400.339	2.75082	96.4091	0.712395	30.0014
92.9878	400.562	2.74665	96.4118	0.708135	30.0071
93.0711	400.624	2.74681	96.4558	0.705323	29.9821
93.1544	400.325	2.74837	96.388	0.70614	30.011
93.2378	400.358	2.74675	96.4473	0.707352	29.986
93.3211	400.965	2.74926	96.3974	0.708745	30.0113
93.4044	400.997	2.74874	96.4428	0.707331	29.9923
93.4878	400.447	2.74792	96.4075	0.710973	30.0038
93.5711	400.633	2.74625	96.5176	0.705372	29.9512
93.6544	400.298	2.74751	96.4149	0.704198	30.0014
93.7378	399.806	2.74888	96.4728	0.707927	29.9736
93.8211	399.972	2.74753	96.4876	0.708828	29.9643
93.9044	400.349	2.74577	96.3554	0.705489	30.0335
93.9878	400.647	2.74723	96.4386	0.698453	29.9919
94.0711	400.046	2.74777	96.3413	0.70077	30.0382
94.1544	400.204	2.74756	96.4401	0.700148	29.9899
94.2378	400.007	2.74461	96.4226	0.705041	30.0071
94.3211	400.794	2.74739	96.4258	0.705494	30.0024
94.4044	400.385	2.75079	96.4062	0.700148	30.0119
94.4878	400.733	2.7458	96.4199	0.702558	30.003
94.5711	400.472	2.74695	96.412	0.699618	29.9932
94.6544	400.352	2.74727	96.4042	0.698619	30.0029
94.7378	400.417	2.74881	96.4157	0.693791	29.9972
94.8211	400.238	2.74591	96.4719	0.69285	29.9741
94.9044	401.188	2.74818	96.4427	0.698416	29.9864
94.9878	399.954	2.74636	96.4318	0.694831	29.9987
95.0711	400.049	2.74865	96.4029	0.695659	30.0133
95.1544	400.228	2.74659	96.3469	0.694349	30.0399
95.2378	400.022	2.74892	96.4166	0.692466	29.9975
95.3211	400.453	2.75135	96.3149	0.699873	30.0576
95.4044	400.752	2.74458	96.4638	0.690629	29.9747
95.4878	399.694	2.74628	96.3969	0.690757	30.0277
95.5711	400.151	2.74607	96.4885	0.689041	29.9636
95.6544	401.28	2.74643	96.4329	0.694402	29.9978
95.7378	399.832	2.74786	96.3843	0.688717	30.0129
95.8211	400.459	2.74953	96.4712	0.691047	29.9632
95.9044	400.646	2.74723	96.3723	0.687547	30.0208
95.9878	401.214	2.74769	96.3492	0.689053	30.0433
96.0711	400.58	2.74639	96.4388	0.693808	29.9917
96.1544	400.214	2.74644	96.4956	0.689882	29.9583
96.2378	400.545	2.74778	96.3443	0.691766	30.0417
96.3211	400.036	2.74889	96.4353	0.686956	29.9979
96.4044	400.803	2.7484	96.3421	0.689604	30.0434
96.4878	400.254	2.74621	96.4418	0.685522	29.9881
96.5711	401.326	2.7462	96.406	0.683253	30.012
96.6544	400.024	2.7478	96.4099	0.683912	30.0091
96.7378	400.578	2.74738	96.4624	0.686294	29.9757
96.8211	400.719	2.74562	96.4756	0.681607	29.9719
96.9044	400.628	2.74691	96.4041	0.687089	30.0089
96.9878	400.219	2.74764	96.3734	0.676235	30.0199
97.0711	400.281	2.74618	96.4294	0.684877	29.9974
97.1544	400.542	2.74745	96.4191	0.679607	30.0046
97.2378	400.228	2.74583	96.4017	0.67987	30.0125
97.3211	399.981	2.74616	96.4634	0.682034	29.9749
97.4044	401.152	2.74932	96.408	0.674911	30.0102
97.4878	400.074	2.74753	96.3879	0.682912	30.0126
97.5711	400.529	2.7475	96.4221	0.682783	30.009
97.6544	400.074	2.74715	96.4013	0.676416	30.0057
97.7378	400.52	2.74838	96.4126	0.682326	30.0074
97.8211	400.479	2.74624	96.5916	0.683564	29.9092
97.9044	400.679	2.74641	96.3769	0.676939	30.0173
97.9878	400.708	2.74577	96.4977	0.676041	29.9634
98.0711	400.82	2.74423	96.4061	0.677761	30.0058
98.1544	399.604	2.74667	96.4256	0.679319	29.9928
98.2378	400.27	2.74761	96.3403	0.681354	30.0398
98.3211	401.127	2.74521	96.4385	0.68206	29.9936
98.4044	400.544	2.74579	96.4948	0.679627	29.9581
98.4878	399.786	2.74779	96.4398	0.671795	29.9881
98.5711	400.717	2.7466	96.406	0.677119	30.002
98.6544	400.671	2.7489	96.402	0.67712	30.012
98.7378	400.586	2.74581	96.4218	0.671189	29.9971
98.8211	399.613	2.74641	96.4905	0.680739	29.9607
98.9044	400.837	2.74719	96.4542	0.670613	29.9819
98.9878	400.749	2.74618	96.4264	0.671828	29.9959
99.0711	400.151	2.74794	96.3436	0.673524	30.0423
99.1544	399.928	2.74617	96.3686	0.676584	30.0249
99.2378	400.38	2.74617	96.4966	0.676593	29.9575
99.3211	400.326	2.74667	96.4049	0.672858	30.0126
99.4044	400.412	2.74677	96.5371	0.671266	29.9322
99.4878	400.961	2.74885	96.3927	0.672472	30.0087
99.5711	399.842	2.7453	96.413	0.668407	29.9936
99.6544	399.866	2.74644	96.4471	0.673473	29.9872
99.7378	400.686	2.74671	96.4043	0.666426	30.0128
99.8211	400.229	2.74628	96.5302	0.671792	29.9442
99.9044	400.159	2.74986	96.4205	0.666215	30.0041
99.9878	400.617	2.74713	96.4017	0.664874	30.0085
100.071	400.568	2.74913	96.4487	0.664587	29.986
100.154	399.852	2.74588	96.3813	0.666327	30.0034
100.238	400.622	2.74676	96.3837	0.666967	30.0132
100.321	400.215	2.74606	96.3747	0.670405	30.0386
100.404	400.586	2.74889	96.4146	0.667125	29.9983
100.488	400.118	2.74641	96.4368	0.667528	29.9866
100.571	399.809	2.74705	96.4651	0.665282	29.979
100.654	400.8	2.7471	96.4052	0.668007	30.0029
100.738	400.658	2.7471	96.5184	0.668144	29.9552
100.821	400.443	2.74709	96.4091	0.666971	30.0014
100.904	400.139	2.74508	96.4275	0.669013	30.0013
100.988	401.377	2.74516	96.465	0.663476	29.9725
101.071	399.992	2.74608	96.4776	0.669896	29.9712
101.154	400.343	2.74408	96.4315	0.666616	29.9989
101.238	400.858	2.74669	96.3972	0.666215	30.016
101.321	399.771	2.74613	96.472	0.663424	29.969
101.404	400.806	2.74823	96.4132	0.66107	30.0069
101.488	400.209	2.74662	96.4008	0.662752	30.0142
101.571	401.101	2.74742	96.3985	0.667515	30.0035
101.654	400.336	2.75015	96.4159	0.664943	29.9978
101.738	400.476	2.74576	96.3843	0.665453	30.0128
101.821	401.062	2.74614	96.4914	0.660719	29.9614
101.904	400.099	2.74514	96.4472	0.659402	29.9855
101.988	400.335	2.74796	96.4093	0.668927	30.009
102.071	400.762	2.74887	96.4274	0.660695	29.9935
102.154	400.699	2.74577	96.3867	0.663323	30.0116
102.238	400.694	2.74744	96.4053	0.665965	30.007
102.321	400.469	2.74606	96.4477	0.657142	29.9859
102.404	400.588	2.74656	96.4017	0.663078	30.0142
102.488	400.105	2.74646	96.4067	0.66515	30.0016
102.571	400.626	2.7479	96.4121	0.660133	29.9933
102.654	399.608	2.74779	96.3872	0.659749	30.0119
102.738	400.176	2.74687	96.3829	0.661189	30.014
102.821	400.558	2.74919	96.3719	0.663626	30.0211
102.904	399.659	2.74636	96.4744	0.667948	29.9728
102.988	400.544	2.74664	96.2908	0.664088	30.0737
103.071	400.985	2.74641	96.4527	0.666813	29.9837
103.154	400	2.74872	96.4018	0.659125	30.0124
103.238	400.226	2.74551	96.4049	0.657456	30.0026
103.321	400.789	2.74683	96.4525	0.65887	29.9837
103.404	400.344	2.74716	96.3513	0.659976	30.0441
103.488	400.673	2.74884	96.4052	0.662508	30.0024
103.571	400.455	2.74523	96.4022	0.654362	30.0047
103.654	400.185	2.74785	96.3845	0.654974	30.0127
103.738	400.616	2.74754	96.6071	0.65915	29.9164
103.821	400.029	2.74957	96.4979	0.652854	29.9557
103.904	400.305	2.74814	96.3477	0.65395	30.0362
103.988	400.049	2.74687	96.4176	0.656466	29.993
104.071	400.266	2.74787	96.3875	0.655663	30.008
104.154	400.826	2.74771	96.4056	0.656172	30.0066
104.238	399.492	2.74788	96.4064	0.654922	30.0009
104.321	399.817	2.74793	96.4345	0.648964	29.9966
104.404	400.651	2.74797	96.381	0.652515	30.0146
104.488	400.737	2.74797	96.4105	0.651515	29.9998
104.571	400.158	2.74901	96.4001	0.65329	30.0149
104.654	400.079	2.74537	96.431	0.650258	29.9992
104.738	400.571	2.749	96.4	0.652891	30.015
104.821	400.442	2.74709	96.4273	0.65464	30.0014
104.904	400.143	2.74848	96.4118	0.650347	30.0072
104.988	400.829	2.74664	96.4108	0.650204	30.0096
105.071	400.646	2.74831	96.4039	0.650328	30.0126
105.154	400.044	2.74907	96.3593	0.651008	30.0306
105.238	400.084	2.74607	96.4265	0.649497	30.001
105.321	399.835	2.74603	96.4279	0.648231	30.0005
105.404	400.144	2.74603	96.4296	0.648246	29.9824
105.488	400.565	2.74894	96.4112	0.6542	30.0146
105.571	400.579	2.74837	96.3817	0.649682	30.0142
105.654	400.186	2.74699	96.4263	0.644134	29.9992
105.738	399.94	2.74609	96.4297	0.648738	30.0049
105.821	399.698	2.74791	96.4523	0.652551	29.9836
105.904	400.903	2.74858	96.4128	0.652103	30.0065
105.988	400.21	2.74596	96.4485	0.647514	29.9856
106.071	400.478	2.7477	96.3389	0.651373	30.0412
106.154	400.539	2.74583	96.4358	0.649928	29.9956
106.238	400.29	2.74888	96.4538	0.654889	29.9812
106.321	401.182	2.74524	96.4028	0.648437	30.0108
106.404	399.838	2.74624	96.4094	0.651621	30.0009
106.488	400.916	2.74778	96.4078	0.642916	30.01
106.571	400.104	2.74663	96.4864	0.650839	29.9668
106.654	400.537	2.7471	96.391	0.645539	30.0078
106.738	400.448	2.7489	96.4232	0.649943	30.0029
106.821	400.616	2.74791	96.3936	0.650326	30.0055
106.904	400.825	2.74604	96.4004	0.649842	30.0143
106.988	399.729	2.74773	96.4275	0.644778	30.0012
107.071	400.317	2.74796	96.4592	0.648106	29.9781
107.154	400.343	2.74908	96.4054	0.643122	30.0069
107.238	401.008	2.74644	96.3955	0.647292	30.0072
107.321	400.629	2.74793	96.4021	0.647871	30.014
107.404	400.335	2.74784	96.4016	0.642681	30.0125
107.488	400.536	2.74603	96.4814	0.647855	29.969
107.571	399.649	2.74615	96.4285	0.650245	30.0071
107.654	400.357	2.74623	96.416	0.652505	29.9977
107.738	400.345	2.74707	96.3615	0.646076	30.0291
107.821	400.031	2.74586	96.4829	0.645175	29.9679
107.904	400.01	2.74786	96.4186	0.641922	29.9914
107.988	399.958	2.74707	96.3591	0.647137	30.0307
108.071	400.645	2.74643	96.3626	0.651612	30.028
108.154	399.805	2.74839	96.3613	0.648413	30.029
108.238	399.86	2.74763	96.3837	0.645966	30.0132
108.321	401.436	2.74712	96.4277	0.640485	29.9934
108.404	400.435	2.74641	96.4011	0.646135	30.0133
108.488	400.991	2.74622	96.4445	0.646711	29.9883
108.571	400.514	2.74589	96.4768	0.640299	29.9716
108.654	400.428	2.74895	96.4012	0.646157	30.0133
108.738	399.696	2.7442	96.4583	0.644021	29.9729
108.821	400.24	2.7466	96.422	0.647035	29.9955
108.904	400.305	2.7461	96.4338	0.642781	29.9971
108.988	400.138	2.74837	96.3975	0.638281	30.0159
109.071	400.317	2.74694	96.4173	0.638545	29.9973
109.154	399.745	2.74759	96.3853	0.637684	30.0123
109.238	400.212	2.74749	96.4134	0.636062	29.9906
109.321	400.635	2.74863	96.4077	0.632028	30.0035
109.404	399.52	2.74827	96.4287	0.634082	30.0047
109.488	400.345	2.7477	96.3819	0.637074	30.0141
109.571	400.752	2.74758	96.4016	0.629848	30.0138
109.654	400.217	2.74815	96.4277	0.633012	30.0011
109.738	400.798	2.74685	96.4073	0.627446	30.0106
109.821	400.229	2.74607	96.4586	0.625667	29.9829
109.904	400.162	2.74714	96.4602	0.627979	29.9763
109.988	400.215	2.74973	96.2947	0.632712	30.058
110.071	400.149	2.74507	96.4408	0.628289	29.9889
110.154	400.101	2.74713	96.3923	0.632129	30.0189
110.238	400.467	2.74694	96.4125	0.631921	29.9868
110.321	400.709	2.74712	96.4012	0.625531	30.0141
110.404	400.195	2.74989	96.4218	0.630966	29.9956
110.488	399.715	2.74855	96.3856	0.632904	30.0133
110.571	400.068	2.74711	96.4278	0.628	29.9866
110.654	400.924	2.74722	96.3807	0.62692	30.0041
110.738	399.979	2.7496	96.414	0.628657	29.9985
110.821	400.374	2.74519	96.4419	0.631398	29.991
110.904	400.398	2.74881	96.4081	0.634914	30.0014
110.988	399.85	2.74695	96.4185	0.630841	30.0039
111.071	400.242	2.74891	96.4024	0.625664	30.012
111.154	400.749	2.74506	96.471	0.633989	29.9754
111.238	399.819	2.74654	96.3959	0.629338	30.0129
111.321	400.134	2.74734	96.4666	0.629774	29.9726
111.404	400.283	2.74617	96.4434	0.627558	29.9862
111.488	399.866	2.74716	96.4268	0.630533	29.9931
111.571	400.122	2.74747	96.4054	0.625761	30.0069
111.654	400.545	2.7477	96.4191	0.625324	29.9954
111.738	400.418	2.74607	96.427	0.635188	30.0061
111.821	400.148	2.74785	96.4129	0.628945	29.9982
111.904	400.171	2.74695	96.4843	0.626439	29.9679
111.988	400.354	2.74686	96.3868	0.625194	30.013
112.071	400.395	2.74843	96.414	0.632692	30.0064
112.154	400.039	2.74693	96.3365	0.63131	30.0411
112.238	400.141	2.74606	96.4526	0.626919	29.9844
112.321	400.739	2.74622	96.3341	0.627814	30.0426
112.404	400.318	2.74621	96.4393	0.626453	29.9914
112.488	400.445	2.74837	96.4497	0.631653	29.9821
112.571	400.451	2.74779	96.4562	0.631718	29.9819
112.654	400.03	2.74939	96.3901	0.633201	30.0135
112.738	400.636	2.7466	96.448	0.631826	29.986
112.821	400.771	2.74715	96.4015	0.631867	30.0135
112.904	400.208	2.74713	96.4029	0.628761	30.0107
112.988	400.221	2.74871	96.423	0.632602	30.0021
113.071	399.885	2.74757	96.4315	0.629865	29.9893
113.154	400.94	2.74744	96.4212	0.629358	29.9958
113.238	400.272	2.74655	96.4919	0.633687	29.9577
113.321	400.618	2.74613	96.4273	0.628	30.0087
113.404	400.014	2.74717	96.413	0.628911	30.0038
113.488	400.721	2.74626	96.4221	0.628921	30.002
113.571	400.975	2.74752	96.4397	0.627814	29.986
113.654	400.531	2.74642	96.4649	0.626789	29.9738
113.738	400.18	2.74875	96.4088	0.632394	30.0019
113.821	400.349	2.7455	96.4198	0.623595	29.9963
113.904	400.796	2.74725	96.4201	0.625448	29.9962
113.988	400.375	2.74894	96.3543	0.626844	30.0378
114.071	400.682	2.74753	96.4193	0.62504	29.9965
114.154	400.633	2.74623	96.4723	0.628014	29.9788
114.238	400.66	2.74623	96.3856	0.630252	30.0133
114.321	400.16	2.74639	96.4656	0.62859	29.9733
114.404	400.29	2.74732	96.3998	0.630548	30.0051
114.488	400.287	2.74731	96.4251	0.627149	30.0009
114.571	400.779	2.74715	96.3904	0.629265	30.0098
114.654	400.302	2.7473	96.4361	0.626772	29.9954
114.738	400.061	2.74665	96.422	0.622974	29.9955
114.821	400.184	2.7463	96.5227	0.626443	29.9465
114.904	400.662	2.74629	96.3517	0.622967	30.0362
114.988	400.149	2.74768	96.4358	0.62751	29.9957
115.071	400.192	2.74808	96.4301	0.625144	29.9935
115.154	400.394	2.74743	96.4141	0.625587	30.0065
115.238	400.58	2.74872	96.4931	0.622816	29.9591
115.321	400.125	2.74627	96.3037	0.619751	30.0559
115.404	401.037	2.74774	96.3732	0.616128	30.0221
115.488	400.414	2.74746	96.5645	0.611414	29.9264
115.571	400.268	2.74664	96.4746	0.616548	29.9727
115.654	400.392	2.74594	96.4035	0.615387	30.0097
115.738	400.536	2.74645	96.4571	0.61729	29.9797
115.821	400.249	2.74865	96.4035	0.61474	30.0098
115.904	400.304	2.74717	96.4603	0.616698	29.9798
115.988	400.74	2.74732	96.3867	0.613665	30.02
116.071	400.676	2.74733	96.4234	0.62025	29.9967
116.154	400.57	2.74967	96.41	0.617841	30.0125
116.238	400.265	2.74733	96.4961	0.624428	29.9553
116.321	400.137	2.74816	96.4707	0.626967	29.9697
116.404	400.748	2.74542	96.4708	0.626172	29.9644
116.488	400.762	2.74841	96.381	0.62415	30.0187
116.571	400.396	2.7472	96.3712	0.623902	30.0265
116.654	400.585	2.74881	96.4041	0.621883	30.0089
116.738	400.648	2.74713	96.4279	0.627587	29.9933
116.821	400.798	2.7478	96.3941	0.624865	30.018
116.904	400.426	2.74649	96.4053	0.623159	30.0037
116.988	401.026	2.74639	96.4409	0.623945	29.9876
117.071	400.573	2.74784	96.4449	0.625288	29.9826
117.154	400.318	2.74738	96.4157	0.621737	30.0071
117.238	400.884	2.74662	96.4159	0.625783	30.002
117.321	400.923	2.74649	96.5095	0.620176	29.9511
117.404	400.28	2.74723	96.4053	0.617829	30.007
117.488	400.663	2.74647	96.4487	0.622314	29.986
117.571	400.279	2.74608	96.3869	0.623156	30.0133
117.654	400.413	2.74836	96.4254	0.623085	30.0077
117.738	400.333	2.74745	96.3928	0.618045	30.0034
117.821	400.55	2.74655	96.4135	0.620276	30.0083
117.904	399.823	2.74772	96.4599	0.620059	29.975
117.988	400.131	2.74789	96.3776	0.622516	30.0267
118.071	400.343	2.74787	96.3695	0.615773	30.0281
118.154	400.466	2.74665	96.4043	0.61739	30.0085
118.238	399.913	2.74657	96.4885	0.614125	29.9636
118.321	400.61	2.74952	96.4058	0.614011	30.0121
118.404	400.501	2.74642	96.3862	0.618985	30.0169
118.488	400.316	2.74775	96.4058	0.614197	30.0031
118.571	400.155	2.74874	96.4051	0.613838	30.0073
118.654	400.732	2.74778	96.3882	0.616294	30.0093
118.738	400.2	2.7482	96.493	0.618916	29.9592
118.821	400.586	2.74721	96.416	0.614178	29.997
118.904	400.202	2.74812	96.4458	0.617326	29.987
118.988	400.428	2.74725	96.4304	0.612669	29.9924
119.071	400.38	2.74851	96.3698	0.615344	30.0227
119.154	400.596	2.74668	96.4293	0.611636	29.9928
119.238	400.691	2.74632	96.4061	0.613659	30.0036
119.321	399.615	2.74653	96.4749	0.614919	29.9814
119.404	400.464	2.74647	96.4647	0.616009	29.974
119.488	400.515	2.74754	96.3961	0.614547	30.007
119.571	400.379	2.74754	96.4768	0.616029	29.9689
119.654	400.181	2.74931	96.3715	0.620075	30.0231
119.738	400.481	2.74782	96.3345	0.60814	30.0409
119.821	400.628	2.7469	96.3935	0.612802	30.0082
119.904	400.633	2.74955	96.4279	0.61735	29.9933
119.988	400.179	2.74632	96.4412	0.606772	29.9844
120.071	400.375	2.74856	96.4238	0.611202	29.9953
120.154	400.545	2.74857	96.4043	0.618747	30.0117
120.238	400.557	2.74953	96.4051	0.612112	30.0024
120.321	400.829	2.74874	96.3537	0.611238	30.0308
120.404	400.589	2.74787	96.4199	0.611125	29.9926
120.488	400.644	2.74748	96.3703	0.610269	30.0274
120.571	400.336	2.74607	96.4556	0.618216	29.9846
120.654	400.363	2.74701	96.4402	0.612744	29.9924
120.738	400.977	2.74675	96.3837	0.61229	30.0131
120.821	400.856	2.74775	96.42	0.612131	30.0094
120.904	400.492	2.74699	96.4153	0.61108	29.9999
120.988	400.327	2.74616	96.4399	0.615087	29.9926
121.071	400.315	2.74749	96.3898	0.609517	30.0112
121.154	399.741	2.74804	96.4024	0.614498	30.0114
121.238	400.551	2.74752	96.342	0.609641	30.0378
121.321	400.769	2.74751	96.4952	0.618606	29.9586
121.404	400.748	2.74747	96.3647	0.61532	30.0265
121.488	400.227	2.74747	96.346	0.612576	30.0335
121.571	400.177	2.74773	96.394	0.615071	30.008
121.654	400.854	2.74846	96.4427	0.610388	29.9895
121.738	399.965	2.74691	96.461	0.612727	29.9767
121.821	399.971	2.74679	96.3616	0.60821	30.029
121.904	400.451	2.74791	96.5218	0.614887	29.9468
121.988	400.418	2.74685	96.3937	0.612426	30.0081
122.071	400.183	2.74846	96.3707	0.607339	30.028
122.154	400.439	2.74747	96.3947	0.616691	30.0077
122.238	400.936	2.74647	96.4074	0.614068	30.004
122.321	400.191	2.74647	96.4724	0.612777	29.9724
122.404	400.102	2.74719	96.4491	0.612137	29.9731
122.488	400.409	2.74762	96.4896	0.61008	29.9566
122.571	400.68	2.74949	96.3946	0.6143	30.0077
122.654	400.789	2.74798	96.3555	0.612332	30.0297
122.738	400.285	2.74749	96.3797	0.611098	30.0226
122.821	400.395	2.7462	96.416	0.613632	29.997
122.904	400.158	2.74681	96.4581	0.60751	29.9789
122.988	400.749	2.74786	96.4041	0.607956	30.0089
123.071	399.63	2.74741	96.4029	0.613575	30.0106
123.154	400.262	2.74653	96.4271	0.611465	29.9915
123.238	400.562	2.74842	96.4142	0.609254	29.9936
123.321	400.282	2.74771	96.3716	0.603482	30.0213
123.404	400.746	2.74643	96.4215	0.608649	29.9968
123.488	400.734	2.74889	96.4189	0.61056	30.0135
123.571	400.706	2.74534	96.4367	0.60649	29.99
123.654	400.85	2.74634	96.3868	0.614318	30.0048
123.738	400.613	2.74633	96.448	0.609912	29.9845
123.821	400.749	2.74833	96.3904	0.608152	30.0033
123.904	400.556	2.75029	96.4247	0.612672	29.9991
123.988	400.482	2.74764	96.4136	0.603734	30.0051
124.071	400.554	2.74764	96.3855	0.610207	30.0204
124.154	400.168	2.74641	96.4891	0.610324	29.9605
124.238	400.907	2.74863	96.3874	0.608954	30.0158
124.321	400.498	2.74737	96.4054	0.61111	30.0069
124.404	400.322	2.74813	96.4187	0.611357	30.0057
124.488	400.719	2.74835	96.4309	0.609729	29.9965
124.571	400.518	2.74661	96.407	0.609023	30.0034
124.654	400.378	2.74961	96.3698	0.606963	30.0241
124.738	400.269	2.74639	96.4221	0.612141	30.0015
124.821	400.505	2.7466	96.4404	0.60881	29.9938
124.904	400.847	2.7476	96.406	0.608228	30.0119
124.988	400.573	2.7484	96.4121	0.608021	30.0089
125.071	400.768	2.74782	96.4336	0.604535	29.9912
125.154	400.561	2.74968	96.4168	0.605487	30.0029
125.238	399.985	2.74666	96.4704	0.607795	29.9748
125.321	400.372	2.74777	96.3529	0.607693	30.0353
125.404	400.316	2.74667	96.4461	0.612231	29.9852
125.488	400.576	2.74733	96.4566	0.608968	29.98
125.571	399.969	2.74778	96.4167	0.606925	30.0088
125.654	400.352	2.74899	96.4034	0.604135	30.0099
125.738	400.525	2.74603	96.4044	0.6091	30.0093
125.821	400.826	2.74917	96.4887	0.608058	29.968
125.904	400.613	2.7467	96.4824	0.60518	29.9656
125.988	400.599	2.74636	96.3929	0.605985	30.0186
126.071	400.113	2.74836	96.3529	0.612178	30.0354
126.154	400.563	2.74736	96.4636	0.60911	29.9782
126.238	400.2	2.74818	96.3917	0.611598	30.011
126.321	400.419	2.74737	96.4165	0.611844	30.0018
126.404	400.448	2.74925	96.3988	0.606214	30.0056
126.488	399.878	2.74964	96.4156	0.612	30.0148
126.571	400.746	2.74843	96.4214	0.610933	30.0096
126.654	400.453	2.74871	96.4736	0.607937	29.9797
126.738	400.377	2.74765	96.4153	0.608686	30.0097
126.821	400.521	2.74689	96.433	0.610786	29.9978
126.904	399.882	2.74677	96.463	0.608987	29.9753
126.988	400.388	2.74869	96.3325	0.605375	30.0438
127.071	399.701	2.74723	96.3683	0.615063	30.022
127.154	400.373	2.74722	96.4257	0.606219	29.9968
127.238	400.481	2.74622	96.4457	0.609098	29.9882
127.321	400.919	2.74822	96.4255	0.606291	29.9934
127.404	400.491	2.74726	96.4077	0.602742	30.0034
127.488	400.085	2.74888	96.4454	0.60517	29.9923
127.571	400.72	2.74713	96.377	0.604459	30.0265
127.654	400.699	2.74724	96.4558	0.605374	29.9771
127.738	400.18	2.74648	96.4082	0.602605	30.0109
127.821	399.953	2.74675	96.4225	0.608069	29.9841
127.904	400.201	2.74712	96.4475	0.60739	29.9812
127.988	400.69	2.74658	96.392	0.605733	30.0116
128.071	400.658	2.74787	96.3652	0.606528	30.0261
128.154	400.104	2.74663	96.4774	0.608848	29.968
128.238	400.269	2.74947	96.4037	0.605536	30.0128
128.321	400.585	2.74727	96.3731	0.610697	30.0202
128.404	400.676	2.74728	96.4355	0.605299	29.9886
128.488	400.491	2.74629	96.3904	0.610101	30.0126
128.571	400.634	2.74872	96.4271	0.604743	29.9936
128.654	400.659	2.74693	96.3658	0.60617	30.0257
128.738	400.101	2.74841	96.4419	0.613325	29.9894
128.821	400.295	2.74743	96.4292	0.611389	29.9939
128.904	400.061	2.7484	96.415	0.609945	30.006
128.988	400.235	2.74715	96.3815	0.610686	30.0163
129.071	400.387	2.75069	96.4239	0.612511	30.0023
129.154	401.004	2.74763	96.4031	0.613	30.0103
129.238	400.128	2.74689	96.4613	0.609959	29.9765
129.321	399.523	2.74933	96.4233	0.606739	30.0034
129.404	400.728	2.74723	96.4032	0.611657	30.0111
129.488	399.92	2.74782	96.4823	0.608337	29.9639
129.571	400.126	2.74624	96.4253	0.608405	30.0012
129.654	400.351	2.74862	96.3966	0.610966	30.0079
129.738	400.426	2.74812	96.3986	0.607786	30.0057
129.821	400.701	2.74712	96.444	0.6054	29.9873
129.904	400.036	2.74725	96.5076	0.602564	29.9587
129.988	400.042	2.74813	96.3325	0.606479	30.0412
130.071	401.067	2.74669	96.4597	0.607625	29.9926
130.154	399.538	2.74637	96.3453	0.610756	30.0411
130.238	400.639	2.74712	96.4542	0.610381	29.9779
130.321	400.638	2.74739	96.3766	0.610359	30.0275
130.404	399.849	2.74983	96.4257	0.611283	29.9918
130.488	401.026	2.74661	96.4336	0.609145	29.9891
130.571	399.631	2.74636	96.4245	0.612375	30.0027
130.654	400.309	2.75009	96.4081	0.606393	30.013
130.738	400.562	2.74719	96.4214	0.606955	29.9943
130.821	400.474	2.7466	96.4261	0.617099	29.994
130.904	400.635	2.7472	96.401	0.611799	30.0045
130.988	400.208	2.74739	96.4222	0.607696	29.9939
131.071	399.905	2.74786	96.5042	0.615534	29.956
131.154	401.014	2.74721	96.3642	0.613003	30.0268
131.238	400.764	2.74789	96.3779	0.613937	30.0166
131.321	401.194	2.74798	96.384	0.612269	30.013
131.404	400.171	2.74786	96.3871	0.610424	30.0129
131.488	401.251	2.74677	96.4413	0.615406	29.9915
131.571	399.295	2.74726	96.4057	0.616687	30.0065
131.654	400.514	2.74824	96.4041	0.614805	30.013
131.738	400.524	2.74776	96.4286	0.61246	29.9993
131.821	399.882	2.74907	96.4015	0.60974	30.0128
131.904	400.913	2.74662	96.5015	0.614293	29.9544
131.988	400.223	2.74715	96.4331	0.609235	29.9977
132.071	400.232	2.7477	96.4274	0.613679	29.9987
132.154	400.171	2.74711	96.3687	0.612877	30.0223
132.238	400.865	2.74874	96.4248	0.616221	29.9984
132.321	399.679	2.74637	96.4447	0.614732	29.989
132.404	399.976	2.74718	96.3965	0.614427	30.0137
132.488	400.945	2.74964	96.3925	0.613301	30.0096
132.571	400.213	2.74718	96.4009	0.611562	30.0136
132.654	400.354	2.74763	96.4978	0.617047	29.9611
132.738	400.187	2.74879	96.4072	0.612855	30.0014
132.821	400.354	2.74839	96.3897	0.619035	30.0121
132.904	400.012	2.7462	96.446	0.615423	29.988
132.988	400.47	2.7462	96.4419	0.615026	29.988
133.071	400.211	2.7474	96.3979	0.621968	30.006
133.154	400.717	2.74958	96.3715	0.614905	30.0213
133.238	400.668	2.74765	96.4143	0.615495	29.9984
133.321	400.166	2.74934	96.4022	0.621434	30.0117
133.404	400.815	2.74739	96.3647	0.621993	30.0316
133.488	400.592	2.74777	96.4255	0.618747	30.0095
133.571	400.305	2.74781	96.4742	0.620491	29.9923
133.654	400.343	2.74723	96.4242	0.619268	29.9991
133.738	399.923	2.74624	96.4252	0.620061	29.9943
133.821	400.264	2.74724	96.4554	0.615721	29.9773
133.904	400.901	2.74725	96.515	0.616835	29.9634
133.988	400.255	2.74785	96.3976	0.6164	30.007
134.071	400.532	2.7469	96.4058	0.613095	30.0063
134.154	400.955	2.74732	96.4042	0.614706	30.0087
134.238	400.294	2.74708	96.4333	0.614135	29.9975
134.321	400.296	2.74917	96.4273	0.615193	29.9935
134.404	399.866	2.74766	96.4134	0.613198	30.0035
134.488	400.103	2.74646	96.4669	0.620801	29.9723
134.571	399.9	2.74803	96.3856	0.618188	30.0228
134.654	400.769	2.74791	96.4269	0.626969	30.0157
134.738	400.317	2.74974	96.4026	0.622575	30.0137
134.821	400.749	2.7467	96.4281	0.619938	29.9932
134.904	400.603	2.74807	96.446	0.625268	29.9865
134.988	400.564	2.7481	96.3979	0.620595	30.0142
135.071	400.268	2.7477	96.4352	0.622512	29.9968
135.154	399.558	2.74644	96.3719	0.627389	30.0278
135.238	400.217	2.74712	96.4184	0.627304	30.0052
135.321	400.031	2.74644	96.4036	0.623569	30.0132
135.404	400.921	2.74775	96.4088	0.622627	30.0084
135.488	400.13	2.74613	96.4675	0.628896	29.9824
135.571	400.427	2.74762	96.3665	0.623862	30.0261
135.654	399.97	2.74643	96.4732	0.627922	29.9741
135.738	400.514	2.74886	96.3929	0.629015	30.0086
135.821	400.288	2.74705	96.3727	0.625552	30.0194
135.904	400.79	2.74558	96.4271	0.6222	29.9985
135.988	399.988	2.74785	96.447	0.622779	29.9873
136.071	400.016	2.74716	96.3769	0.624732	30.0173
136.154	400.311	2.74739	96.4039	0.622302	30.0055
136.238	400.169	2.74756	96.3934	0.622908	30.0175
136.321	400.344	2.74783	96.4166	0.620619	29.9975
136.404	400.739	2.74866	96.3977	0.633621	30.0159
136.488	400.836	2.74765	96.414	0.6239	30.0071
136.571	400.764	2.74772	96.4046	0.630239	30.0089
136.654	400.987	2.74818	96.4244	0.636273	30.0028
136.738	400.589	2.74795	96.3676	0.632637	30.0271
136.821	401.151	2.74739	96.4282	0.632739	29.9968
136.904	400.34	2.7472	96.384	0.627336	30.018
136.988	400.523	2.74655	96.408	0.633644	29.9889
137.071	399.851	2.7474	96.4206	0.629926	30.0027
137.154	400.839	2.7486	96.406	0.628963	30.006
137.238	400.807	2.74804	96.4094	0.63097	30.0009
137.321	400.821	2.74692	96.3988	0.630295	30.0067
137.404	400.386	2.74512	96.4174	0.636435	29.9963
137.488	400.588	2.74794	96.4087	0.627699	30.0019
137.571	400.356	2.74742	96.4519	0.631168	29.984
137.654	401.145	2.74727	96.462	0.635252	29.974
137.738	400.04	2.74786	96.4042	0.631948	30.0129
137.821	400.629	2.74871	96.4129	0.629506	29.9989
137.904	400.606	2.74771	96.4641	0.634646	29.9744
137.988	401.244	2.74708	96.467	0.627758	29.9786
138.071	400.014	2.74608	96.4462	0.62634	29.9873
138.154	400.918	2.74732	96.4668	0.631219	29.9724
138.238	399.924	2.74958	96.3735	0.631968	30.0325
138.321	400.669	2.74821	96.3807	0.627237	30.0147
138.404	400.254	2.74827	96.4658	0.633794	29.9721
138.488	401.372	2.74885	96.4008	0.627452	30.0139
138.571	399.901	2.74608	96.457	0.627073	29.9838
138.654	399.935	2.74892	96.4092	0.631739	30.0013
138.738	399.851	2.74654	96.4809	0.627759	29.9646
138.821	400.711	2.74791	96.3981	0.627826	30.0233
138.904	399.822	2.7471	96.448	0.629748	29.9865
138.988	400.299	2.7489	96.4576	0.626579	29.979
139.071	399.983	2.74779	96.4142	0.630097	29.9984
139.154	400.058	2.74789	96.4068	0.623585	30.0016
139.238	400.178	2.74707	96.3511	0.621606	30.0366
139.321	400.252	2.74712	96.4217	0.622132	30.0168
139.404	399.707	2.74896	96.1312	0.623	30.1435
139.488	400.366	2.74787	96.5725	0.623562	29.9231
139.571	399.955	2.74755	96.3691	0.618297	30.0266
139.654	400.264	2.74607	96.474	0.620302	29.9583
139.738	400.333	2.74628	96.4985	0.617342	29.9561
139.821	400.426	2.74852	96.426	0.617434	30.0012
139.904	401.109	2.74673	96.4629	0.616367	29.9773
139.988	400.694	2.74615	96.464	0.618119	29.9745
140.071	400.608	2.74725	96.4025	0.620435	30.0056
140.154	401.311	2.74968	96.3888	0.623637	30.0324
140.238	400.567	2.74784	96.4353	0.617794	29.9905
140.321	400.883	2.74708	96.4966	0.61565	29.9575
140.404	400.505	2.74709	96.4083	0.614155	30.0026
140.488	400.474	2.74682	96.4335	0.608858	29.9974
140.571	399.981	2.74741	96.3964	0.61934	30.0163
140.654	400.664	2.74737	96.4018	0.620144	30.0061
140.738	400.36	2.74862	96.4081	0.616744	30.0089
140.821	400.909	2.7466	96.3962	0.6155	30.0136
140.904	400.935	2.74619	96.4436	0.618073	29.9913
140.988	400.471	2.7479	96.37	0.615871	30.024
141.071	400.555	2.7468	96.406	0.613907	30.012
141.154	400.239	2.74741	96.4238	0.614959	30.012
141.238	400.124	2.74722	96.4889	0.613168	29.9633
141.321	400.194	2.74888	96.4453	0.609511	29.9868
141.404	399.993	2.74696	96.3824	0.61532	30.0141
141.488	400.53	2.74713	96.3825	0.615257	30.0121
141.571	400.842	2.74726	96.4609	0.617574	29.9758
141.654	400.373	2.74987	96.4029	0.613646	30.0124
141.738	400.366	2.74873	96.4408	0.610405	29.9935
141.821	400.477	2.74724	96.4014	0.613913	30.0065
141.904	400.315	2.74715	96.3857	0.616562	29.9989
141.988	400.069	2.74985	96.433	0.617012	29.9978
142.071	401.284	2.74806	96.4047	0.614903	30.0079
142.154	400.17	2.74647	96.4123	0.61454	29.9897
142.238	400.901	2.74887	96.3787	0.613429	30.016
142.321	400.128	2.74714	96.382	0.60979	30.014
142.404	399.52	2.74886	96.4114	0.615788	30.0005
142.488	400.596	2.74746	96.3446	0.615004	30.0427
142.571	401.3	2.74716	96.5274	0.614069	29.9459
142.654	400.813	2.75091	96.3368	0.614118	30.0412
142.738	400.275	2.74991	96.3374	0.614903	30.0463
142.821	400.524	2.74981	96.4091	0.615588	30.0014
142.904	400.882	2.74763	96.4048	0.613919	30.0121
142.988	400.786	2.7491	96.4005	0.612217	30.0143
143.071	401.149	2.7471	96.428	0.612287	30.011
143.154	400.79	2.7477	96.4097	0.616151	30.0005
143.238	401.201	2.74801	96.4694	0.616072	29.9704
143.321	400.394	2.74801	96.4002	0.620262	30.0074
143.404	400.249	2.74796	96.4235	0.616114	30.0076
143.488	400.398	2.74666	96.4103	0.609436	30.0001
143.571	400.167	2.74903	96.342	0.615559	30.0437
143.654	400.253	2.74807	96.4023	0.616834	30.0135
143.738	400.382	2.74804	96.4236	0.612877	29.9949
143.821	400.342	2.74702	96.4272	0.612872	30.0012
143.904	400.577	2.74896	96.4291	0.615068	29.9948
143.988	400.831	2.7479	96.379	0.617003	30.0157
144.071	400.534	2.74753	96.3718	0.611799	30.0229
144.154	401.163	2.74635	96.423	0.613073	29.996
144.238	401.101	2.74602	96.4315	0.613296	29.9989
144.321	399.774	2.74997	96.4293	0.617272	30.0098
144.404	399.489	2.74897	96.4503	0.616125	29.9848
144.488	400.28	2.74895	96.4002	0.612942	30.0149
144.571	399.784	2.74798	96.4109	0.61637	29.9997
144.654	399.523	2.74751	96.411	0.617807	29.9995
144.738	399.991	2.74799	96.3797	0.6162	30.0152
144.821	400.002	2.74702	96.4292	0.614878	30.0004
144.904	400.16	2.747	96.4697	0.620116	29.9701
144.988	400.569	2.749	96.43	0.613664	29.995
145.071	400.814	2.749	96.385	0.617483	30.015
145.154	400.806	2.74695	96.4728	0.615993	29.9686
145.238	401.019	2.74896	96.4283	0.614094	29.9932
145.321	399.745	2.74883	96.4026	0.617013	30.0147
145.404	399.944	2.74738	96.4484	0.611202	29.9856
145.488	401.104	2.74784	96.4116	0.609132	29.9908
145.571	400.305	2.74893	96.4286	0.614765	29.989
145.654	400.154	2.74886	96.4486	0.61544	29.9861
145.738	400.948	2.74907	96.4113	0.617865	30.0047
145.821	399.138	2.74706	96.4288	0.61131	29.9824
145.904	400.169	2.74711	96.4426	0.613344	29.9905
145.988	400.622	2.74899	96.3963	0.609135	30.0166
146.071	399.964	2.74626	96.4691	0.615679	29.9707
146.154	400.549	2.74745	96.3421	0.616258	30.0434
146.238	400.239	2.74841	96.4188	0.61968	29.9967
146.321	400.089	2.74786	96.4786	0.612711	29.9807
146.404	400.442	2.74774	96.4152	0.616971	29.9981
146.488	401.314	2.74787	96.3687	0.613288	30.0235
146.571	400.395	2.74688	96.4037	0.615176	30.0141
146.654	400.117	2.74656	96.4382	0.615767	29.9894
146.738	401.148	2.74763	96.4289	0.6163	30.0094
146.821	400.424	2.74967	96.42	0.613365	29.995
146.904	401.032	2.74731	96.4227	0.614929	30.0031
146.988	399.761	2.74879	96.4659	0.613652	29.9731
147.071	399.779	2.7489	96.4319	0.613447	29.9985
147.154	400.086	2.74836	96.4293	0.616853	30.0004
147.238	400.151	2.74827	96.4682	0.615617	29.9713
147.321	400.666	2.74854	96.4334	0.612033	29.9994
147.404	400.504	2.74708	96.3808	0.610475	30.0054
147.488	400.349	2.74723	96.4485	0.614314	29.9861
147.571	400.081	2.74785	96.4059	0.617085	30.0117
147.654	400.494	2.74769	96.4007	0.618007	30.0047
147.738	399.956	2.74613	96.4268	0.615394	30.001
147.821	400.04	2.74988	96.4006	0.614905	30.0141
147.904	401.178	2.74894	96.4279	0.615982	30.0009
147.988	400.345	2.74802	96.411	0.61253	29.9996
148.071	400.595	2.74805	96.4003	0.615958	30.0146
148.154	400.597	2.74978	96.4291	0.618254	30.0073
148.238	399.52	2.74896	96.449	0.609743	29.9856
148.321	399.993	2.74748	96.3808	0.612459	30.0091
148.404	400.445	2.74687	96.5395	0.615703	29.9279
148.488	400.467	2.74713	96.4448	0.61765	29.9869
148.571	400.528	2.74712	96.4439	0.613861	29.9868
148.654	400.859	2.74888	96.4094	0.612822	30.0009
148.738	400.358	2.74771	96.4824	0.615141	29.9682
148.821	399.989	2.74711	96.4455	0.612222	29.9867
148.904	400.105	2.74705	96.3608	0.616329	30.0316
148.988	400.016	2.7462	96.5099	0.616662	29.958
149.071	400.586	2.7499	96.417	0.620936	29.997
149.154	400.54	2.74858	96.4126	0.619641	29.999
149.238	400.914	2.75019	96.4138	0.616679	30.0105
149.321	400.528	2.74881	96.4212	0.616513	29.9944
149.404	400.242	2.74782	96.4746	0.61486	29.9727
149.488	401.131	2.74782	96.3471	0.615096	30.0423
149.571	400.071	2.74765	96.4122	0.615262	30.0071
149.654	400.23	2.74761	96.4432	0.617428	29.9875
149.738	400.228	2.74867	96.4217	0.613194	30.0025
149.821	399.766	2.74684	96.4774	0.619355	29.9671
149.904	399.993	2.74684	96.3544	0.62039	30.0378
149.988	399.979	2.74765	96.4717	0.620277	29.9789
150.071	400.591	2.7485	96.355	0.619658	30.0337
150.154	400.1	2.74726	96.4705	0.616251	29.9621
150.238	400.376	2.74852	96.4628	0.617909	29.9724
150.321	400.46	2.74747	96.4605	0.623997	29.9724
150.404	400.721	2.74777	96.3963	0.616086	30.008
150.488	400.229	2.74746	96.4461	0.619231	29.9897
150.571	400.558	2.74761	96.4342	0.621557	29.9918
150.654	400.296	2.74778	96.4466	0.617125	29.9817
150.738	400.441	2.74778	96.3722	0.625377	30.0209
150.821	400.452	2.74843	96.4415	0.618673	29.9882
150.904	400.379	2.74742	96.2848	0.619852	30.0631
150.988	400.439	2.74741	96.3179	0.619533	30.054
151.071	400.144	2.7476	96.498	0.619686	29.964
151.154	400.224	2.7478	96.407	0.621044	30.0015
151.238	400.34	2.7476	96.4781	0.614018	29.974
151.321	399.96	2.74926	96.4093	0.619264	30.0094
151.404	400.115	2.74923	96.4663	0.615177	29.9728
151.488	400.28	2.74882	96.4209	0.620046	29.9959
151.571	400.605	2.74864	96.4683	0.615332	29.9759
151.654	400.211	2.74983	96.3966	0.618209	30.0044
151.738	400.314	2.74919	96.4025	0.618786	30.0112
151.821	399.956	2.74984	96.4116	0.617912	30.0092
151.904	400.052	2.74884	96.4276	0.621385	30.0008
151.988	400.341	2.74784	96.4884	0.619374	29.9585
152.071	400.129	2.74931	96.4023	0.619898	30.0046
152.154	400.394	2.74929	96.3314	0.623715	30.0493
152.238	401.322	2.74886	96.3828	0.623069	30.0107
152.321	400.4	2.74959	96.3973	0.617128	30.0085
152.404	400.832	2.74687	96.5106	0.618898	29.959
152.488	400.22	2.74744	96.4227	0.619412	30.0022
152.571	400.403	2.74668	96.441	0.617357	29.9857
152.654	400.351	2.74722	96.4078	0.619745	30.0033
152.738	400.273	2.74822	96.4711	0.616687	29.9596
152.821	400.196	2.74739	96.3854	0.614877	30.0144
152.904	400.021	2.74879	96.4342	0.619795	29.9969
152.988	400.341	2.74721	96.3956	0.621031	30.0092
153.071	400.439	2.74783	96.472	0.621748	29.966
153.154	400.539	2.7489	96.3961	0.618363	30.024
153.238	400.305	2.74961	96.4203	0.62734	30.0029
153.321	400.217	2.75081	96.4138	0.620782	29.9684
153.404	400.972	2.74737	96.3855	0.618977	30.0123
153.488	400.383	2.74618	96.4621	0.619764	29.9759
153.571	400.811	2.74891	96.4021	0.617505	30.0119
153.654	400.395	2.74604	96.4835	0.617706	29.9674
153.738	400.447	2.74783	96.4633	0.618326	29.975
153.821	399.962	2.74891	96.3984	0.616563	30.0058
153.904	400.567	2.74709	96.474	0.624432	29.9706
153.988	400.076	2.74774	96.5072	0.620307	29.9569
154.071	400.283	2.74769	96.4038	0.622697	30.0131
154.154	400.84	2.74775	96.3987	0.622259	30.0088
154.238	400.014	2.74741	96.4027	0.624193	30.0036
154.321	401.026	2.74776	96.4028	0.626181	30.0036
154.404	400.073	2.74723	96.3907	0.619434	30.0185
154.488	401.214	2.74931	96.3954	0.6155	30.0092
154.571	400.287	2.74745	96.4412	0.621734	29.9933
154.654	400.622	2.74788	96.3738	0.6152	30.0187
154.738	400.142	2.74687	96.4648	0.620827	29.9722
154.821	400.095	2.74779	96.3992	0.620642	30.0054
154.904	400.719	2.7464	96.4458	0.620761	29.9881
154.988	400.534	2.74941	96.4341	0.621917	29.9969
155.071	401.183	2.7482	96.4525	0.621516	29.9783
155.154	400.438	2.7474	96.4241	0.625331	30.003
155.238	400.573	2.7471	96.4181	0.621401	29.9976
155.321	400.236	2.74819	96.3839	0.632008	30.0089
155.404	400.658	2.74837	96.4081	0.626898	30.0028
155.488	400.047	2.74782	96.4536	0.621883	29.9836
155.571	400.318	2.74861	96.4593	0.629089	29.9753
155.654	400.058	2.74718	96.4388	0.623915	29.9947
155.738	400.84	2.74909	96.4278	0.622704	29.9933
155.821	400.256	2.74983	96.4017	0.626671	30.005
155.904	399.921	2.74758	96.4126	0.625108	30.0087
155.988	400.266	2.74849	96.4402	0.621478	29.9924
156.071	400.202	2.7475	96.445	0.629528	29.9888
156.154	401.188	2.74875	96.3874	0.624781	30.0113
156.238	400.528	2.74697	96.4178	0.626146	30.0036
156.321	400.094	2.74862	96.4029	0.627166	30.0036
156.404	400.252	2.74988	96.4347	0.626492	29.9965
156.488	400.508	2.74823	96.4185	0.631362	30.0034
156.571	400.044	2.74889	96.3714	0.627418	30.0232
156.654	400.296	2.74889	96.4344	0.627858	29.9967
156.738	400.456	2.74941	96.3947	0.625178	30.0098
156.821	400.424	2.74957	96.4068	0.627478	30.0016
156.904	400.265	2.74952	96.4121	0.624679	29.9893
156.988	400.375	2.7493	96.4654	0.630015	29.9721
157.071	400.701	2.7492	96.408	0.623475	30.003
157.154	399.647	2.7491	96.4322	0.624295	29.9939
157.238	400.435	2.74919	96.4019	0.625971	30.0121
157.321	400.012	2.74981	96.4262	0.628016	30.0095
157.404	400.591	2.74994	96.4375	0.631872	29.9972
157.488	399.998	2.75059	96.4224	0.631571	30.0037
157.571	400.27	2.74964	96.4194	0.62939	30.0025
157.654	400.216	2.74973	96.4208	0.62738	29.9959
157.738	400.634	2.74973	96.4166	0.626793	30.002
157.821	400.337	2.75074	96.4037	0.627985	30.0095
157.904	400.624	2.75074	96.3948	0.62965	30.0206
157.988	400.711	2.74963	96.4477	0.628371	29.9812
158.071	400.302	2.74975	96.4025	0.626496	30.0038
158.154	400.262	2.75075	96.4025	0.632881	30.0144
158.238	400.657	2.74952	96.4197	0.624907	29.9964
158.321	400.281	2.75228	96.4396	0.626649	29.9928
158.404	400.44	2.74923	96.3494	0.628498	30.0415
158.488	400.585	2.75077	96.4617	0.624208	29.978
158.571	400.46	2.75067	96.3932	0.632045	30.0101
158.654	400.88	2.75198	96.4218	0.622461	29.9947
158.738	400.151	2.75056	96.3989	0.629481	30.0066
158.821	400.169	2.75038	96.4123	0.629467	30.0116
158.904	400.508	2.75124	96.4031	0.623907	30.0104
158.988	400.587	2.75121	96.4259	0.625991	30.0105
159.071	400.194	2.75193	96.407	0.621112	30.0015
159.154	400.062	2.7516	96.354	0.621849	30.0308
159.238	400.996	2.75129	96.4217	0.617664	29.9956
159.321	400.035	2.75271	96.3955	0.613203	30.0014
159.404	400.289	2.75152	96.4467	0.620117	29.9957
159.488	400.347	2.75128	96.3959	0.619626	30.0084
159.571	400.429	2.75055	96.4535	0.619182	29.9783
159.654	400.755	2.75245	96.371	0.619761	30.0259
159.738	400.51	2.75236	96.4354	0.613977	29.996
159.821	400.347	2.75168	96.4246	0.619988	29.9945
159.904	400.511	2.75132	96.4372	0.618658	29.9946
159.988	400.088	2.75265	96.4171	0.608809	29.9903
160.071	400.603	2.75235	96.3577	0.61873	30.0185
160.154	400.446	2.75245	96.4098	0.619512	30.0101
160.238	400.511	2.75217	96.4328	0.619336	29.9953
160.321	400.486	2.75217	96.4119	0.618784	30.0073
160.404	400.651	2.75134	96.4565	0.617377	29.9751
160.488	399.772	2.7531	96.3692	0.622959	30.0259
160.571	400.239	2.75333	96.4432	0.618197	29.9901
160.654	400.553	2.75464	96.4036	0.618202	30.0137
160.738	400.204	2.75442	96.4558	0.619662	29.9806
160.821	400.226	2.75305	96.576	0.617063	29.9152
160.904	400.595	2.75221	96.6605	0.619671	29.8738
160.988	400.085	2.75659	96.2222	0.620691	30.0989
161.071	400.079	2.75443	96.2981	0.625476	30.066
161.154	400.439	2.7556	96.348	0.625936	30.039
161.238	400.67	2.75361	96.5121	0.629667	29.9595
161.321	400.204	2.7553	96.4195	0.62416	30.0033
161.404	400.351	2.75645	96.4622	0.623804	29.9758
161.488	400.904	2.75462	96.3923	0.623639	30.0242
161.571	399.988	2.75562	96.4438	0.620079	29.9896
161.654	399.827	2.75424	96.4512	0.620897	29.9728
161.738	400.193	2.75593	96.4053	0.619742	30.007
161.821	400.112	2.75623	96.407	0.620453	30.0115
161.904	400.671	2.75554	96.4162	0.625048	30.0069
161.988	400.778	2.75454	96.527	0.62159	29.9388
162.071	400.044	2.75645	96.3621	0.61486	30.0409
162.154	400.726	2.75629	96.4025	0.618576	29.9905
162.238	400.689	2.75645	96.3563	0.621612	30.0368
162.321	400.426	2.75646	96.4208	0.619927	29.9973
162.404	400.21	2.75761	96.3881	0.618747	30.011
162.488	400.565	2.75606	96.4606	0.616598	29.977
162.571	400.729	2.75689	96.4947	0.620359	29.9561
162.654	400.467	2.75705	96.3731	0.622264	30.0237
162.738	400.673	2.75752	96.4165	0.624996	29.9994
162.821	400.614	2.75754	96.4223	0.624016	29.9815
162.904	400.52	2.75661	96.4956	0.625228	29.9641
162.988	400.684	2.75639	96.4604	0.627426	29.9818
163.071	400.671	2.7577	96.3981	0.628044	30.0059
163.154	399.865	2.75793	96.412	0.627279	30.009
163.238	399.812	2.75772	96.398	0.630443	30.006
163.321	400.65	2.75935	95.9777	0.632473	30.2244
163.404	400.217	2.75683	96.7086	0.627151	29.8557
163.488	400.358	2.75942	96.4217	0.619543	30.0031
163.571	400.049	2.76068	96.4462	0.621033	29.9768
163.654	400.742	2.76002	96.4458	0.621149	29.9702
163.738	400.187	2.76067	96.3866	0.618991	30.0351
163.821	399.887	2.76067	96.44	0.616179	29.985
163.904	400.562	2.75966	96.4434	0.619525	29.9799
163.988	400.331	2.75989	96.424	0.616525	29.9995
164.071	400.346	2.76165	96.4438	0.614039	29.9896
164.154	399.987	2.76135	96.3541	0.616159	30.0344
164.238	400.075	2.75971	96.3929	0.615819	30.0168
164.321	400.629	2.75966	96.4508	0.612744	29.9988
164.404	400.263	2.76136	96.4245	0.61595	29.9898
164.488	400.699	2.76137	96.4226	0.61728	29.9941
164.571	400.467	2.76037	96.4437	0.615844	29.9897
164.654	400.301	2.76093	96.3912	0.612631	30.0094
164.738	400.314	2.76128	96.4185	0.616262	30.0048
164.821	400.582	2.76264	96.4387	0.613941	30.0042
164.904	400.149	2.76158	96.4129	0.617429	30.0086
164.988	400.31	2.76285	96.3825	0.611399	30.0238
165.071	399.886	2.7629	96.427	0.61033	30.0018
165.154	400.522	2.7638	96.406	0.610175	30.012
165.238	400.162	2.7627	96.3903	0.609698	30.0119
165.321	399.338	2.76242	96.4037	0.611403	30.0031
165.404	400.292	2.76424	96.4253	0.614418	29.9937
165.488	400.481	2.76374	96.4613	0.616162	29.9766
165.571	399.932	2.76294	96.4222	0.616468	30.0083
165.654	400.334	2.76422	96.4643	0.61658	29.9767
165.738	400.887	2.76426	96.3954	0.613571	30.0133
165.821	400.513	2.76488	96.457	0.612484	29.9815
165.904	399.659	2.76453	96.3766	0.612089	30.0229
165.988	400.465	2.76462	96.4555	0.61391	29.9773
166.071	400.779	2.76573	96.4451	0.614843	29.9887
166.154	400.16	2.76625	96.345	0.611466	30.0356
166.238	399.694	2.76519	96.4025	0.615271	30.0056
166.321	400.526	2.76526	96.4172	0.618921	30.0038
166.404	400.291	2.76517	96.3934	0.60965	30.0175
166.488	400.583	2.76619	96.3923	0.612054	30.021
166.571	400.426	2.76794	96.4135	0.613749	30.0044
[truncated: 44 more rows]

## Sheet: Modeled rates
Elapsed time (h)	Modeled dry weight (g/L)	Instantaneous growth rate (1/h)	CO2 (mmol/gDW*h)	Glucose (mmol/gDW*h)	3HP (mmol/gDW*h)	Aconitic acid (mmol/gDW*h)	Isocitric acid (mmol/gDW*h)	Citric acid (mmol/gDW*h)	α-ketoglutaric acid (mmol/gDW*h)	Malic acid (mmol/gDW*h)	Glycerol (mmol/gDW*h)
79.4	8.8073	0.00389656	1.19559	-0.723691	-0.00625433	0.0806383	0.0330049	0.0122896	0.0116533	0.00371619	0.0152935
91.4	9.2153	0.0037225	0.990549	-0.424414	-0.00597742	0.0770681	0.0315436	0.0117455	0.0111374	0.00355165	0.0146164
103.8	9.6369	0.00356332	0.833643	-0.261011	-0.00571592	0.0736965	0.0301636	0.0112316	0.0106501	0.00339627	0.013977
115.4	10.0313	0.0034172	0.755065	-0.173624	-0.00549119	0.070799	0.0289777	0.01079	0.0102314	0.00326274	0.0134274
127.1	10.4291	0.00328259	0.700932	-0.119457	-0.00528174	0.0680985	0.0278724	0.0103785	0.00984115	0.00313829	0.0129153
